# Supplementary material for: Spatial organisation of fungi in soil biocrusts of the Kalahari is related to bacterial community structure and may indicate ecological functions of fungi in drylands
Source: Front Microbiol. 2024 Apr 25;15:1173637. doi: 10.3389/fmicb.2024.1173637 (PMC11090246; doi:10.3389/fmicb.2024.1173637)
Supplement: Supplementary file 1 [file Data_Sheet_1.CSV]

	X.SampleID	BarcodeSequence	LinkerPrimerSequence	ReversePrimer	zone	zone_code	cover	type	depth	month	pH	pH_method	Carbon	Nitrogen	flux	Q10_soil	Q10_r2	moisture	soil_temp_mean	soil_temp_max	soil_temp_min	Description	zone2line	Fibrobacteres	OP11	Tenericutes	WYO	WS2	Acidobacteria	AD3	Proteobacteria	Planctomycetes	Bacteroidetes	Firmicutes	Fusobacteria	Armatimonadetes	OP9	Gemmatimonadetes	Cyanobacteria	WPS.2	Elusimicrobia	TM7	Nitrospirae	BRC1	Chloroflexi	OD1	Verrucomicrobia	Chlorobi	Actinobacteria
GF1cN	GF1cN	TATCTCTA	CTTGGTCATTTAGAGGAAGTAA	TCCTCCGCTTATTGATATGC	Shrub	S	canopy	crust	0	Nov	5.7	water	0.964	0.088	5.6	1.2	0.36	3.2	32.9	62.9	10.5	GF1_D0-1209-ITS	Shrub	0	0	0	0.131578947368421	0	10.7894736842105	0	50.1315789473684	0	11.3157894736842	0.789473684210526	0	0.263157894736842	0	2.23684210526316	0.657894736842105	0.263157894736842	0.394736842105263	0	0.526315789473684	0	7.5	0.131578947368421	0	0.131578947368421	14.0789473684211
GF1cM	GF1cM	ACGCTAGA	CTTGGTCATTTAGAGGAAGTAA	TCCTCCGCTTATTGATATGC	Shrub	S	canopy	crust	0	Mar	5.63	water	0.453	0.055	53.9	1.1	0.06	-1	30.7	45.6	14.3	GF1_D0-1257-ITS	Shrub	0	0	0	0	0.0687285223367698	16.426116838488	0	44.7422680412371	0.13745704467354	6.46048109965636	0.343642611683849	0	0.0687285223367698	0	2.47422680412371	0.274914089347079	0	0.13745704467354	0.0687285223367698	0.0687285223367698	0	2.61168384879725	0	0.0687285223367698	0	26.0481099656357
GF1sN	GF1sN	AACCACCT	CTTGGTCATTTAGAGGAAGTAA	TCCTCCGCTTATTGATATGC	Shrub	S	canopy	subsoil	1	Nov	5.94	water	0.717	0.075	5.6	1.2	0.36	3.2	32.9	62.9	10.5	GF1_D1-2210-ITS	Shrub	0	0	0	0	0	18.1372549019608	0	41.6666666666667	0	3.43137254901961	0.980392156862745	0	0.326797385620915	0	4.2483660130719	0.326797385620915	0	0	0.326797385620915	0.490196078431373	0	7.35294117647059	0.163398692810457	0	0	22.3856209150327
GF1sM	GF1sM	ACGGAGTA	CTTGGTCATTTAGAGGAAGTAA	TCCTCCGCTTATTGATATGC	Shrub	S	canopy	subsoil	1	Mar	5.85	water	0.381	0.039	53.9	1.1	0.06	-1	30.7	45.6	14.3	GF1_D1-2258-ITS	Shrub	0	0	0	0	0	14.4203581526861	0	41.1875589066918	0.282752120640905	6.50329877474081	1.60226201696513	0	0.56550424128181	0	2.63901979264844	0.0942507068803016	0	0.0942507068803016	0.282752120640905	0	0	3.01602262016965	0.0942507068803016	0.659754948162111	0.0942507068803016	28.4637134778511
GF2cN	GF2cN	AACCACGC	CTTGGTCATTTAGAGGAAGTAA	TCCTCCGCTTATTGATATGC	Shrub	S	canopy	crust	0	Nov	5.95	water	0.705	0.067	4.5	1.4	0.5	3.4	33.7	57.4	12.3	GF2_D0-1213-ITS	Shrub	0	0	0	0	0	11.6842105263158	0	51.3684210526316	0	13.6842105263158	0	0	0	0	1.15789473684211	0	0	0.421052631578947	0.631578947368421	0.105263157894737	0	4.52631578947368	0.105263157894737	0.210526315789474	0	15.3684210526316
GF2cM	GF2cM	AACCACTC	CTTGGTCATTTAGAGGAAGTAA	TCCTCCGCTTATTGATATGC	Shrub	S	canopy	crust	0	Mar	5.85	water	0.53	0.054	44.3	1.1	0.46	-1	33.6	57.3	15.2	GF2_D0-1261-ITS	Shrub	0	0	0	0	0	8.54885057471264	0	48.3477011494253	0	3.66379310344828	0.0718390804597701	0	0.14367816091954	0	2.44252873563218	0.0718390804597701	0	0.0718390804597701	0	0	0	2.51436781609195	0	0	0	34.051724137931
GF2sN	GF2sN	TATTAAGA	CTTGGTCATTTAGAGGAAGTAA	TCCTCCGCTTATTGATATGC	Shrub	S	canopy	subsoil	1	Nov	6.18	water	0.477	0.058	4.5	1.4	0.5	3.4	33.7	57.4	12.3	GF2_D1-2214-ITS	Shrub	0.112739571589628	0	0	0	0	18.2638105975197	0	45.5467869222097	0.112739571589628	5.97519729425028	0.789177001127396	0	0	0	2.59301014656144	0	0	0.676437429537768	0	0.789177001127396	0	5.86245772266065	0.56369785794814	0	0	18.7147688838782
GF2sM	GF2sM	ACGGTTCA	CTTGGTCATTTAGAGGAAGTAA	TCCTCCGCTTATTGATATGC	Shrub	S	canopy	subsoil	1	Mar	6.1	water	0.355	0.041	44.3	1.1	0.46	-1	33.6	57.3	15.2	GF2_D1-2262-ITS	Shrub	0	0	0	0	0	14.9189189189189	0	48.5405405405405	0	3.02702702702703	0.432432432432432	0	0	0	2.91891891891892	0.108108108108108	0	0.108108108108108	0	0.432432432432432	0	4	0.216216216216216	0	0.108108108108108	25.1891891891892
GF3cN	GF3cN	TATTCGTA	CTTGGTCATTTAGAGGAAGTAA	TCCTCCGCTTATTGATATGC	Shrub	S	canopy	crust	0	Nov	5.99	water	0.669	0.06	5.4	1.25	0.92	3.7	33.2	61.4	12.4	GF3_D0-1217-ITS	Shrub	0	0	0	0	0	3.63881401617251	0	66.9811320754717	0	10.1078167115903	0	0	0	0	1.07816711590297	0	0	0	0.134770889487871	0	0	5.12129380053908	0	0	0	12.8032345013477
GF3cM	GF3cM	ACGTCCGA	CTTGGTCATTTAGAGGAAGTAA	TCCTCCGCTTATTGATATGC	Shrub	S	canopy	crust	0	Mar	6.07	water	0.607	0.054	42.3	1.05	0.43	-1	33	46.9	15.9	GF3_D0-1265-ITS	Shrub	0	0	0	0	0	12.8772635814889	0	53.5211267605634	0	4.02414486921529	0.201207243460765	0	0	0	2.61569416498994	0.201207243460765	0	0	0	0	0	3.82293762575453	0.201207243460765	0.402414486921529	0	22.1327967806841
GF3sN	GF3sN	AACCACGG	CTTGGTCATTTAGAGGAAGTAA	TCCTCCGCTTATTGATATGC	Shrub	S	canopy	subsoil	1	Nov	6.01	water	0.481	0.047	5.4	1.25	0.92	3.7	33.2	61.4	12.4	GF3_D1-2218-ITS	Shrub	0	0	0.0816326530612245	0.0816326530612245	0	11.8367346938776	0	56	0	4	1.71428571428571	0	0	0	2.69387755102041	0.0816326530612245	0	0.653061224489796	0	0.326530612244898	0.0816326530612245	9.06122448979592	0	0.0816326530612245	0.0816326530612245	13.1428571428571
SG2cM	SG2cM	ACTATGGA	CTTGGTCATTTAGAGGAAGTAA	TCCTCCGCTTATTGATATGC	Annual_grass	AG	open	crust	0	Mar	5.58	water	0.362	0.045	31.7	1.05	0.16	-1	34.6	54.7	14.3	SG2_D0-1273-ITS	Annual grass	0	0	0	0	0	15.8847736625514	0	49.3827160493827	0	3.95061728395062	0.987654320987654	0	0	0	2.05761316872428	0.0823045267489712	0	0.164609053497942	0	0.329218106995885	0	5.02057613168724	0.246913580246914	0.246913580246914	0.740740740740741	20.6584362139918
LG1cN	LG1cN	ACATAGCA	CTTGGTCATTTAGAGGAAGTAA	TCCTCCGCTTATTGATATGC	Perennial_grass	PG	open	crust	0	Nov	6.04	water	0.222	0.022	4.5	1.2	0.83	4.2	34.8	57	9.4	LG1_D0-1233-ITS	Perennial grass	0	0	0	0	0	6.21592148309706	0	21.1559432933479	0	3.59869138495093	1.19956379498364	0	0	0	1.19956379498364	49.4002181025082	0	0	0	0	0	4.79825517993457	0	0	0	12.2137404580153
LG1cM	LG1cM	ACTGCTGA	CTTGGTCATTTAGAGGAAGTAA	TCCTCCGCTTATTGATATGC	Perennial_grass	PG	open	crust	0	Mar	5.92	water	0.256	0.038	33.7	1.05	0.54	-1	34.6	56.4	13.6	LG1_D0-1281-ITS	Perennial grass	0	0	0	0	0	5.66343042071197	0	19.57928802589	0	2.42718446601942	0.647249190938511	0	0	0	0.485436893203884	54.8543689320388	0.485436893203884	0	0	0	0	5.98705501618123	0	0	0	9.8705501618123
LG1sN	LG1sN	ACATGAGA	CTTGGTCATTTAGAGGAAGTAA	TCCTCCGCTTATTGATATGC	Perennial_grass	PG	open	subsoil	1	Nov	5.85	water	0.15	0.018	4.5	1.2	0.83	4.2	34.8	57	9.4	LG1_D1-2234-ITS	Perennial grass	0	0	0	0	0	21.9150025601638	0.0512032770097286	42.5499231950845	0	1.53609831029186	1.0752688172043	0	0	0	1.12647209421403	0.204813108038915	0.716845878136201	0.256016385048643	0.153609831029186	0.0512032770097286	0	9.98463901689708	0	0	0	20.1228878648233
LG1sM	LG1sM	ACTGTCTA	CTTGGTCATTTAGAGGAAGTAA	TCCTCCGCTTATTGATATGC	Perennial_grass	PG	open	subsoil	1	Mar	5.8	water	0.216	0.025	33.7	1.05	0.54	-1	34.6	56.4	13.6	LG1_D1-2282-ITS	Perennial grass	0	0	0	0	0	20.5949656750572	1.1441647597254	27.4599542334096	0	0.45766590389016	4.80549199084668	0	0.22883295194508	0	1.83066361556064	0	2.74599542334096	1.1441647597254	0	0	0	19.4508009153318	0	0	0	20.137299771167
LG2cN	LG2cN	ACATTGTA	CTTGGTCATTTAGAGGAAGTAA	TCCTCCGCTTATTGATATGC	Perennial_grass	PG	open	crust	0	Nov	5.53	water	0.182	0.01	5.1	1.2	0.49	4.2	34.4	55.2	9.5	LG2_D0-1237-ITS	Perennial grass	0	0	0	0	0	26.6141732283465	0	28.3464566929134	0	7.40157480314961	0.62992125984252	0	0	0	0.62992125984252	21.8897637795276	1.5748031496063	0.31496062992126	0	0	0	3.46456692913386	0	0	0	8.97637795275591
LG2cM	LG2cM	ACTTGGCA	CTTGGTCATTTAGAGGAAGTAA	TCCTCCGCTTATTGATATGC	Perennial_grass	PG	open	crust	0	Mar	5.6	water	0.225	0.026	26.6	1.2	0.78	-1	34.6	53.8	13.9	LG2_D0-1285-ITS	Perennial grass	0	0	0	0	0	6.75067506750675	0	19.98199819982	0	2.7002700270027	0.81008100810081	0	0.27002700270027	0.09000900090009	0.27002700270027	52.7452745274528	0.18001800180018	0	0.27002700270027	0	0	6.3006300630063	0	0	0	9.63096309630963
LG2sN	LG2sN	ACCACCAA	CTTGGTCATTTAGAGGAAGTAA	TCCTCCGCTTATTGATATGC	Perennial_grass	PG	open	subsoil	1	Nov	5.64	water	0.169	0.018	5.1	1.2	0.49	4.2	34.4	55.2	9.5	LG2_D1-2238-ITS	Perennial grass	0	0	0	0	0	13.3152173913043	0	33.4239130434783	0	0.543478260869565	0.815217391304348	0	0.271739130434783	0	0.543478260869565	0.815217391304348	1.35869565217391	0	0	0.271739130434783	0	16.5760869565217	0	0	0	32.0652173913044
LG2sM	LG2sM	AGAACGTA	CTTGGTCATTTAGAGGAAGTAA	TCCTCCGCTTATTGATATGC	Perennial_grass	PG	open	subsoil	1	Mar	5.51	water	0.13	0.026	26.6	1.2	0.78	-1	34.6	53.8	13.9	LG2_D1-2286-ITS	Perennial grass	0	0	0	0	0	15.2334152334152	0.368550368550369	30.0982800982801	0.245700245700246	0.737100737100737	5.03685503685504	0	0	0	1.22850122850123	0	0	0.122850122850123	0.368550368550369	0.122850122850123	0	16.3390663390663	0.122850122850123	0	0	29.8525798525799
LG3cN	LG3cN	ACCAGTCA	CTTGGTCATTTAGAGGAAGTAA	TCCTCCGCTTATTGATATGC	Perennial_grass	PG	open	crust	0	Nov	5.43	water	0.267	0.022	3.9	1.1	0.48	4.1	34.3	56.3	9.4	LG3_D0-1241-ITS	Perennial grass	0	0	0	0	0	16.3716814159292	0	41.3716814159292	0	8.1858407079646	0.221238938053097	0	0	0	0.884955752212389	0.663716814159292	0.663716814159292	0	0	0	0	9.29203539823009	0	0	0	22.3451327433628
LG3cM	LG3cM	AGAATCAA	CTTGGTCATTTAGAGGAAGTAA	TCCTCCGCTTATTGATATGC	Perennial_grass	PG	open	crust	0	Mar	5.3	water	0.198	0.03	34.2	1.15	0.41	-1	34.5	55.6	14.3	LG3_D0-1289-ITS	Perennial grass	0	0	0	0	0	1.00671140939597	0	4.07478427612656	0.0479386385426654	1.00671140939597	0	0	0	0	0	89.5973154362416	0.0479386385426654	0	0	0	0	1.58197507190796	0	0	0	2.6366251198466
LG3sN	LG3sN	AACCACTA	CTTGGTCATTTAGAGGAAGTAA	TCCTCCGCTTATTGATATGC	Perennial_grass	PG	open	subsoil	1	Nov	5.48	water	0.191	0.02	3.9	1.1	0.48	4.1	34.3	56.3	9.4	LG3_D1-2242-ITS	Perennial grass	0	0	0	0	0	17.162471395881	0.22883295194508	40.045766590389	0.22883295194508	4.5766590389016	0.45766590389016	0	0	0	0.68649885583524	0.45766590389016	0.45766590389016	0	0	0.22883295194508	0	6.8649885583524	0	0	0	28.604118993135
LG3sM	LG3sM	AGACGCGA	CTTGGTCATTTAGAGGAAGTAA	TCCTCCGCTTATTGATATGC	Perennial_grass	PG	open	subsoil	1	Mar	5.28	water	0.032	0.007	34.2	1.15	0.41	-1	34.5	55.6	14.3	LG3_D1-2290-ITS	Perennial grass	0	0	0	0	0	21.5980024968789	0.249687890137328	31.0029130253849	0.166458593424886	0.749063670411985	2.20557636287973	0	0.208073241781107	0	0.915522263836871	0.957136912193092	1.1652101539742	0.0416146483562214	0.166458593424886	0.749063670411985	0	17.0620058260508	0	0	0	22.7215980024969
SG1cN	SG1cN	AACCACGT	CTTGGTCATTTAGAGGAAGTAA	TCCTCCGCTTATTGATATGC	Annual_grass	AG	open	crust	0	Nov	5.31	water	0.323	0.027	4.7	1.2	0.24	3.9	34.6	54.4	9.9	SG1_D0-1221-ITS	Annual grass	0	0	0	0	0	5.83362098722817	0	22.0227821884708	0	4.41836382464619	0.172592336900242	0	0	0	0.345184673800483	56.6448049706593	0.483258543320677	0	0	0.0345184673800483	0	2.65792198826372	0	0	0	7.2833966171902
SG1cM	SG1cM	ACTAAGAA	CTTGGTCATTTAGAGGAAGTAA	TCCTCCGCTTATTGATATGC	Annual_grass	AG	open	crust	0	Mar	5.97	water	0.294	0.042	31.7	1.05	0.58	-1	34.1	54.2	14.9	SG1_D0-1269-ITS	Annual grass	0	0	0	0	0	10.8433734939759	0	46.5498357064622	0.657174151150055	4.60021905805038	0.219058050383352	0	0.438116100766703	0.109529025191676	0.547645125958379	4.49069003285871	0.219058050383352	0	0.109529025191676	0	0	11.7196056955093	0.109529025191676	0	0	18.9485213581599
SG1sN	SG1sN	TCAAGCGA	CTTGGTCATTTAGAGGAAGTAA	TCCTCCGCTTATTGATATGC	Annual_grass	AG	open	subsoil	1	Nov	5.35	water	0.224	0.022	4.7	1.2	0.24	3.9	34.6	54.4	9.9	SG1_D1-2222-ITS	Annual grass	0	0	0	0	0	19.9196326061998	0.172215843857635	31.5154994259472	0.0574052812858783	0.574052812858783	7.46268656716418	0	0.172215843857635	0	0.803673938002296	0	0.746268656716418	0	0.287026406429392	0.172215843857635	0	16.1882893226177	0.0574052812858783	0	0	21.8714121699196
SG1sM	SG1sM	ACTAGACA	CTTGGTCATTTAGAGGAAGTAA	TCCTCCGCTTATTGATATGC	Annual_grass	AG	open	subsoil	1	Mar	5.79	water	0.183	0.023	31.7	1.05	0.58	-1	34.1	54.2	14.9	SG1_D1-2270-ITS	Annual grass	0	0	0	0.204081632653061	0	13.8775510204082	0.204081632653061	37.5510204081633	0	2.04081632653061	3.46938775510204	0	0	0	0.816326530612245	0.612244897959184	0.408163265306122	0	0	0.204081632653061	0	13.0612244897959	0	0	0	27.3469387755102
SG2cN	SG2cN	ACACGCCA	CTTGGTCATTTAGAGGAAGTAA	TCCTCCGCTTATTGATATGC	Annual_grass	AG	open	crust	0	Nov	5.36	water	0.24	0.032	3.9	1.15	0.51	4.1	35.4	57.7	10.2	SG2_D0-1225-ITS	Annual grass	0	0	0	0	0	19.8789101917255	0.403632694248234	36.5287588294652	0.100908173562059	3.83451059535822	2.21997981836529	0	0	0	0.605449041372351	0.403632694248234	0.908173562058527	0.100908173562059	0	0.302724520686176	0	14.6316851664985	0	0	0	20.0807265388496
GF3sM	GF3sM	CGTCGATA	CTTGGTCATTTAGAGGAAGTAA	TCCTCCGCTTATTGATATGC	Shrub	S	canopy	subsoil	1	Mar	6.06	water	0.372	0.05	42.3	1.05	0.43	-1	33	46.9	15.9	GF3_D1-2266-ITS	Shrub	0	0	0	0	0	7.65306122448979	0	32.3979591836735	0	2.72108843537415	3.40136054421769	0	0	0	0.510204081632653	37.5	0.340136054421769	0.170068027210884	0.255102040816327	0	0	6.20748299319728	0	0	0	8.75850340136054
SG2sN	SG2sN	ACACTTGA	CTTGGTCATTTAGAGGAAGTAA	TCCTCCGCTTATTGATATGC	Annual_grass	AG	open	subsoil	1	Nov	5.15	water	0.236	0.027	3.9	1.15	0.51	4.1	35.4	57.7	10.2	SG2_D1-2226-ITS	Annual grass	0	0	0	0	0	18.0936995153473	0.807754442649434	34.8949919224556	0	0.484652665589661	1.13085621970921	0	0	0	0.807754442649434	0	1.45395799676898	0	0.323101777059774	0.161550888529887	0	13.0856219709208	0	0.161550888529887	0	28.59450726979
SG2sM	SG2sM	ACTCCATA	CTTGGTCATTTAGAGGAAGTAA	TCCTCCGCTTATTGATATGC	Annual_grass	AG	open	subsoil	1	Mar	5.54	water	0.165	0.017	31.7	1.05	0.16	-1	34.6	54.7	14.3	SG2_D1-2274-ITS	Annual grass	0	0	0	0	0	14.5869947275923	0	37.7855887521968	0.175746924428822	2.10896309314587	19.6836555360281	0	0.175746924428822	0	0.70298769771529	0.351493848857645	0.878734622144112	0	0	0.175746924428822	0	7.55711775043937	0	0	0	15.817223198594
SG3cN	SG3cN	ACAGCCTA	CTTGGTCATTTAGAGGAAGTAA	TCCTCCGCTTATTGATATGC	Annual_grass	AG	open	crust	0	Nov	5.4	water	0.241	0.042	4	1.3	0.87	4.2	34.1	54.1	11.6	SG3_D0-1229-ITS	Annual grass	0	0	0	0	0	18.3898305084746	0	50	0	6.35593220338983	0.423728813559322	0	0	0	1.69491525423729	1.52542372881356	0.0847457627118644	0	0	0	0	6.10169491525424	0	0	0	15.2542372881356
SG3cM	SG3cM	ACTCGTAA	CTTGGTCATTTAGAGGAAGTAA	TCCTCCGCTTATTGATATGC	Annual_grass	AG	open	crust	0	Mar	5.43	water	0.31	0.041	37.5	1.1	0.69	-1	34.5	53.2	14	SG3_D0-1277-ITS	Annual grass	0	0	0	0	0	6.49474689589303	0	44.1260744985673	0.0955109837631328	2.57879656160458	0.955109837631328	0	0.286532951289398	0	1.71919770773639	14.422158548233	0.0955109837631328	0	0.0955109837631328	0	0	3.24737344794651	0	0	0	25.6924546322827
SG3sN	SG3sN	ACCGCACA	CTTGGTCATTTAGAGGAAGTAA	TCCTCCGCTTATTGATATGC	Annual_grass	AG	open	subsoil	1	Nov	5.49	water	0.262	0.035	4	1.3	0.87	4.2	34.1	54.1	11.6	SG3_D1-2230-ITS	Annual grass	0	0	0	0	0	16.4790174002047	0	40.8393039918117	0.102354145342886	0.102354145342886	0.716479017400205	0	0	0	0.511770726714432	0.102354145342886	0.204708290685773	0	0	0.102354145342886	0	15.4554759467758	0	0	0	25.3838280450358
SG3sM	SG3sM	ACTGACCA	CTTGGTCATTTAGAGGAAGTAA	TCCTCCGCTTATTGATATGC	Annual_grass	AG	open	subsoil	1	Mar	5.29	water	0.243	0.052	37.5	1.1	0.69	-1	34.5	53.2	14	SG3_D1-2278-ITS	Annual grass	0	0.143061516452074	0	0	0	19.31330472103	0	39.4849785407725	0.143061516452074	0.715307582260372	0.429184549356223	0	0	0	0.715307582260372	0	0.429184549356223	0.143061516452074	0.286123032904149	0	0	12.0171673819743	0	0	0	26.1802575107296
T1cN	T1cN	TAGTGACA	CTTGGTCATTTAGAGGAAGTAA	TCCTCCGCTTATTGATATGC	Tree	T	canopy	crust	0	Nov	5.55	water	1.91	0.13	6	1.15	0.68	3.1	30.1	44.7	11.9	T1_D0-1197-ITS	Tree	0	0	0	0	0	5.11945392491468	0	58.3617747440273	0	10.0113765642776	3.0716723549488	0	0.113765642775882	0	1.70648464163823	0.113765642775882	0	0	0.113765642775882	0	0	3.52673492605233	0	0	0.227531285551763	17.5199089874858
T1cM	T1cM	ACCTAATA	CTTGGTCATTTAGAGGAAGTAA	TCCTCCGCTTATTGATATGC	Tree	T	canopy	crust	0	Mar	5.34	water	1.14	0.127	40.7	1.18	0.25	-1	31.1	45.7	15.5	T1_D0-1245-ITS	Tree	0	0	0	0	0	7.10955710955711	0	55.9440559440559	0	13.0536130536131	1.51515151515151	0	0.34965034965035	0	1.28205128205128	0.34965034965035	0	0.116550116550117	0.116550116550117	0	0	3.37995337995338	0.233100233100233	0.233100233100233	0.466200466200466	15.8508158508159
T1sN	T1sN	TAGTTGGA	CTTGGTCATTTAGAGGAAGTAA	TCCTCCGCTTATTGATATGC	Tree	T	canopy	subsoil	1	Nov	5.68	water	1.03	0.097	6	1.15	0.68	3.1	30.1	44.7	11.9	T1_D1-2198-ITS	Tree	0	0	0	0	0	7.26256983240223	0	57.4022346368715	0	5.72625698324022	8.44972067039106	0	0	0	1.39664804469274	0.209497206703911	0	0.0698324022346369	0	0	0	2.51396648044693	0	0	0.139664804469274	16.8296089385475
T1sM	T1sM	ACCTCTAA	CTTGGTCATTTAGAGGAAGTAA	TCCTCCGCTTATTGATATGC	Tree	T	canopy	subsoil	1	Mar	5.48	water	-0.001	0.005	40.7	1.18	0.25	-1	31.1	45.7	15.5	T1_D1-2246-ITS	Tree	0	0	0	0	0	8.58676207513417	0	41.2343470483005	0	7.06618962432916	3.66726296958855	0	0	0	1.78890876565295	0	0	0.0894454382826476	0.0894454382826476	0	0	3.30948121645796	0	0.447227191413238	0.0894454382826476	33.4525939177102
T2cN	T2cN	TATACATA	CTTGGTCATTTAGAGGAAGTAA	TCCTCCGCTTATTGATATGC	Tree	T	canopy	crust	0	Nov	5.67	water	1.28	0.116	7.6	1.2	0.45	2.9	30	44.1	12.7	T2_D0-1201-ITS	Tree	0	0	0	0	0	2.92177191328935	0	64.6559849198869	0	8.76531573986805	0.377002827521206	0	0	0	1.60226201696513	0.0942507068803016	0	0	0	0	0	1.79076343072573	0	0.188501413760603	0	19.6041470311027
T2cM	T2cM	ACCTTCCA	CTTGGTCATTTAGAGGAAGTAA	TCCTCCGCTTATTGATATGC	Tree	T	canopy	crust	0	Mar	5.6	water	1.15	0.129	45	1.05	0.43	-1	31	43.2	15.7	T2_D0-1249-ITS	Tree	0	0	0	0	0	2.92397660818713	0	48.635477582846	0	8.28460038986355	0.584795321637427	0	0.0974658869395711	0	0.974658869395711	0	0	0	0	0	0	2.04678362573099	0	0.194931773879142	0	36.1598440545809
T2sN	T2sN	TATAGTAA	CTTGGTCATTTAGAGGAAGTAA	TCCTCCGCTTATTGATATGC	Tree	T	canopy	subsoil	1	Nov	5.38	water	0.775	0.092	7.6	1.2	0.45	2.9	30	44.1	12.7	T2_D1-2202-ITS	Tree	0	0	0	0	0	8.21744627054361	0	41.5929203539823	0	3.4134007585335	6.95322376738306	0.126422250316056	0	0	1.01137800252844	0.126422250316056	0	0	0	0	0	3.28697850821745	0	0.126422250316056	0	35.1453855878635
T2sM	T2sM	ACGAATGA	CTTGGTCATTTAGAGGAAGTAA	TCCTCCGCTTATTGATATGC	Tree	T	canopy	subsoil	1	Mar	5.45	water	0.792	0.087	45	1.05	0.43	-1	31	43.2	15.7	T2_D1-2250-ITS	Tree	0	0	0	0	0	4.91967871485944	0	47.0883534136546	0	4.51807228915663	4.31726907630522	0	0	0	0.803212851405622	0	0	0	0	0	0	1.30522088353414	0	0.401606425702811	0	36.6465863453815
T3cN	T3cN	TATCACCA	CTTGGTCATTTAGAGGAAGTAA	TCCTCCGCTTATTGATATGC	Tree	T	canopy	crust	0	Nov	5.4	water	1.05	0.092	7.1	1.2	0.49	3	28	40.1	14.4	T3_D0-1205-ITS	Tree	0	0	0	0	0	6.18860510805501	0	58.1532416502947	0	12.0825147347741	2.75049115913556	0	0.196463654223969	0	2.16110019646365	0.196463654223969	0	0.196463654223969	0.196463654223969	0	0	5.0098231827112	0	0.0982318271119843	0.392927308447937	12.1807465618861
T3cM	T3cM	ACGAGCTA	CTTGGTCATTTAGAGGAAGTAA	TCCTCCGCTTATTGATATGC	Tree	T	canopy	crust	0	Mar	5.74	water	2.23	0.163	56.9	1.25	0.28	-1	28.3	36.9	14.4	T3_D0-1253-ITS	Tree	0	0	0	0	0	6.75496688741722	0	49.8013245033112	0	4.37086092715232	1.45695364238411	0	0.132450331125828	0	3.3112582781457	0	0	0	0	0	0	1.85430463576159	0	0.132450331125828	0	32.1854304635762
T3sN	T3sN	TATCCTGA	CTTGGTCATTTAGAGGAAGTAA	TCCTCCGCTTATTGATATGC	Tree	T	canopy	subsoil	1	Nov	5.41	water	0.877	0.081	7.1	1.2	0.49	3	28	40.1	14.4	T3_D1-2206-ITS	Tree	0	0	0	0	0	5.08474576271186	0	54.2372881355932	0	16.9491525423729	0	0	0	0	0	0	0	0	0	0	0	6.77966101694915	0	1.69491525423729	1.69491525423729	13.5593220338983
T3sM	T3sM	ACGCCGCA	CTTGGTCATTTAGAGGAAGTAA	TCCTCCGCTTATTGATATGC	Tree	T	canopy	subsoil	1	Mar	5.66	water	-0.002	-0.004	56.9	1.25	0.28	-1	28.3	36.9	14.4	T3_D1-2254-ITS	Tree	0	0	0	0	0	11.4978902953586	0	49.789029535865	0	9.59915611814346	8.75527426160338	0	0	0	1.89873417721519	0.105485232067511	0	0.105485232067511	0.210970464135021	0.105485232067511	0	3.16455696202532	0	0.105485232067511	0	14.662447257384
[truncated: 16 more columns]
