# Supplementary material for: Spatial organisation of fungi in soil biocrusts of the Kalahari is related to bacterial community structure and may indicate ecological functions of fungi in drylands
Source: Front Microbiol. 2024 Apr 25;15:1173637. doi: 10.3389/fmicb.2024.1173637 (PMC11090246; doi:10.3389/fmicb.2024.1173637)
Supplement: Supplementary file 2 [file Data_Sheet_2.CSV]

	OTU_n	Kingdom	Phylum	Class	Order	Family	Genus	Species	AG0	AG1	PG0	PG1	S0	S1	T0	T1	Total	baseMean.cover	log2FoldChange.cover	lfcSE.cover	stat.cover	pvalue.cover	padj.cover	baseMean.canopy.depth	log2FoldChange.canopy.depth	lfcSE.canopy.depth	stat.canopy.depth	pvalue.canopy.depth	padj.canopy.depth	baseMean.open.depth	log2FoldChange.open.depth	lfcSE.open.depth	stat.open.depth	pvalue.open.depth	padj.open.depth	identified_association
OTU_4	4	Fungi	Ascomycota	Dothideomycetes	Pleosporales	Didymellaceae	NA	NA	14.2278379109598	0.050014710208885	3.21574474640699	0.973398934513348	9.20838872999746	4.25659089111389	17.2682486836974	8.51201485385875	7.21402993259457	799.717222289439	-2.45011767791516	0.66501114239955	-3.6843257529106	0.000229308828614796	0.000694621634125111	580.74230722573	-2.26831874804298	0.607100283932146	-3.73631640122327	0.000186735678913185	0.00188810519789998	NA	NA	NA	NA	NA	NA	canopy areas - surface
OTU_2	2	Fungi	Ascomycota	Dothideomycetes	Pleosporales	Didymellaceae	NA	NA	21.8823917656205	1.95909386605744	21.3888147187573	5.3563246572122	1.8958942986132	2.72506598130751	0.730389865657543	0.282406164610758	7.02754766472956	460.798036725861	2.61242331129619	0.681445956086685	3.8336470969737	0.000126257242053564	0.000415847265493882	NA	NA	NA	NA	NA	NA	445.369465792386	-3.33328109390398	0.615846267442387	-5.41252138743508	6.21434295946058e-08	4.22575321243319e-07	open areas - surface
OTU_9	9	Fungi	Ascomycota	Dothideomycetes	Pleosporales	Sporormiaceae	Westerdykella	Westerdykella_sp	0.467333743709927	12.7223551407143	1.86391290616005	16.6195696047273	0.0498786848446778	2.81245520489138	0.00611172228333944	0	4.31770212591637	241.252684754293	3.19934189568772	0.757422724533921	4.22398456246006	2.40020498098488e-05	0.000104851059695655	NA	NA	NA	NA	NA	NA	175.003869327521	3.70801781133689	0.67217607719443	5.51643823269291	3.45938995408447e-08	3.03344852134081e-07	open areas - subsurface
OTU_8	8	Fungi	Ascomycota	Dothideomycetes	Dothideales	Saccotheciaceae	Aureobasidium	NA	2.4711792719596	14.4203543322539	8.09433138806737	0.537081794324957	1.37227176309593	1.29872546310936	0.8206630390444	0.189391821296874	3.65049985914405	226.518778605621	1.83342130988495	0.717952838545637	2.55367931074544	0.0106591379153276	0.019401501030092	NA	NA	NA	NA	NA	NA	NA	NA	NA	NA	NA	NA	none
OTU_3	3	Fungi	Fungi_phy_Incertae_sedis	Fungi_cls_Incertae_sedis	Fungi_ord_Incertae_sedis	Fungi_fam_Incertae_sedis	Fungi_gen_Incertae_sedis	Fungi_sp	0.173147626776192	0.0088261253309797	0.0381376239169884	0.00264089156499234	3.26154023581606	1.5007093196949	13.0019343514138	9.85267313387221	3.47995116354827	442.290505084782	-8.25989731921171	0.567210188098864	-14.5623218562005	4.87726890629057e-48	2.02406659611059e-45	168.642496714885	-0.906917876338652	0.730418965090209	-1.24164064692193	0.214369177712854	0.348349913783387	NA	NA	NA	NA	NA	NA	canopy areas - cosmopolitan
OTU_10	10	Fungi	Ascomycota	Dothideomycetes	Pleosporales	Didymosphaeriaceae	NA	NA	1.52967269380843	9.28239133478201	1.76178380745507	7.10954095077999	0.820736636511013	1.78205011566389	1.0822550089758	2.82393121614311	3.27404522051491	208.855567671678	1.28612660352387	0.614663318764905	2.092408257106	0.0364020107890354	0.051036602964357	NA	NA	NA	NA	NA	NA	NA	NA	NA	NA	NA	NA	none
OTU_6	6	Fungi	Basidiomycota	Agaricomycetes	Agaricales	Tricholomataceae	Tricholosporum	NA	0	0	0	0	0.909875229887477	12.7723429958771	1.90819475226017	9.6401028277635	3.15381447572353	268.40272316499	-8.92826599671759	0.851674689072735	-10.4831881365857	1.03204805315335e-25	1.4276664735288e-23	1.87629077640757	0.700509705623867	0.436876215285829	1.60345123198239	0.108835067848128	0.220088692759547	NA	NA	NA	NA	NA	NA	canopy areas - cosmopolitan
OTU_18	18	Fungi	Ascomycota	Dothideomycetes	Mycosphaerellales	Teratosphaeriaceae	Teratosphaeriaceae_gen_Incertae_sedis	Teratosphaeriaceae_sp	7.29373676464307	2.58868970982544	5.63161743079619	3.46484616755676	0.290021860467653	0.682890119802702	0.0139857454266817	0.0382922999066118	2.50051001230314	158.518599380486	3.94088587768454	0.631690072768517	6.23863829363783	4.41396298430275e-10	3.98216225757748e-09	NA	NA	NA	NA	NA	NA	134.691397854982	-2.05967708924949	0.669081917198213	-3.07836310667968	0.00208141133312504	0.00352653553145695	open areas - surface
OTU_19	19	Fungi	Ascomycota	Dothideomycetes	Pleosporales	NA	NA	NA	2.07822824542612	1.89606520607203	1.61194070141675	2.50944685325087	3.36041030825065	3.46402114767072	1.0785288473631	1.42077948958497	2.1774275998794	162.12296235289	-0.490837986086986	0.511243358417624	-0.960086772777262	0.337011544995931	0.361394809233362	NA	NA	NA	NA	NA	NA	NA	NA	NA	NA	NA	NA	none
OTU_5	5	Fungi	Basidiomycota	Agaricomycetes	Geastrales	Geastraceae	Geastraceae_gen_Incertae_sedis	Geastraceae_sp	0	0	0	0	0	0.00490845727187945	2.61175987781063	14.6478326621888	2.15806262465891	38.1199390629334	-6.09450057351971	0.778384130681185	-7.82968245792247	4.89103705023158e-15	1.01489018792305e-13	11.5910696433551	4.00978855693901	0.68617188040855	5.84370865584227	5.10512823199074e-09	4.64566669111157e-07	NA	NA	NA	NA	NA	NA	canopy areas - subsurface
OTU_13	13	Fungi	Ascomycota	Dothideomycetes	Pleosporales	Lophiostomataceae	NA	NA	0.483927670534713	0.0088261253309797	0.332737268429395	0.247759383204208	0.922655080333648	1.32790081969451	6.51476394848545	6.8457236549145	2.08553674386593	174.532528473685	-4.34448656646987	0.533941643110188	-8.13663182583666	4.06426272019438e-16	1.12444601925378e-14	117.929434473686	0.113511518994592	0.614091536410154	0.184844623748042	0.853350906209449	0.941218342439799	NA	NA	NA	NA	NA	NA	canopy areas - cosmopolitan
OTU_32	32	Fungi	Basidiomycota	Agaricomycetes	Geastrales	Geastraceae	Geastrum	NA	0.790808713816771	1.54171865119158	0.0138657792567942	13.7214034568962	0	0.211063662690816	0	0	2.03485753298152	25.3333192513156	5.51493554893178	0.721571387770998	7.64295209371859	2.12296996699294e-14	4.00469334682759e-13	NA	NA	NA	NA	NA	NA	28.6711024016943	5.17518372762444	0.728665794178128	7.10227345509144	1.22721097853731e-12	4.17251732702687e-11	open areas - subsurface
OTU_7	7	Fungi	Ascomycota	Dothideomycetes	Pleosporales	Pleosporaceae	Exserohilum	NA	1.94412897224694	0.339299045403891	3.46895851579737	0.123824741961892	2.16843585836605	0.969995407017267	6.04883523026517	0.744831484896586	1.9760386569944	232.011333192569	-2.04917127767378	0.665512753232614	-3.07908641527947	0.00207636444561474	0.00486683941344866	137.629535600623	-2.50297235386523	0.529212062333256	-4.72962075510866	2.24939630738605e-06	6.82316879907102e-05	NA	NA	NA	NA	NA	NA	canopy areas - surface
OTU_15	15	Fungi	Basidiomycota	Ustilaginomycetes	Ustilaginales	Ustilaginaceae	NA	NA	1.05473545285593	8.70366930654049	0.726630187743513	2.81796457620918	0.461614403969132	1.50723749522093	0.0303307463284829	0.25146200748144	1.94420552204364	119.397228353534	2.40313735020536	0.623762935280045	3.85264531488464	0.000116848589071053	0.000391065842455541	NA	NA	NA	NA	NA	NA	131.032862062224	2.28499735736742	0.626079499332142	3.64969202761774	0.000262554903849288	0.000557929170679736	open areas - subsurface
OTU_14	14	Unassigned	NA	NA	NA	NA	NA	NA	6.2653735847824	0.32725410864436	6.14509269677179	1.98164563572768	0.350118958214105	0.284124109754088	0.00611172228333944	0.0126262626262626	1.9215433848505	123.458680005415	4.14554493247747	0.70001779117319	5.9220565316344	3.17940282219834e-09	2.58716112002414e-08	NA	NA	NA	NA	NA	NA	125.067785347916	-3.28445912271384	0.72336051224708	-4.54055628846929	5.61059970002328e-06	1.90760389800791e-05	open areas - surface
OTU_1	1	Fungi	Ascomycota	Dothideomycetes	Pleosporales	Cucurbitariaceae	NA	NA	0.00895255147717099	0.0117681671079729	0	0	11.7209635283308	3.51228619668589	0.0123361060200197	0	1.90828831870273	57.7967170839243	-6.33191401109083	0.713607005144481	-8.87311078148516	7.11305122233347e-19	4.21702322466913e-17	46.754018158829	-3.20649461588693	0.79536158991678	-4.03149291660216	5.54236672544061e-05	0.000720507674307279	NA	NA	NA	NA	NA	NA	canopy areas - surface
OTU_11	11	Fungi	Ascomycota	Dothideomycetes	Pleosporales	Pleosporales_fam_Incertae_sedis	Pleiochaeta	Pleiochaeta_sp	0.38564328171432	0.245226834822211	0.533851021899196	0.168628893794457	9.44941238226346	1.45195413212198	0.696501746191914	0.482840858825746	1.67675739395416	166.248268513812	-3.9321382702336	0.693488292532597	-5.67008601669909	1.42725843875448e-08	1.07693136742384e-07	204.552102550175	-2.92477990397679	0.759675941071954	-3.85003624025493	0.000118100349079556	0.00134339147077995	NA	NA	NA	NA	NA	NA	canopy areas - surface
OTU_17	17	Fungi	Ascomycota	Dothideomycetes	Pleosporales	Pleosporales_fam_Incertae_sedis	Pleosporales_gen_Incertae_sedis	Pleosporales_sp	1.72956845907046	4.53337014363429	2.22559222560916	1.91627849941474	0.0669758642101246	1.51057249820606	0.0195637146865394	0.0759159975173887	1.5097296752936	85.2001591551331	2.48948184164485	0.627753591414356	3.96569908271801	7.31811411967973e-05	0.000273605167537575	NA	NA	NA	NA	NA	NA	65.8932243811214	0.447174235614904	0.620036140099366	0.721206727632425	0.470782333168973	0.500206228992034	open areas - cosmopolitan
OTU_27	27	Fungi	Ascomycota	Dothideomycetes	Pleosporales	Sporormiaceae	Westerdykella	Westerdykella_sp	0.964441982808902	2.34566668284072	0.396107187073785	5.47204418253447	0.347556015102963	1.78803623221971	0	0.0168247438387994	1.41633462830242	79.83658961349	1.78741755391472	0.725075350190552	2.46514731668231	0.0136956929598449	0.0234547051162225	NA	NA	NA	NA	NA	NA	NA	NA	NA	NA	NA	NA	none
OTU_12	12	Fungi	Ascomycota	Dothideomycetes	Pleosporales	Pleosporales_fam_Incertae_sedis	Pleiochaeta	Pleiochaeta_sp	0	0	0	0	0.48489634829465	0.169288986257718	5.79823439630197	4.01898401697606	1.3089254684788	125.46211029601	-7.82778554987399	0.643768942857049	-12.1593090762258	5.11898003342997e-34	1.06218835693672e-31	53.4880778650586	-0.294491280038695	0.745529981196612	-0.395009305415219	0.692836020536568	0.798076935048452	NA	NA	NA	NA	NA	NA	canopy areas - cosmopolitan
OTU_569	569	Fungi	Ascomycota	Dothideomycetes	Pleosporales	Sporormiaceae	Westerdykella	Westerdykella_sp	0.137311901252609	6.98355895002075	0.565756815129829	1.1916853564987	0.00385802469135802	0.637947602704385	0	0	1.1900148312872	37.3637782307477	2.51604767052349	0.689243708332825	3.6504470626354	0.000261784261408167	0.000776003346317066	NA	NA	NA	NA	NA	NA	28.4289637433622	3.06531820929662	0.621044161686043	4.93574917599215	7.98436678011051e-07	3.87812100748225e-06	open areas - subsurface
OTU_16	16	Fungi	Ascomycota	Dothideomycetes	Pleosporales	Pleosporaceae	Alternaria	NA	0.736398901966105	0.175931149236264	3.32394805336789	0.356021306219779	1.51063575708884	0.504316450335564	1.25207579220514	0.556387121078113	1.05196431643721	101.346377286505	-1.018110764641	0.635319470912835	-1.60251780600738	0.109041153255504	0.126402454192833	NA	NA	NA	NA	NA	NA	NA	NA	NA	NA	NA	NA	none
OTU_29	29	Fungi	Ascomycota	Dothideomycetes	Pleosporales	Pleosporales_fam_Incertae_sedis	Pleosporales_gen_Incertae_sedis	Pleosporales_sp	1.40344451853745	1.80116206320503	0.597685761056276	0.0211271325199387	2.41433812436264	0.132159165385852	0.182373411175893	0.320829192392442	0.85913992107944	64.1654262430891	0.490633920962596	0.77348163075639	0.634318775589801	0.52587280570636	0.542878642706814	NA	NA	NA	NA	NA	NA	NA	NA	NA	NA	NA	NA	none
OTU_26	26	Fungi	Ascomycota	Dothideomycetes	Pleosporales	Didymellaceae	Didymellaceae_gen_Incertae_sedis	Didymellaceae_sp	0.0347743933100692	2.42639699643861	0.281116790396955	0.0325839035516455	1.5858492070042	1.89267034730373	0.0310316623354286	0.200350777706118	0.810596759755845	19.4706920031645	-1.70090540266981	0.638216882862775	-2.66508995349709	0.00769677317725729	0.0151382031685392	NA	NA	NA	NA	NA	NA	NA	NA	NA	NA	NA	NA	none
OTU_21	21	Fungi	Basidiomycota	Agaricomycetes	Agaricales	Agaricaceae	Cystolepiota	Cystolepiota_sp	0	0	0	0	0	0	0	6.35641640955319	0.794552051194149	1.09198591351567	0.0202551391463467	0.424736209497934	0.0476887505548199	0.961964299660064	NA	NA	NA	NA	NA	NA	NA	NA	NA	NA	NA	NA	NA	none
OTU_365	365	Fungi	Ascomycota	Dothideomycetes	Pleosporales	Pleosporales_fam_Incertae_sedis	Pleiochaeta	Pleiochaeta_sp	0.250863379979267	0	1.07981220657277	0.0391191803283237	0.89663551274767	3.22384634978062	0.232966021562788	0.367287548089742	0.761316274882648	46.8920671429621	-4.64183143580691	0.642163270592283	-7.22842873203513	4.88614126153965e-13	6.33671444855924e-12	29.265753394728	-1.58300739660175	0.695393402641441	-2.27641992372766	0.0228208883197508	0.0769148458184193	NA	NA	NA	NA	NA	NA	canopy areas
OTU_24	24	Fungi	Ascomycota	Dothideomycetes	Pleosporales	Sporormiaceae	Westerdykella	NA	0.241285161722354	0.698581943325865	0.416721902893714	0.659480142290691	0.808643354222151	2.66201198704326	0.168210542866952	0.149280887725141	0.725526990261266	52.4057503068612	-1.40739118992736	0.688861737754292	-2.04306773448542	0.0410457334082466	0.0560765993599314	NA	NA	NA	NA	NA	NA	NA	NA	NA	NA	NA	NA	none
OTU_69	69	Fungi	Ascomycota	Dothideomycetes	Pleosporales	Pleosporales_fam_Incertae_sedis	Pleosporales_gen_Incertae_sedis	Pleosporales_sp	1.63072586112557	0.698297440237095	0.158453127244773	0.256320999743005	0.140301539615537	2.68212231702801	0.00305586114166972	0.0148148148148148	0.698011495118809	19.88285842343	-0.197635837407802	0.68952253092238	-0.286627091276369	0.774397868570037	0.78768410651119	NA	NA	NA	NA	NA	NA	NA	NA	NA	NA	NA	NA	none
OTU_25	25	Fungi	Ascomycota	Eurotiomycetes	Chaetothyriales	Chaetothyriales_fam_Incertae_sedis	Neophaeococcomyces	Neophaeococcomyces_sp	1.1038067650359	0.0535179507063451	1.97021529540169	0.256602286758481	1.13929340898409	0.323221518154445	0.305218690489869	0.382333697596074	0.691776201640862	50.7962953206139	0.0159760841110285	0.572192397113596	0.0279208255677973	0.977725298516302	0.977725298516302	NA	NA	NA	NA	NA	NA	NA	NA	NA	NA	NA	NA	none
OTU_22	22	Fungi	Ascomycota	Dothideomycetes	Pleosporales	Didymosphaeriaceae	Didymosphaeriaceae_gen_Incertae_sedis	Didymosphaeriaceae_sp	0.431746636547551	0	0.0913054833099096	0.0306597988717194	2.50363050310662	2.32566523960684	0.0130132084065326	0	0.674502608731147	51.5674616037166	-4.49600501036808	0.694973879157498	-6.4693150997538	9.84481131260884e-11	9.96486998715285e-10	66.6486727444247	-1.16576289848851	0.826997098818484	-1.40963360107794	0.158647900033144	0.288739178060322	NA	NA	NA	NA	NA	NA	canopy areas - cosmopolitan
OTU_37	37	Fungi	Ascomycota	Ascomycota_cls_Incertae_sedis	Ascomycota_ord_Incertae_sedis	Ascomycota_fam_Incertae_sedis	Ascomycota_gen_Incertae_sedis	Ascomycota_sp	1.65119031588198	0.075236608626171	3.16122994449266	0.417892803380281	0.0450477493426932	0.0279267202859696	0.00611172228333944	0	0.673079483036637	40.3272839596108	5.03053607512055	0.625175903232881	8.0465930454243	8.51306696434879e-16	1.85943304747618e-14	NA	NA	NA	NA	NA	NA	44.2781862989055	-3.73134674053857	0.677077114297361	-5.51096272750378	3.56876296628331e-08	3.03344852134081e-07	open areas - surface
OTU_52	52	Fungi	Basidiomycota	Agaricomycetes	Geastrales	Geastraceae	Geastrum	NA	0.0714285714285714	0	0	0	0.0758164133288953	4.15919803492	0	0.0718408440471044	0.547285482965571	2.58857982297582	-1.6703715045043	0.507994807680804	-3.28816649156357	0.00100842184494345	0.00261559416032207	NA	NA	NA	NA	NA	NA	NA	NA	NA	NA	NA	NA	none
OTU_49	49	Fungi	Ascomycota	Sordariomycetes	Coniochaetales	Coniochaetaceae	Coniochaeta	Coniochaeta_sp	0	2.47533856639525	0.136641869807064	1.19246263061448	0	0.265072663216265	0	0	0.508689466254132	29.0431547377151	3.20147361492669	0.70474454407001	4.54274338391849	5.55268299347457e-06	2.71101581446112e-05	NA	NA	NA	NA	NA	NA	15.1316910208006	3.73035843436684	0.575100089308376	6.48645079998687	8.78819592780653e-11	1.49399330772711e-09	open areas - subsurface
OTU_34	34	Fungi	Ascomycota	Sordariomycetes	Hypocreales	Nectriaceae	Fusarium	NA	0.469356035372721	0.0147102088849662	0.0833354839904273	0.0704495902332757	1.40251794072154	0.222330039337862	1.01966867763892	0.689080934874718	0.496431113881804	35.3412166274592	-3.38046066308062	0.548872844101248	-6.15891403520966	7.32454704788335e-10	6.33268130181581e-09	38.5327171303405	-1.80757846907079	0.626530842940299	-2.88505903490378	0.00391340270190202	0.0203684030089848	NA	NA	NA	NA	NA	NA	canopy areas
OTU_39	39	Fungi	Ascomycota	Dothideomycetes	Pleosporales	Lophiostomataceae	NA	NA	0.584261336773607	0.265867978512546	0.475651981962452	0.451062057539181	0.097958907858542	0.158714138353071	1.08855009188171	0.69751505542309	0.477447693538025	33.0578641654218	-0.518732694804285	0.585666439880108	-0.885713538427223	0.375771911040383	0.400887771418404	NA	NA	NA	NA	NA	NA	NA	NA	NA	NA	NA	NA	none
OTU_28	28	Fungi	Fungi_phy_Incertae_sedis	Fungi_cls_Incertae_sedis	Fungi_ord_Incertae_sedis	Fungi_fam_Incertae_sedis	Fungi_gen_Incertae_sedis	Fungi_sp	0.0476190476190476	0	0	0.0325839035516455	0.204475308641975	0.456594289927276	2.10719551408635	0.906329171842828	0.46934965445864	64.5364460063022	-6.12326316195247	0.675372041805726	-9.0665037681762	1.22897156846691e-19	1.02004640182754e-17	17.8048438176583	-0.656880004735035	0.636392913179394	-1.03219251995326	0.301981938456155	0.450497645893608	NA	NA	NA	NA	NA	NA	canopy areas - cosmopolitan
OTU_50	50	Fungi	Ascomycota	Dothideomycetes	Mycosphaerellales	Teratosphaeriaceae	Teratosphaeriaceae_gen_Incertae_sedis	Teratosphaeriaceae_sp	1.03414959520943	0.0764930862018241	1.31356540186355	0.260544777243172	0.331760907581692	0.430401818598595	0.0280901838950284	0	0.434375721324161	33.9678256494076	1.82497965506639	0.702904226213761	2.59634184431748	0.00942222715687958	0.0178549053429453	NA	NA	NA	NA	NA	NA	NA	NA	NA	NA	NA	NA	none
OTU_23	23	Fungi	Ascomycota	Dothideomycetes	Pleosporales	Pleosporales_fam_Incertae_sedis	Pleosporales_gen_Incertae_sedis	Pleosporales_sp	0.428571428571429	0	0	0	0.113807043618924	0.0149800751101345	1.71121285988285	1.03671778131783	0.413161148562646	50.3069289555249	-5.68002415413455	0.669614729147411	-8.48252570753134	2.20357396948614e-17	9.14483197336747e-16	11.4101754841053	-1.9348211835834	0.557534762290527	-3.4703148833887	0.00051984854108568	0.00366311377006328	NA	NA	NA	NA	NA	NA	canopy areas
OTU_94	94	Fungi	Basidiomycota	Agaricomycetes	Agaricales	Entolomataceae	Clitopilus	Clitopilus_sp	2.03819755296926	0	1.23407109322602	0	0.0115740740740741	0	0	0	0.410480340033669	1.11501456358399	-0.275319542326142	0.423777712148898	-0.649679146479997	0.515899496858471	NA	NA	NA	NA	NA	NA	NA	NA	NA	NA	NA	NA	NA	none
OTU_33	33	Fungi	Ascomycota	Sordariomycetes	Sordariales	Sordariales_fam_Incertae_sedis	Sordariales_gen_Incertae_sedis	Sordariales_sp	0.245627855405806	0.637109687414124	0.116735053228438	2.26640170687671	0	0	0	0	0.408234287865635	26.1019683762697	5.55920287536979	0.68661504448321	8.09653519834247	5.65466213913616e-16	1.3037137709675e-14	NA	NA	NA	NA	NA	NA	8.51665994107193	2.21060142543849	0.609921986070503	3.62440029368438	0.000289632726563319	0.000579265453126637	open areas - subsurface
OTU_60	60	Fungi	Basidiomycota	Tremellomycetes	Tremellales	Rhynchogastremataceae	Papiliotrema	NA	2.98549031358659	0.0441306266548985	0.00346644481419856	0.00930968672904157	0.00510699147132424	0	0.0482072086446071	0	0.386963908987582	5.49362735833913	2.30469007791966	0.585698019491943	3.93494599814224	8.32154046062432e-05	0.000302933271154307	NA	NA	NA	NA	NA	NA	6.62047717235549	-2.99394365143985	0.594234362757403	-5.03832130734946	4.6963258562053e-07	2.66125131851634e-06	open areas - surface
OTU_51	51	Fungi	Ascomycota	Dothideomycetes	Pleosporales	Cucurbitariaceae	Pyrenochaeta	Pyrenochaeta_sp	0	0	0	0	2.361314357356	0.690089682363027	0	0	0.381425504964878	28.9838759615052	-5.69252009969562	0.691188370093774	-8.23584473639699	1.78295046027858e-16	5.28517457868293e-15	38.0021570156496	-2.28739043944142	0.808044992447639	-2.83077113381114	0.00464359351518702	0.0203684030089848	NA	NA	NA	NA	NA	NA	canopy areas - surface
OTU_462	462	Fungi	Basidiomycota	Agaricomycetes	Geastrales	Geastraceae	Geastrum	NA	0.0625399667476659	0.353768169622835	0	0.189818518413738	0	2.32170028959898	0	0	0.365978368047902	3.3348054598702	2.36333473354816	0.550555583295387	4.29263603032098	1.76564309901801e-05	7.96458571839645e-05	NA	NA	NA	NA	NA	NA	6.85090175431767	2.80796920981735	0.6248195831628	4.49404801879541	6.98818594474645e-06	2.14003401529489e-05	open areas - subsurface
OTU_35	35	Fungi	Ascomycota	Dothideomycetes	Pleosporales	Didymellaceae	NA	NA	1.06391169612504	0.0470726684318917	1.00910460358957	0.0186193734580831	0.512573489628958	0.0837801608579088	0.141320059094691	0	0.359547756398268	27.0860962414037	0.83928733274782	0.716172185284936	1.17190718934986	0.241234320327832	0.266493977609424	NA	NA	NA	NA	NA	NA	NA	NA	NA	NA	NA	NA	none
OTU_42	42	Fungi	Ascomycota	Dothideomycetes	Pleosporales	Testudinaceae	Lepidosphaeria	NA	0	0.0147102088849662	0.00693288962839712	0	0.0751705793916965	0.00311584719885337	1.1411407757646	1.63220478994371	0.359159386351528	32.9672565516226	-5.50937896578591	0.61915281669607	-8.89825389987745	5.67321189174182e-19	3.92397155845476e-17	8.64499230189558	-0.102282506135315	0.573598659947029	-0.178317198552661	0.858473872774762	0.941218342439799	NA	NA	NA	NA	NA	NA	canopy areas - cosmopolitan
OTU_36	36	Fungi	Ascomycota	Dothideomycetes	Pleosporales	NA	NA	NA	0.149513159896546	0.0147102088849662	0	0	1.91915973623883	0.637985072897917	0	0	0.340171022239782	32.9316661167543	-5.2453090704462	0.698330641770466	-7.51121138999121	5.85827051859572e-14	9.7247290608689e-13	41.6306638529232	-2.60483831374031	0.802770017019778	-3.24481265931004	0.00117527916326712	0.00713002692382052	NA	NA	NA	NA	NA	NA	canopy areas - surface
OTU_54	54	Fungi	Ascomycota	Dothideomycetes	Pleosporales	Pleosporaceae	Curvularia	NA	0.384084611891295	0.038246543100912	0.572076860554626	1.62574798273335	0.0125754527162978	0.0560893878538416	0	0.0085704490915324	0.337173910992732	20.7103077683048	4.27785516526082	0.588687694397537	7.26676505381818	3.68198375448912e-13	5.05516601083424e-12	NA	NA	NA	NA	NA	NA	8.59460524943823	-1.6530896268998	0.539379241747568	-3.06480023506996	0.00217815429884106	0.00352653553145695	open areas
OTU_65	65	Fungi	Basidiomycota	Agaricomycetes	Agaricales	Agaricaceae	Tulostoma	Tulostoma_sp	0	0	0.00346644481419856	0	0	0.00245422863593972	0.0183351668500183	2.63780139412639	0.332757154303318	1.67747098634505	-0.949914595367325	0.439799786175303	-2.15987962074336	0.030781989784633	0.0450072472407511	NA	NA	NA	NA	NA	NA	NA	NA	NA	NA	NA	NA	none
OTU_43	43	Fungi	Ascomycota	Dothideomycetes	Pleosporales	Periconiaceae	Periconia	NA	1.03143503674404	0.0853192115328038	0.831195299997898	0.422512300842491	0.0536234104489046	0.177306832036643	0.016227556883999	0	0.327202456060847	26.4617815664692	3.30658117524883	0.697130856420529	4.74312841670317	2.10442771960586e-06	1.10549051093219e-05	NA	NA	NA	NA	NA	NA	12.9051330006302	-2.63165369429415	0.636761147979358	-4.13287415955764	3.58254895863743e-05	8.70047604240519e-05	open areas - surface
OTU_20	20	Fungi	Ascomycota	Dothideomycetes	Pleosporales	Lophiostomataceae	Lophiostomataceae_gen_Incertae_sedis	Lophiostomataceae_sp	0	0	0	0	0.00419181757209926	0.0769472956177274	1.84345701820589	0.66517967950262	0.323721976362292	14.7134221543832	-4.68724497180566	0.577767247362385	-8.11268723383648	4.9512395956305e-16	1.2086849601098e-14	8.12773015159413	0.42204461275439	0.538993941726168	0.783022924901086	0.433613649940242	0.555528480580318	NA	NA	NA	NA	NA	NA	canopy areas - cosmopolitan
OTU_81	81	Fungi	Ascomycota	Dothideomycetes	Pleosporales	NA	NA	NA	0.249474090337621	0.501890619782437	0.208279485646899	0.87874167432446	0.0862982075736601	0.512993828455459	0.00305586114166972	0	0.305091720907776	14.6720638066034	0.931700446787519	0.650210923118426	1.43292032425273	0.151880608292832	0.17127840337371	NA	NA	NA	NA	NA	NA	NA	NA	NA	NA	NA	NA	none
OTU_143	143	Fungi	Ascomycota	Sordariomycetes	Sordariales	Sordariales_fam_Incertae_sedis	Sordariales_gen_Incertae_sedis	Sordariales_sp	0.0603289515463263	1.11184642814672	0.0727953410981697	1.17399818275605	0	0.02069634872187	0	0	0.304958156533642	13.1602794038836	4.15270567077216	0.614186164625458	6.7613142560848	1.36745549953492e-11	1.49340534817629e-10	NA	NA	NA	NA	NA	NA	7.53829359090224	2.5055765915295	0.586945180770349	4.26884259998694	1.96489855459133e-05	5.13896545046962e-05	open areas - subsurface
OTU_41	41	Fungi	Ascomycota	Sordariomycetes	Sordariales	Chaetomiaceae	NA	NA	0.333333333333333	0	0	0	0.17895527049968	0.759450199382001	0.385891663671291	0.771611814270811	0.30365528514464	19.7006390615237	-4.43470745346615	0.538072336949437	-8.24184249762478	1.69578705538728e-16	5.28517457868293e-15	16.3964393131192	1.51366182416909	0.598439784944745	2.52934691551106	0.0114275012730782	0.0399962544557738	NA	NA	NA	NA	NA	NA	canopy areas
OTU_31	31	Fungi	Ascomycota	Sordariomycetes	Hypocreales	Nectriaceae	Fusarium	NA	0.00983122501552606	0.261906185203288	0.409944939046683	0.0655284818624814	0.48386196449937	0.194667821791179	0.643172452401895	0.314318233533261	0.29790391291921	35.8183617866444	-1.89519240776259	0.646549482874846	-2.93124108511497	0.0033761066340268	0.00749242916107553	NA	NA	NA	NA	NA	NA	NA	NA	NA	NA	NA	NA	none
OTU_45	45	Fungi	Ascomycota	Sordariomycetes	Hypocreales	Nectriaceae	Fusarium	NA	0	0	0.031198003327787	0	0.0660583329590899	1.59445118313887	0.246071954291204	0.417466865785643	0.294405792437824	7.79469020650474	-3.22433350815373	0.516421835640445	-6.24360413450575	4.27601396253619e-10	3.94343509878337e-09	6.71475320011773	0.737951028915618	0.532906960149647	1.38476522939087	0.166124266155193	0.290717465771588	NA	NA	NA	NA	NA	NA	canopy areas - cosmopolitan
OTU_107	107	Fungi	Entorrhizomycota	Entorrhizomycetes	Talbotiomycetales	Talbotiomycetaceae	Talbotiomycetaceae_gen_Incertae_sedis	Talbotiomycetaceae_sp	0	0.0176522506619594	0	2.30995792154555	0	0	0	0.00420875420875421	0.291477365802033	2.41453308780736	1.71306814789748	0.509466791874213	3.36247263849227	0.00077247781104873	0.00205498904862322	NA	NA	NA	NA	NA	NA	NA	NA	NA	NA	NA	NA	none
OTU_98	98	Fungi	Basidiomycota	Agaricomycetes	Agaricales	Agaricaceae	Tulostoma	Tulostoma_sp	0.0158760398806122	2.09495351925631	0.153256704980843	0.0301079165135812	0	0	0.00101326362079622	0.0176420182468874	0.289106182812379	3.24563219169377	1.74715243324186	0.552986289703538	3.15948598685607	0.00158047700658168	0.00383566057152864	NA	NA	NA	NA	NA	NA	NA	NA	NA	NA	NA	NA	none
OTU_61	61	Fungi	Ascomycota	Sordariomycetes	Hypocreales	Hypocreaceae	Trichoderma	NA	0.435690838555655	0.29456460712021	0	0.149106207156005	0.0827362671898153	1.22782935768429	0.00861274077676789	0.0247372017512573	0.27790965252925	6.39565548892864	0.388847083795133	0.579783105533614	0.670676810144805	0.502426438974119	0.521267430435649	NA	NA	NA	NA	NA	NA	NA	NA	NA	NA	NA	NA	none
OTU_66	66	Fungi	Ascomycota	Dothideomycetes	Pleosporales	Didymosphaeriaceae	Montagnula	NA	0.0238734706057893	0.483320036068529	0.08472572486436	1.34129300944432	0.148926885017159	0.119260381033919	0	0.00420875420875421	0.275701032655354	14.2102394825717	2.26046979368943	0.61465907753619	3.67759930065677	0.000235439430142003	0.000708024373253124	NA	NA	NA	NA	NA	NA	13.5559885765449	1.760934128706	0.606419349148776	2.90382246407177	0.00368637132275019	0.00544941847710897	open areas
OTU_30	30	Fungi	Ascomycota	Dothideomycetes	Pleosporales	NA	NA	NA	0	0	0.00693288962839712	0	0	0.174487443135789	0.989959962450794	1.03367929858875	0.275632449225466	33.4903940689643	-5.78881799018689	0.66940063516963	-8.64776291812148	5.25187984898207e-18	2.72441267165945e-16	7.8801399635721	0.076325171174603	0.576191923674515	0.132464840339759	0.894616631261565	0.957766040527087	NA	NA	NA	NA	NA	NA	canopy areas - cosmopolitan
OTU_55	55	Fungi	Ascomycota	Dothideomycetes	Pleosporales	Didymellaceae	NA	NA	0.0898562300319489	0.150044130626655	1.60782111640627	0.112883678140436	0.107246820897809	0.0337952010814464	0.0621797676168024	0.010533339845539	0.271795035580863	17.8155752420103	1.71198230235765	0.654020006945765	2.61762986479956	0.00885427894167989	0.0170116933370239	NA	NA	NA	NA	NA	NA	NA	NA	NA	NA	NA	NA	none
OTU_44	44	Fungi	Ascomycota	Sordariomycetes	Coniochaetales	Coniochaetales_fam_Incertae_sedis	Coniochaetales_gen_Incertae_sedis	Coniochaetales_sp	0	0	0	2.14968573390377	0	0	0	0	0.268710716737971	1.09198591351567	0.0202551391463467	0.424736209497934	0.0476887505548199	0.961964299660064	NA	NA	NA	NA	NA	NA	NA	NA	NA	NA	NA	NA	NA	none
OTU_175	175	Fungi	Ascomycota	Dothideomycetes	Pleosporales	Cucurbitariaceae	Pyrenochaeta	Pyrenochaeta_sp	0	0	0	0	1.32193356568549	0.726236694916523	0	0	0.256021282575252	20.745029094017	-5.19897100377962	0.682223007370977	-7.62063276613089	2.52435172255348e-14	4.55480854286823e-13	26.6532591813543	-2.13800447783666	0.78244634781721	-2.73246144454639	0.00628630285735776	0.0248718939138938	NA	NA	NA	NA	NA	NA	canopy areas - surface
OTU_835	835	Fungi	Ascomycota	Dothideomycetes	Pleosporales	Didymellaceae	NA	NA	0.0927428703918386	0	0	0	0.00610170149617863	0	1.18625453432211	0.727144983414692	0.251530511203102	41.0452973507191	-5.18407955855172	0.682832928792205	-7.59201751989513	3.14962419305082e-14	5.44622516715038e-13	10.549945995825	-0.638556098126239	0.583594929783797	-1.09417691199408	0.273877395370538	0.415380716311983	NA	NA	NA	NA	NA	NA	canopy areas - cosmopolitan
OTU_38	38	Fungi	Ascomycota	Eurotiomycetes	Chaetothyriales	Trichomeriaceae	Knufia	Knufia_sp	0	0	0.00346644481419856	0	0.516657213508178	0.448415775075772	0.521116419887338	0.448499000688219	0.242269356746713	24.3346689251141	-5.3754691116999	0.570723131362475	-9.41869851825904	4.56713751236469e-21	4.73840516907836e-19	17.5336482354327	-0.496625930245419	0.642488992820132	-0.772971888694211	0.43953901760201	0.555528480580318	NA	NA	NA	NA	NA	NA	canopy areas - cosmopolitan
OTU_58	58	Fungi	Ascomycota	Ascomycota_cls_Incertae_sedis	Ascomycota_ord_Incertae_sedis	Ascomycota_fam_Incertae_sedis	Ascomycota_gen_Incertae_sedis	Ascomycota_sp	0.419644680893523	0	0.318108573090157	0.364113048368549	0.103357664099073	0.723302055406613	0	0	0.241065752732239	11.2364288460954	2.47398304006099	0.644011312554977	3.84152109105972	0.000122274227374918	0.000405950434884728	NA	NA	NA	NA	NA	NA	11.8194048518793	-0.651006966134338	0.658660385031421	-0.988380326081523	0.322966419077741	0.3542212338272	open areas - cosmopolitan
OTU_53	53	Fungi	Basidiomycota	Agaricomycetes	Geastrales	Geastraceae	Geastrum	Geastrum_sp	0	1.51606658902064	0.0302480338777979	0.309483156412909	0.00512844789496939	0.0294143416819997	0	0	0.236292571111039	4.22649398444665	1.74694530730561	0.554611418016502	3.1498545658388	0.00163351757311029	0.00390757600401407	NA	NA	NA	NA	NA	NA	NA	NA	NA	NA	NA	NA	none
OTU_59	59	Fungi	Ascomycota	Dothideomycetes	Pleosporales	Pleosporales_fam_Incertae_sedis	Pleosporales_gen_Incertae_sedis	Pleosporales_sp	0.290549552668054	0.0822724817176967	0.554501036005058	0.161981869950253	0.506065541156268	0.145680258295995	0.0597526392619034	0.0762025666781816	0.234625743216676	16.2581447382581	0.201985297706827	0.590521033714299	0.342045898748714	0.732316350926064	0.748549964616543	NA	NA	NA	NA	NA	NA	NA	NA	NA	NA	NA	NA	none
OTU_47	47	Fungi	Ascomycota	Dothideomycetes	Venturiales	Sympoventuriaceae	Scolecobasidium	NA	0.0238095238095238	0	0	0	0.765276289680779	0.19199567774217	0.0852340696458055	0.800559483552358	0.23335938055383	21.6369252896233	-5.20082704516049	0.607727223738903	-8.55783128023062	1.15010513097621e-17	5.3032625483903e-16	16.651039442001	-2.28648055080057	0.659206189926797	-3.46853622696486	0.000523301967151897	0.00366311377006328	NA	NA	NA	NA	NA	NA	canopy areas - surface
OTU_84	84	Fungi	Ascomycota	Dothideomycetes	Pleosporales	Phaeosphaeriaceae	Phaeosphaeriaceae_gen_Incertae_sedis	Phaeosphaeriaceae_sp	0.356123626153604	0	0.0381308929561841	0.372387469161663	0.438247211189551	0.0587404915132972	0.542583482923081	0.0156360196641307	0.227731149195189	18.3863581582972	-0.714482608847219	0.707473114077089	-1.00990778961159	0.312539470299256	0.338652428653241	NA	NA	NA	NA	NA	NA	NA	NA	NA	NA	NA	NA	none
OTU_88	88	Fungi	Basidiomycota	Agaricomycetes	Agaricales	Agaricaceae	Agaricaceae_gen_Incertae_sedis	Agaricaceae_sp	0	0	0	0	0	1.32802021428031	0.0270219465200432	0.4503367003367	0.225672357642132	4.65807297499459	-2.90222682449831	0.606008899047975	-4.78908284854832	1.67545302628678e-06	9.14885534090808e-06	2.85264255941229	1.64047531786308	0.520910035199889	3.14924882803146	0.00163690753293153	0.00930991159354805	NA	NA	NA	NA	NA	NA	canopy areas
OTU_100	100	Fungi	Basidiomycota	Agaricomycetes	Geastrales	Geastraceae	Geastrum	NA	0	1.73027630239246	0	0	0	0	0	0	0.216284537799058	1.04564882925382	-0.105320558127744	0.432634509044409	-0.243440030617005	0.807664536386238	NA	NA	NA	NA	NA	NA	NA	NA	NA	NA	NA	NA	NA	none
OTU_74	74	Fungi	Ascomycota	Dothideomycetes	Pleosporales	Didymosphaeriaceae	Didymosphaeriaceae_gen_Incertae_sedis	Didymosphaeriaceae_sp	0	0	0	0	1.65576794097921	0.00331939188740623	0	0	0.207385916608327	1.11453872501436	-0.038634813960436	0.421377573486075	-0.0916869249609289	0.926946786000906	NA	NA	NA	NA	NA	NA	NA	NA	NA	NA	NA	NA	NA	none
OTU_142	142	Fungi	Ascomycota	Sordariomycetes	Hypocreales	Hypocreales_fam_Incertae_sedis	Hypocreales_gen_Incertae_sedis	Hypocreales_sp	0	0	0	0	0.148793435414629	1.11420763709226	0.105553265126894	0.272469876349025	0.205128026747851	15.7506323260085	-4.78914044709486	0.579495649940906	-8.26432510336054	1.40487267224339e-16	4.85851799150839e-15	5.32533122485852	-0.0295086902938167	0.524224753246499	-0.0562901505720032	0.955110665100189	0.966123585405834	NA	NA	NA	NA	NA	NA	canopy areas - cosmopolitan
OTU_71	71	Fungi	Ascomycota	Sordariomycetes	Hypocreales	Stachybotryaceae	NA	NA	0.0952380952380952	0.0270212638541344	0.0450637825845812	0	0.467653545048577	0.104751529120068	0.732565219720433	0.118205088970368	0.198812315567032	16.5611203603143	-3.85252194794217	0.524077312979179	-7.35105651882173	1.96646241891386e-13	2.91457822803305e-12	13.502294410091	-2.17777426588077	0.535494012965455	-4.06685082027473	4.76527262284207e-05	0.000720507674307279	NA	NA	NA	NA	NA	NA	canopy areas - surface
OTU_57	57	Fungi	Ascomycota	Dothideomycetes	Pleosporales	Pleosporaceae	Curvularia	NA	0.226995404341348	0.0164618291336962	0.558312816485257	0.451544339518582	0.278510522651086	0.0196430831129397	0.0306282322069084	0.00420875420875421	0.198288122707321	16.0858084133991	1.49416587478452	0.666477490849108	2.24188497781211	0.024968807172314	0.0378925394723656	NA	NA	NA	NA	NA	NA	NA	NA	NA	NA	NA	NA	none
OTU_68	68	Fungi	Ascomycota	Dothideomycetes	Pleosporales	Pleosporaceae	Curvularia	NA	0.0254016638089795	0.00294204177699323	0.0335134538444556	0.0176573211181201	0.0352601628835057	0.0307193923145666	0.0471321080547583	1.33699005827905	0.191202025260054	3.71431792784226	-1.09517024497444	0.496022554817905	-2.20790412519948	0.0272509572251364	0.0405345779513678	NA	NA	NA	NA	NA	NA	NA	NA	NA	NA	NA	NA	none
OTU_63	63	Fungi	Basidiomycota	Agaricomycetes	Geastrales	Geastraceae	Geastrum	Geastrum_sp	0	0	0	0	0	0	0.27770657096471	1.21414033101815	0.186480862747857	4.02479664946961	-2.66014280181423	0.617584871296671	-4.30733155141744	1.65235841895763e-05	7.53548070183974e-05	1.47509721787885	0.604069006361979	0.465914893518995	1.29652220773524	0.194795634076047	0.322298230925823	NA	NA	NA	NA	NA	NA	canopy areas - cosmopolitan
OTU_46	46	Fungi	Ascomycota	Eurotiomycetes	Eurotiales	Aspergillaceae	Aspergillus	NA	0	0	0	0	0.0125754527162978	0	1.21295650008529	0.256333006832283	0.185233119954234	16.9727010118202	-4.90066265649122	0.653824338388024	-7.49538120372452	6.61059540699224e-14	1.05515272842376e-12	2.93694132204912	-0.194621933914725	0.448379810870891	-0.434055970398645	0.664247797449602	0.774955763691203	NA	NA	NA	NA	NA	NA	canopy areas - cosmopolitan
OTU_75	75	Fungi	Ascomycota	Sordariomycetes	Hypocreales	NA	NA	NA	0	0	0	0	0.0810469772879597	0.22060203807869	0.239303729483365	0.935924257852404	0.184609625337802	11.9868020947485	-4.37881285413887	0.56484032317547	-7.75230215421177	9.02413497145929e-15	1.78334095864553e-13	11.6193425014863	1.71405872891543	0.612274926081382	2.79949195353396	0.00511830921821779	0.0211711881299008	NA	NA	NA	NA	NA	NA	canopy areas
OTU_102	102	Fungi	Mortierellomycota	Mortierellomycetes	Mortierellales	Mortierellaceae	Mortierella	Mortierella_sp	0	0.479435596830097	0.0121359223300971	0.907452047155361	0	0.0649760971069679	0	0	0.182999957927815	3.4175989264088	1.28704927137218	0.561248421365004	2.29319000709519	0.021837068213331	0.0343272095020165	NA	NA	NA	NA	NA	NA	NA	NA	NA	NA	NA	NA	none
OTU_115	115	Fungi	Basidiomycota	Agaricomycetes	Agaricomycetes_ord_Incertae_sedis	Agaricomycetes_fam_Incertae_sedis	Agaricomycetes_gen_Incertae_sedis	Agaricomycetes_sp	0	1.4274801871479	0	0.011637108411302	0	0	0	0	0.1798896619449	1.18156079940623	0.242339911134636	0.414327663353032	0.584899181419483	0.558615509042628	NA	NA	NA	NA	NA	NA	NA	NA	NA	NA	NA	NA	NA	none
OTU_56	56	Fungi	Ascomycota	Dothideomycetes	Pleosporales	Lophiostomataceae	Biappendiculispora	Biappendiculispora_sp	0.361693116401226	0.0235363342159459	0.031198003327787	0	0.459085859195957	0.529745763832422	0.0183351668500183	0	0.17794928047792	14.101677942335	-3.50939548242713	0.626847335265072	-5.59848512547816	2.16232951181929e-08	1.57432762702632e-07	22.0421281398431	-3.55748208061147	0.689029215293035	-5.16303518291096	2.42977448955887e-07	1.10554739274928e-05	NA	NA	NA	NA	NA	NA	canopy areas - surface
OTU_62	62	Fungi	Ascomycota	Eurotiomycetes	Chaetothyriales	Chaetothyriales_fam_Incertae_sedis	Neophaeococcomyces	Neophaeococcomyces_sp	0.256785822323941	0.0205942924389526	0.112697817520765	0.0367917586460633	0.667559250467884	0.313926963100268	0.00117486724000188	0.0126262626262626	0.177769629295517	16.2290752058543	-2.64801511848056	0.625988959948762	-4.2301307018215	2.33555571913073e-05	0.000103112300365878	21.1538411338574	-1.93551284052933	0.684681755396188	-2.82687953238853	0.0047004006943811	0.0203684030089848	NA	NA	NA	NA	NA	NA	canopy areas
OTU_80	80	Fungi	Ascomycota	Dothideomycetes	Pleosporales	Sporormiaceae	NA	NA	0.460476308876232	0.0853192115328038	0.525337886750607	0.137789529311611	0	0.0363047363717605	0.0956179126497906	0.0671184494991469	0.175995504373994	11.269835065228	1.67990623140375	0.609164994586212	2.75771957734515	0.00582061066648223	0.0120176787392544	NA	NA	NA	NA	NA	NA	NA	NA	NA	NA	NA	NA	none
OTU_48	48	Fungi	Ascomycota	Sordariomycetes	Xylariales	NA	NA	NA	0	0	0.00346644481419856	0.052121658081923	0.085727780759999	0.00837801608579089	1.06344353653838	0.186517901771533	0.174956917256478	22.8447188935347	-4.51241187356297	0.666952788760069	-6.7657140799306	1.32653286522203e-11	1.48786794342471e-10	4.0221850038018	-0.217297191218911	0.490283275554968	-0.443207431403702	0.657615704162819	0.774955763691203	NA	NA	NA	NA	NA	NA	canopy areas - cosmopolitan
OTU_73	73	Fungi	Ascomycota	Dothideomycetes	Pleosporales	Periconiaceae	Periconia	NA	0.432944227828836	0.273660903325868	0.109842891410062	0.489745794737205	0	0.0837801608579088	0	0	0.173746747269985	11.210911947703	3.03678781766803	0.620146867870708	4.89688487518275	9.73678426583225e-07	5.61217426433386e-06	NA	NA	NA	NA	NA	NA	3.21583137432459	0.243488131195254	0.451113935635268	0.539748635458065	0.589370394233062	0.607230103149216	open areas - cosmopolitan
OTU_79	79	Fungi	Ascomycota	Dothideomycetes	Pleosporales	NA	NA	NA	0.0154571450653064	0.0176522506619594	0.798548094373866	0.0139645300935624	0.0988642538940977	0.228623162683696	0.0649826442820076	0.129496763387026	0.17094860555519	8.032609595897	-2.92293256797333	0.544958920194054	-5.36358330813725	8.15869963542952e-08	5.13009143742917e-07	6.15162960638101	-0.47928168402273	0.552039303422602	-0.868202102732939	0.385283703332189	0.515600250047488	NA	NA	NA	NA	NA	NA	canopy areas - cosmopolitan
OTU_97	97	Fungi	Ascomycota	Dothideomycetes	Capnodiales	Capnodiales_fam_Incertae_sedis	Capnodiales_gen_Incertae_sedis	Capnodiales_sp	0.906344329976254	0.0422743606002959	0.34931617344907	0.0455646099853995	0	0.0167560321715818	0	0	0.170031938272825	4.91938338282476	2.64663066976672	0.541277972025265	4.88959611613973	1.01043077120072e-06	5.74422972668904e-06	NA	NA	NA	NA	NA	NA	5.76490386405354	-2.01653448483834	0.567995966716589	-3.55026197896318	0.000384847968093559	0.000726935050843389	open areas - surface
OTU_119	119	Fungi	Ascomycota	Sordariomycetes	Sordariales	Chaetomiaceae	NA	NA	0	0.145618008802992	0.0905576511163881	1.04102456178622	0.0655864197530864	0	0	0	0.167848330182336	7.82185624374167	2.88822573794008	0.599840869262548	4.81498658384332	1.47209780067571e-06	8.14560783040557e-06	NA	NA	NA	NA	NA	NA	4.95276493068187	0.636146309218999	0.56313378295473	1.12965396229858	0.258622063276491	0.29310500504669	open areas - cosmopolitan
OTU_553	553	Fungi	Fungi_phy_Incertae_sedis	Fungi_cls_Incertae_sedis	Fungi_ord_Incertae_sedis	Fungi_fam_Incertae_sedis	Fungi_gen_Incertae_sedis	Fungi_sp	0.693804198995892	0	0.0103993344425957	0	0.268921248628473	0.13470057506583	0.0807919919161462	0.149769161777895	0.167298313853354	10.9874252072318	-2.89132538186012	0.620403462584183	-4.66039530117516	3.15602667604632e-06	1.61697663032003e-05	9.07098465251234	-1.15905963883708	0.618216641077202	-1.87484380365028	0.060814215007757	0.149570096370429	NA	NA	NA	NA	NA	NA	canopy areas - cosmopolitan
OTU_77	77	Fungi	Ascomycota	Dothideomycetes	Pleosporales	Dictyosporiaceae	Pseudocoleophoma	Pseudocoleophoma_sp	0	0	0	0	1.16668635723955	0.121518040755281	0	0	0.161025549749354	6.86354702042531	-3.52160308509181	0.644953501251337	-5.46024337918812	4.75482311934954e-08	3.13214538814295e-07	2.24127050957932	-0.949017971325063	0.54469494232599	-1.74229260744098	0.081457256334214	0.185315258160337	NA	NA	NA	NA	NA	NA	canopy areas - cosmopolitan
OTU_490	490	Fungi	Ascomycota	Dothideomycetes	Pleosporales	Lophiostomataceae	NA	NA	0	0	0	0	0.0334837402880961	0	0.983095780326044	0.251082876426275	0.158457799630052	16.6411894716217	-4.87126621176734	0.655010724323481	-7.43692588666935	1.03055329213571e-13	1.58399857865304e-12	4.89464128259946	-0.254440454472131	0.562125058941517	-0.452640298497354	0.65080777572718	0.774955763691203	NA	NA	NA	NA	NA	NA	canopy areas - cosmopolitan
OTU_87	87	Fungi	Ascomycota	Dothideomycetes	Pleosporales	Phaeosphaeriaceae	Phaeosphaeria	Phaeosphaeria_sp	0	0	1.2182477967859	0.0211271325199387	0	0	0	0	0.15492186616323	1.24970128297259	0.388925813989614	0.411805021009084	0.944441651140126	0.344944005647702	NA	NA	NA	NA	NA	NA	NA	NA	NA	NA	NA	NA	NA	none
OTU_67	67	Fungi	Basidiomycota	Tremellomycetes	Filobasidiales	Filobasidiaceae	Naganishia	NA	0	0.00588408355398647	0	0.0827814569536424	0.128460860953286	0.098001597045759	0.252574772478629	0.666852487183412	0.154319407271089	12.3253652822691	-3.20068947252992	0.542622701597471	-5.89855430505791	3.66700280716426e-09	2.92655031725609e-08	9.36805334605414	0.911768781699903	0.539610920369936	1.68967815009161	0.091089545653169	0.192770898940427	NA	NA	NA	NA	NA	NA	canopy areas - cosmopolitan
OTU_121	121	Fungi	Ascomycota	Sordariomycetes	Hypocreales	Hypocreales_fam_Incertae_sedis	Hypocreales_gen_Incertae_sedis	Hypocreales_sp	0	0	0	0	0	0.00623169439770674	0.205108268440758	0.973989465381268	0.148166178527467	11.241436219672	-4.28163513528765	0.630132202666764	-6.79482038398841	1.08447556292275e-11	1.25015932948039e-10	2.66971421260774	0.888364766740206	0.43439956584158	2.04504064137159	0.0408508515125324	0.117319847400105	NA	NA	NA	NA	NA	NA	canopy areas
OTU_72	72	Fungi	Basidiomycota	Agaricomycetes	Corticiales	Corticiales_fam_Incertae_sedis	Corticiales_gen_Incertae_sedis	Corticiales_sp	0	0	1.1264685797718	0	0	0	0	0	0.140808572471475	1.81030604596415	1.22214553858456	0.481673601981081	2.53728984432193	0.0111714419275307	0.0198540836996996	NA	NA	NA	NA	NA	NA	NA	NA	NA	NA	NA	NA	none
OTU_110	110	Fungi	Ascomycota	Dothideomycetes	Mycosphaerellales	Extremaceae	Extremaceae_gen_Incertae_sedis	Extremaceae_sp	0.270585845463783	0.0470726684318917	0.585758559590611	0.114138072183676	0.0800362290934614	0.0251340482573727	0	0	0.140340677877599	9.98979973370793	2.39018155502324	0.61777701063226	3.86900372446204	0.000109280973029558	0.000381105914346778	NA	NA	NA	NA	NA	NA	6.99499512755768	-2.59087317781336	0.536038449405057	-4.83337189839449	1.34239672030839e-06	5.70518606131067e-06	open areas - surface
OTU_198	198	Fungi	Basidiomycota	Agaricomycetes	Agaricales	Agaricales_fam_Incertae_sedis	Agaricales_gen_Incertae_sedis	Agaricales_sp	0	0	0	0.771765522025668	0.207601706991087	0.136095067383655	0	0.00571363272768826	0.140146991141012	2.06122183027719	-1.54294742154318	0.509661058549625	-3.02739908348901	0.00246668061507853	0.00565564892407507	NA	NA	NA	NA	NA	NA	NA	NA	NA	NA	NA	NA	none
OTU_85	85	Fungi	Ascomycota	Dothideomycetes	Pleosporales	Lentitheciaceae	Keissleriella	NA	0.254049893328225	0.276551927037364	0.136089931021114	0.0769852528941881	0.152297105494861	0.0374903163244103	0.0919764694278004	0.0901535062659506	0.139449300224239	11.2416529438598	0.896523742415391	0.605358430564	1.48098002299253	0.138611896957814	0.157169227424844	NA	NA	NA	NA	NA	NA	NA	NA	NA	NA	NA	NA	none
OTU_132	132	Fungi	Ascomycota	NA	NA	NA	NA	NA	0.255042893577556	0	0.331991951710262	0.00465484336452078	0.380388498923765	0.0112650670271488	0.113457403578476	0.0186719760740629	0.139434079281974	2.21603926821845	-1.447009730344	0.434535715625936	-3.33001334138813	0.000868418229836124	0.00226662619737102	NA	NA	NA	NA	NA	NA	NA	NA	NA	NA	NA	NA	none
OTU_135	135	Fungi	Ascomycota	Eurotiomycetes	Chaetothyriales	Trichomeriaceae	Knufia	Knufia_sp	0	0	0	0	0.349522371022289	0.0929429728473744	0.294238347553478	0.369190405296528	0.138236762089959	16.3857872203927	-4.84842231014599	0.582708308139442	-8.32049627990848	8.75957618180106e-17	3.30474919586131e-15	9.06257950915164	-0.954056118922739	0.558821668401503	-1.70726400365218	0.0877729934888032	0.19017481922574	NA	NA	NA	NA	NA	NA	canopy areas - cosmopolitan
OTU_89	89	Unassigned	NA	NA	NA	NA	NA	NA	0.0476190476190476	0	0	0	1.05714723456412	0	0	0	0.138095785272896	1.13784817065118	0.135738780776702	0.418453466304915	0.324382020240677	0.745648830228524	NA	NA	NA	NA	NA	NA	NA	NA	NA	NA	NA	NA	NA	none
OTU_40	40	Fungi	Ascomycota	Dothideomycetes	Dothideomycetes_ord_Incertae_sedis	Dothideomycetes_fam_Incertae_sedis	Radulidium	Radulidium_subulatum	0	0	0	0	0.958654987755432	0.123915737298637	0	0	0.135321340631759	2.68781913951258	-1.95733794397262	0.540650739960525	-3.62033712210499	0.000294219416340665	0.000859866604094198	NA	NA	NA	NA	NA	NA	NA	NA	NA	NA	NA	NA	none
OTU_64	64	Fungi	Ascomycota	Eurotiomycetes	Chaetothyriales	Trichomeriaceae	Knufia	Knufia_sp	0	0	0	0	0.288082191266444	0.0968636469421647	0.423986313577564	0.272438030763918	0.135171272818761	13.7251339151098	-4.58305471452727	0.564484511829348	-8.11900879206548	4.70006472551298e-16	1.2086849601098e-14	8.71149385187557	-1.0827086417814	0.553834088091667	-1.95493319219852	0.0505909562095719	0.131536486144887	NA	NA	NA	NA	NA	NA	canopy areas - cosmopolitan
OTU_70	70	Fungi	Basidiomycota	Tremellomycetes	Trichosporonales	Tetragoniomycetaceae	Tetragoniomyces	Tetragoniomyces_sp	0	0	0	0	0	0	0.462319786139466	0.610605507080918	0.134115661652548	14.1609226528639	-4.62993956853921	0.633619137973875	-7.3071334040578	2.72901589766386e-13	3.90531585355345e-12	5.2481719798192	0.512922188792408	0.528614926299774	0.970313480140992	0.331890260044736	0.478127493230286	NA	NA	NA	NA	NA	NA	canopy areas - cosmopolitan
OTU_133	133	Fungi	Ascomycota	Dothideomycetes	Capnodiales	Cladosporiaceae	Toxicocladosporium	NA	0.0186323530414289	0.803452855245684	0.232181926510519	0.00867152271938952	0	0	0.00151989543119433	0	0.133057319118527	3.52678208396957	2.2608905838324	0.565125968205142	4.00068429170412	6.31595762922139e-05	0.000240469946433658	NA	NA	NA	NA	NA	NA	2.54332152368909	-1.49060342233965	0.50411743829686	-2.95685748815909	0.00310791726291646	0.00480314486087089	open areas
OTU_137	137	Fungi	Ascomycota	Dothideomycetes	Pleosporales	Lophiostomataceae	NA	NA	0.0476190476190476	0.0130821559392988	0	0	0.199711527793188	0.0896235809599681	0.25744281573909	0.441662979849998	0.131142763487574	10.8621505410738	-3.93897923897418	0.566970365477441	-6.94741644152284	3.72036280237606e-12	4.54103106760608e-11	5.40723527170782	0.78206075117106	0.510176367985737	1.53292233871743	0.125294991084844	0.247866178015669	NA	NA	NA	NA	NA	NA	canopy areas - cosmopolitan
OTU_106	106	Fungi	Basidiomycota	Agaricomycetes	Trechisporales	Hydnodontaceae	Trechispora	Trechispora_sp	0	0	0	0	0	1.02237270132112	0	0	0.12779658766514	1.09198591351567	0.0202551391463467	0.424736209497934	0.0476887505548199	0.961964299660064	NA	NA	NA	NA	NA	NA	NA	NA	NA	NA	NA	NA	NA	none
OTU_776	776	Fungi	Ascomycota	Dothideomycetes	Pleosporales	Sporormiaceae	Westerdykella	Westerdykella_sp	0.00332800851970181	0.76030232020978	0.0495594485276217	0.133580997048662	0	0.0625087032496423	0	0	0.126159934694426	4.53791830811959	1.71177400551334	0.531254573651569	3.22213509381669	0.00127239126491195	0.00320025681780883	NA	NA	NA	NA	NA	NA	NA	NA	NA	NA	NA	NA	none
OTU_156	156	Fungi	Ascomycota	Sordariomycetes	Sordariales	Chaetomiaceae	NA	NA	0.0309334143904363	0.25822270837949	0.229495081366101	0.469141030309432	0	0.00311584719885337	0	0	0.123863510205539	8.29542119656934	3.77550651650519	0.568407372907996	6.64225465125397	3.08920627785571e-11	3.287232321308e-10	NA	NA	NA	NA	NA	NA	4.38935132725329	0.768092680975043	0.475361194283067	1.61580854771595	0.106135712908442	0.133652379218038	open areas - cosmopolitan
OTU_92	92	Fungi	Ascomycota	Sordariomycetes	Hypocreales	Bionectriaceae	NA	NA	0.149207558809388	0	0	0	0.533659067566667	0.304634874832132	0	0	0.123437687651023	9.22386668622244	-3.53422153974429	0.632402812049358	-5.58856075970207	2.28959268243774e-08	1.63824304002011e-07	3.54554469392523	-0.55886304710932	0.581198316306517	-0.961570313315536	0.336265489744377	0.478127493230286	NA	NA	NA	NA	NA	NA	canopy areas - cosmopolitan
OTU_112	112	Fungi	Ascomycota	Dothideomycetes	Capnodiales	Cladosporiaceae	Toxicocladosporium	NA	0.00665601703940362	0	0.972068045350515	0	0	0	0	0	0.12234050779874	1.47749910703141	0.790915112233766	0.430954041166063	1.83526556589127	0.0664663504929038	0.0806536124402196	NA	NA	NA	NA	NA	NA	NA	NA	NA	NA	NA	NA	none
OTU_78	78	Fungi	Ascomycota	Dothideomycetes	Pleosporales	Sporormiaceae	Forliomyces	Forliomyces_sp	0	0	0	0	0	0	0.910107836730684	0.0647203712762084	0.121853526000862	4.68432137241153	-2.91207166767094	0.57730759279242	-5.04422894143023	4.55353831673935e-07	2.6615752133054e-06	2.32090833301319	-0.0312951710601694	0.431539272191878	-0.0725198680092653	0.942188194711482	0.966123585405834	NA	NA	NA	NA	NA	NA	canopy areas - cosmopolitan
OTU_134	134	Fungi	Ascomycota	Sordariomycetes	Xylariales	Xylariaceae	Xylaria	Xylaria_sp	0	0.338194884802367	0	0.599323056898824	0	0.0363047363717605	0	0	0.121727834759119	5.7472814674499	2.5567534044086	0.600297472005081	4.25914404714827	2.05211200797645e-05	9.15727401408845e-05	NA	NA	NA	NA	NA	NA	1.85530222908894	1.00443184390863	0.442122619079723	2.27183998411879	0.0230961768809239	0.0314108005580565	open areas
OTU_164	164	Fungi	NA	NA	NA	NA	NA	NA	0.00983122501552606	0.16278427222151	0.415296022346327	0.116551292864537	0.0848078331598628	0.147451947505484	0.00611172228333944	0.0264309764309764	0.121158161478445	8.73928427531819	1.41094117894534	0.60160898649304	2.34527942670893	0.0190128245871454	0.0307016428158184	NA	NA	NA	NA	NA	NA	NA	NA	NA	NA	NA	NA	none
OTU_105	105	Fungi	Ascomycota	Sordariomycetes	Xylariales	Xylariaceae	Xylaria	Xylaria_sp	0	0.625946434393277	0.00346644481419856	0.299243494994539	0	0.0223413762287757	0	0	0.118874718803849	4.44468236180822	2.36416881932528	0.587988396934384	4.02077461332814	5.80070845350154e-05	0.000222897593352143	NA	NA	NA	NA	NA	NA	5.89097487372149	2.83443824027789	0.617611619940498	4.58935380871067	4.44620259053144e-06	1.67967653420077e-05	open areas - subsurface
OTU_122	122	Fungi	Ascomycota	Sordariomycetes	Xylariales	Xylariaceae	Xylaria	Xylaria_sp	0.285714285714286	0	0.0892805713956569	0.113441255825362	0.461203314027489	0	0	0	0.118704928370349	4.48304268271387	0.174829137760493	0.605381579871756	0.288791637495031	0.772740831897921	0.78768410651119	NA	NA	NA	NA	NA	NA	NA	NA	NA	NA	NA	NA	none
OTU_193	193	Fungi	Basidiomycota	Agaricomycetes	Agaricales	Psathyrellaceae	Coprinellus	Coprinellus_sp	0.119047619047619	0	0.00693288962839712	0.127648710748021	0.687458081824279	0	0	0	0.11763591265604	1.22859483003582	0.342038617487062	0.410677318166029	0.832864641793493	0.40492107295303	NA	NA	NA	NA	NA	NA	NA	NA	NA	NA	NA	NA	NA	none
OTU_141	141	Fungi	Ascomycota	Ascomycota_cls_Incertae_sedis	Ascomycota_ord_Incertae_sedis	Ascomycota_fam_Incertae_sedis	Ascomycota_gen_Incertae_sedis	Ascomycota_sp	0.00772857253265322	0	0.75285766354695	0.104243316163846	0.0754543613899292	0	0	0	0.117535489204172	2.83668870995733	-0.0563104432475296	0.532544622418422	-0.105738450595575	0.915789872181023	0.918001925012378	NA	NA	NA	NA	NA	NA	NA	NA	NA	NA	NA	NA	none
OTU_855	855	Fungi	Ascomycota	Dothideomycetes	Pleosporales	Didymellaceae	NA	NA	0.185084764928556	0	0.0257314475419617	0.0171206143564928	0.0743292856155264	0.0514879197013834	0.362590789629315	0.222053716115633	0.117299817236109	13.9487652207738	-2.51424872220731	0.526867796798487	-4.7720675613221	1.82344312366862e-06	9.82764800418801e-06	8.35316588280144	-1.06327540903684	0.417453727758641	-2.54704974068789	0.0108637946996969	0.0395442127068969	NA	NA	NA	NA	NA	NA	canopy areas
OTU_125	125	Fungi	Ascomycota	Sordariomycetes	Sordariales	Chaetomiaceae	Zopfiella	Zopfiella_sp	0	0	0	0	0.243984915952947	0.66463895460178	0.0117486724000188	0	0.115046567869343	7.41845040799816	-3.64322943735272	0.612179192369207	-5.95124676363628	2.66107514077082e-09	2.20869236683978e-08	5.56246738721841	-2.684159627118	0.602926747259241	-4.45188348222987	8.51203531509703e-06	0.000193648803418457	NA	NA	NA	NA	NA	NA	canopy areas - surface
OTU_118	118	Fungi	Ascomycota	Dothideomycetes	Pleosporales	Sporormiaceae	Preussia	Preussia_sp	0.0269847317856462	0	0	0	0.202233504337385	0.686737127300101	0	0.00420875420875421	0.115020514703986	3.89030203786633	-2.4681817054587	0.570795524001891	-4.32410837449125	1.53150000110632e-05	7.06191667176805e-05	2.65517194138815	0.772907649585196	0.532026591022156	1.4527613142423	0.146290036471848	0.279556060916386	NA	NA	NA	NA	NA	NA	canopy areas - cosmopolitan
OTU_108	108	Fungi	Ascomycota	Sordariomycetes	Hypocreales	Nectriaceae	NA	NA	0	0	0	0	0	0	0.705903923725706	0.197120329105245	0.112878031603869	2.65282424853467	-1.93518477818527	0.555040632560639	-3.48656416244238	0.000489268002298975	0.00135364147302717	NA	NA	NA	NA	NA	NA	NA	NA	NA	NA	NA	NA	none
OTU_104	104	Fungi	Ascomycota	Sordariomycetes	Hypocreales	Nectriaceae	NA	NA	0	0	0	0	0.0404764658262981	0.00311584719885337	0.411604948894766	0.446847139461679	0.1127555501727	8.3554770424563	-3.82783924148744	0.563070746038585	-6.79814973236976	1.05971288559708e-11	1.25015932948039e-10	3.35090293106329	0.147673347504034	0.453725854699827	0.325468222659982	0.744826729187036	0.847240404450254	NA	NA	NA	NA	NA	NA	canopy areas - cosmopolitan
OTU_93	93	Fungi	Ascomycota	Sordariomycetes	Coniochaetales	Coniochaetaceae	Coniochaeta	Coniochaeta_sp	0.200032910293071	0.050014710208885	0.561441447561049	0.00264089156499234	0.0572317181081374	0.0167560321715818	0.0029371681000047	0	0.111381859750965	4.32114460850834	1.34344483867623	0.510495892332762	2.63164671617088	0.00849721697969949	0.016401604867792	NA	NA	NA	NA	NA	NA	NA	NA	NA	NA	NA	NA	none
OTU_120	120	Fungi	Ascomycota	Sordariomycetes	Sordariales	Sordariaceae	NA	NA	0.044762757385855	0.152986172403648	0.140523562084481	0.0372387469161663	0.285827620041235	0.0640723839231795	0.0369382405214802	0.114915068285855	0.109658068945237	7.66018992234799	-0.11235390639539	0.60332876506649	-0.186223354331544	0.852269610179794	0.860564204926069	NA	NA	NA	NA	NA	NA	NA	NA	NA	NA	NA	NA	none
OTU_147	147	Fungi	Chytridiomycota	Chytridiomycota_cls_Incertae_sedis	Chytridiomycota_ord_Incertae_sedis	Chytridiomycota_fam_Incertae_sedis	Chytridiomycota_gen_Incertae_sedis	Chytridiomycota_sp	0	0	0.826446042655006	0.0183958793230316	0	0	0	0	0.105605240247255	1.1820697059539	0.242404155798105	0.415095865817065	0.583971500947045	0.559239486127501	NA	NA	NA	NA	NA	NA	NA	NA	NA	NA	NA	NA	NA	none
OTU_203	203	Fungi	Ascomycota	Sordariomycetes	Sordariales	Sordariales_fam_Incertae_sedis	Sordariales_gen_Incertae_sedis	Sordariales_sp	0.5	0	0	0	0	0.234035873075954	0.0336144725583669	0.0771340418237916	0.105598048432264	2.6101820113122	-0.615037722220312	0.507858238698459	-1.21104212820596	0.225879259219672	0.251313384922691	NA	NA	NA	NA	NA	NA	NA	NA	NA	NA	NA	NA	none
OTU_86	86	Fungi	Ascomycota	Dothideomycetes	Venturiales	Venturiaceae	Venturiaceae_gen_Incertae_sedis	Venturiaceae_sp	0	0	0	0	0	0.00311584719885337	0.75819858287635	0.0763302841060272	0.104705589272654	6.64150245999222	-3.47047169077594	0.61661707405169	-5.62824455698582	1.82052853849367e-08	1.34914168477656e-07	2.0179436825948	-0.232230770744626	0.411032712572837	-0.564993402327982	0.572078251765758	0.703501633928162	NA	NA	NA	NA	NA	NA	canopy areas - cosmopolitan
OTU_743	743	Unassigned	NA	NA	NA	NA	NA	NA	0.0476190476190476	0	0	0	0.766402294722614	0	0	0	0.101752667792708	1.45591292601188	-0.528045439131911	0.418919171400917	-1.26049480468049	0.207490920889062	NA	NA	NA	NA	NA	NA	NA	NA	NA	NA	NA	NA	NA	none
OTU_117	117	Fungi	Basidiomycota	Agaricomycetes	Agaricales	Entolomataceae	Clitopilus	Clitopilus_sp	0	0	0	0	0.276659959758551	0.531102701984996	0	0	0.100970332717943	2.57523761918921	-1.88227676585203	0.550462075701965	-3.41944858499416	0.00062748189382069	0.00170199337212801	NA	NA	NA	NA	NA	NA	NA	NA	NA	NA	NA	NA	none
OTU_124	124	Fungi	Ascomycota	Dothideomycetes	Pleosporales	NA	NA	NA	0	0	0	0	0	0.800680688067175	0	0	0.100085086008397	1.3393283457504	-0.523710897706682	0.413894257801543	-1.26532535263583	0.205754721956881	NA	NA	NA	NA	NA	NA	NA	NA	NA	NA	NA	NA	NA	none
OTU_176	176	Fungi	Ascomycota	Sordariomycetes	Sordariales	Podosporaceae	NA	NA	0	0	0	0.615678113076656	0.0250568597972322	0.0225301340542976	0.0730589682395897	0.0632418351519475	0.0999457387899654	2.5292202205499	-1.92816830950309	0.475892662405618	-4.05168741151896	5.08495716929741e-05	0.00020097687859604	NA	NA	NA	NA	NA	NA	NA	NA	NA	NA	NA	NA	none
OTU_95	95	Fungi	Ascomycota	Dothideomycetes	Pleosporales	NA	NA	NA	0	0	0	0	0	0	0.550074847688813	0.239187021564336	0.0986577336566436	16.5157518201284	-4.86018576858845	0.669138170118901	-7.26335155521741	3.77614810447859e-13	5.05516601083424e-12	3.85394981036886	-0.894912707335799	0.490643310315265	-1.82395782948873	0.068158447852384	0.163221546172814	NA	NA	NA	NA	NA	NA	canopy areas - cosmopolitan
OTU_690	690	Fungi	Basidiomycota	Agaricomycetes	Geastrales	Geastraceae	Geastrum	NA	0.784840346165324	0	0	0	0	0	0	0	0.0981050432706655	1.06921118600004	-0.041133228868815	0.42850315323332	-0.0959928265601769	0.923526269828959	NA	NA	NA	NA	NA	NA	NA	NA	NA	NA	NA	NA	NA	none
OTU_128	128	Fungi	Ascomycota	Dothideomycetes	Pleosporales	NA	NA	NA	0.106267924834804	0.00294204177699323	0.126686916025411	0.11941921217327	0.227235156150799	0.0702886952787289	0.0697100958687095	0.0464492369703203	0.0961249098848795	10.198920326731	-0.583898077193557	0.575363017767247	-1.01483421624739	0.310184860428746	0.336980934758978	NA	NA	NA	NA	NA	NA	NA	NA	NA	NA	NA	NA	none
OTU_187	187	Fungi	Ascomycota	Sordariomycetes	Branch06	Branch06_fam_Incertae_sedis	Branch06_gen_Incertae_sedis	Branch06_sp	0	0	0	0.598335067637877	0	0.132528346340745	0	0.0342817963661296	0.0956431512930939	1.34029150248945	-0.626336008353504	0.419784585894482	-1.49204146459761	0.135688275566046	NA	NA	NA	NA	NA	NA	NA	NA	NA	NA	NA	NA	NA	none
OTU_96	96	Fungi	Ascomycota	Dothideomycetes	Pleosporales	Didymellaceae	NA	NA	0.0446057122092935	0	0.62750728289959	0.00232742168226039	0	0.00563253351357441	0.0561335081918064	0.0286046360067228	0.0956013868129059	1.74627698221652	0.0570775252465413	0.414650963389809	0.137651977894679	0.890515474077295	0.894827897680575	NA	NA	NA	NA	NA	NA	NA	NA	NA	NA	NA	NA	none
OTU_170	170	Fungi	Ascomycota	Dothideomycetes	Pleosporales	Sporormiaceae	Preussia	NA	0	0.159728429209009	0.00202265372168285	0.00465484336452078	0.169753086419753	0.373965058253634	0.00607958172477734	0.0398938534008812	0.0945121882617823	6.13254422683575	-1.82379759208277	0.596980975042688	-3.05503469679642	0.0022503448663684	0.00521727999744629	NA	NA	NA	NA	NA	NA	NA	NA	NA	NA	NA	NA	none
OTU_180	180	Fungi	Ascomycota	Dothideomycetes	Pleosporales	Sporormiaceae	Preussia	NA	0.146478923080889	0.0981162537454132	0.200194504743819	0.10518385444012	0	0.0891582342485571	0.0329496448255785	0.0818569948234884	0.0942423012384832	7.23407270992501	0.940657882610179	0.556440812235529	1.69049045635427	0.0909341625559978	0.106905601871782	NA	NA	NA	NA	NA	NA	NA	NA	NA	NA	NA	NA	none
OTU_114	114	Fungi	Ascomycota	Eurotiomycetes	Eurotiales	Aspergillaceae	Aspergillus	Aspergillus_flavus	0	0	0.203670094777173	0	0	0.189552399961692	0.170640733340545	0.180119442934194	0.0929978338767005	4.99914120292469	-3.01662190440039	0.547315271965804	-5.51167135089348	3.55442155603715e-08	2.42687960484911e-07	4.0527874402269	0.75802739057262	0.547403465929116	1.38476907391518	0.166123090214412	0.290717465771588	NA	NA	NA	NA	NA	NA	canopy areas - cosmopolitan
OTU_148	148	Fungi	Ascomycota	Sordariomycetes	Sordariales	Sordariales_fam_Incertae_sedis	Sordariales_gen_Incertae_sedis	Sordariales_sp	0.0966071566581652	0.22946225258364	0.00606796116504854	0.00264089156499234	0.208231537266274	0.118405127275932	0.0108527792576048	0.0713621636850261	0.0929537336820854	4.76925344621272	-1.55200745228098	0.538539706297852	-2.88188119488928	0.00395308752312379	0.00854443396925194	NA	NA	NA	NA	NA	NA	NA	NA	NA	NA	NA	NA	none
OTU_154	154	Fungi	Ascomycota	Sordariomycetes	Xylariales	Xylariaceae	Xylaria	Xylaria_sp	0	0	0	0.742120869339163	0	0	0	0	0.0927651086673954	1.52060721595424	0.857228755155673	0.461359270018767	1.85805035438175	0.0631618639278723	0.0775508092605533	NA	NA	NA	NA	NA	NA	NA	NA	NA	NA	NA	NA	none
OTU_111	111	Fungi	Ascomycota	Dothideomycetes	Pleosporales	Lentitheciaceae	Keissleriella	NA	0.228291267332713	0.00588408355398647	0.222491909385113	0.0105635662599694	0.0791583678055258	0.193182526328909	0	0	0.0924464650832771	3.48341982267152	0.847692142999266	0.549108659506801	1.54376028919421	0.122646414802118	0.140602934096351	NA	NA	NA	NA	NA	NA	NA	NA	NA	NA	NA	NA	none
OTU_123	123	Fungi	Ascomycota	Sordariomycetes	Hypocreales	Nectriaceae	NA	NA	0	0	0	0	0	0	0.702248413282061	0.0296296296296296	0.0914847553639613	2.95646434022109	-2.1311792435082	0.527782754910245	-4.03798575016085	5.39121271623831e-05	0.000209098437125131	2.15291775480805	-0.407006964949354	0.452017233178646	-0.90042355705606	0.367894889086845	0.50404826087086	NA	NA	NA	NA	NA	NA	canopy areas - cosmopolitan
OTU_130	130	Fungi	Ascomycota	Sordariomycetes	Sordariales	Podosporaceae	Podospora	Podospora_sp	0	0	0	0	0.677188012848861	0.0524046610409537	0	0	0.0911990842362268	3.00299668946038	-2.15851198755859	0.553931915595064	-3.89670991468292	9.75082950135304e-05	0.000342931715513687	3.75294776414041	-1.1802052355068	0.585513148318925	-2.01567674252116	0.0438337891385008	0.117319847400105	NA	NA	NA	NA	NA	NA	canopy areas
OTU_163	163	Fungi	Ascomycota	Dothideomycetes	Pleosporales	Pleosporales_fam_Incertae_sedis	Pleosporales_gen_Incertae_sedis	Pleosporales_sp	0.00635041595224487	0.378534241224949	0.00693288962839712	0.270587512153256	0	0.0625392396944439	0	0	0.0906180373316614	6.25156124130526	2.29119930656793	0.584323921671579	3.92111159853507	8.81414281875534e-05	0.000315333557739954	NA	NA	NA	NA	NA	NA	4.33299610814853	2.28069525593645	0.509370705092112	4.47747629209265	7.55306123045255e-06	2.14003401529489e-05	open areas - subsurface
OTU_91	91	Fungi	Basidiomycota	Agaricomycetes	Geastrales	Geastraceae	Geastrum	NA	0	0.681380276755999	0	0	0	0	0	0	0.0851725345944999	1.06882914635221	-0.0411687358523126	0.428493284580983	-0.096077902113614	0.923458701661464	NA	NA	NA	NA	NA	NA	NA	NA	NA	NA	NA	NA	NA	none
OTU_529	529	Fungi	Ascomycota	Dothideomycetes	Pleosporales	Sporormiaceae	Preussia	Preussia_sp	0.00952562392836731	0	0	0	0.137888769725755	0.332300298694531	0.190673304942193	0.0107355682920157	0.0851404456978578	7.42076294926018	-3.46036777588964	0.540957119469702	-6.39675059509674	1.58718254143959e-10	1.53181570859867e-09	5.5816803067212	1.49699910978883	0.528391043878344	2.83312733463645	0.00460950202427839	0.0203684030089848	NA	NA	NA	NA	NA	NA	canopy areas
OTU_184	184	Fungi	Basidiomycota	Agaricomycetes	Agaricales	Agaricaceae	Tulostoma	NA	0	0.540808500289953	0	0.00306597988717194	0	0.134048257372654	0	0	0.0847403421937224	1.81218642637004	1.2339451353727	0.485181060344161	2.54326732065223	0.0109821173531786	0.0198155595720397	NA	NA	NA	NA	NA	NA	NA	NA	NA	NA	NA	NA	none
OTU_242	242	Fungi	Basidiomycota	Tremellomycetes	Trichosporonales	Tetragoniomycetaceae	Tetragoniomyces	Tetragoniomyces_sp	0	0.422743606002959	0	0.2084500962548	0	0.0446827524575514	0	0	0.0844845568394138	1.63243028353189	-0.302978691025728	0.438767110382836	-0.690522794111371	0.489865480616564	0.51078938305496	NA	NA	NA	NA	NA	NA	NA	NA	NA	NA	NA	NA	none
OTU_162	162	Fungi	Ascomycota	Pezizomycetes	Pezizales	NA	NA	NA	0	0	0	0.497829971917284	0	0.17670446178766	0	0	0.084316804213118	1.06894410929074	-0.0411581829072638	0.428496259157042	-0.0960526072928435	0.923478791096221	NA	NA	NA	NA	NA	NA	NA	NA	NA	NA	NA	NA	NA	none
OTU_129	129	Fungi	Ascomycota	Orbiliomycetes	Orbiliales	Orbiliaceae	NA	NA	0.196389521292453	0	0.00346644481419856	0	0.0854466592988149	0.371747211895911	0.00325330210163316	0	0.0825378924253763	1.65754775809778	-0.921912805500976	0.436396143264817	-2.11255947086025	0.0346384907368582	0.0490613435351404	NA	NA	NA	NA	NA	NA	NA	NA	NA	NA	NA	NA	none
OTU_192	192	Fungi	Ascomycota	Leotiomycetes	Helotiales	Sclerotiniaceae	NA	NA	0.0386428626632661	0.549450549450549	0.0704225352112676	0	0	0	0	0	0.0823144934156353	1.78090198902093	1.19127920973578	0.467975894612325	2.54559951367292	0.0109090264807145	0.0197696331419062	NA	NA	NA	NA	NA	NA	NA	NA	NA	NA	NA	NA	none
OTU_126	126	Fungi	Basidiomycota	Agaricomycetes	Agaricales	Psathyrellaceae	Parasola	Parasola_sp	0.380952380952381	0	0	0	0.250328093555864	0.0112650670271488	0	0	0.0803181926919242	3.02504492063118	-1.20085470152653	0.538694308825777	-2.22919507752756	0.0258009279246251	0.0389359457771615	NA	NA	NA	NA	NA	NA	NA	NA	NA	NA	NA	NA	none
OTU_146	146	Unassigned	NA	NA	NA	NA	NA	NA	0.191350729054698	0	0.400322562064397	0.0452511401026676	0	0	0	0	0.0796155539027203	2.68378122140932	1.98369888599635	0.519701187348689	3.8169989491777	0.00013508474524581	0.000440384164293293	NA	NA	NA	NA	NA	NA	NA	NA	NA	NA	NA	NA	none
OTU_297	297	Fungi	Mortierellomycota	Mortierellomycetes	Mortierellales	Mortierellaceae	NA	NA	0	0.14238427285269	0.0752896293609473	0.402984110465275	0	0	0	0	0.077582251584864	4.93863242654543	3.01967580765601	0.55568636884769	5.43413691057029	5.50622928271926e-08	3.51551561896691e-07	NA	NA	NA	NA	NA	NA	3.41060201292994	0.13833482692049	0.511727857149093	0.270328896478633	0.786907236453344	0.786907236453344	open areas - cosmopolitan
OTU_183	183	Fungi	Ascomycota	Sordariomycetes	Sordariales	Chaetomiaceae	Acrophialophora	NA	0	0	0	0	0.0130183677333838	0.602333636496132	0	0	0.0769190005286895	2.32989302403406	-1.69590708084243	0.509166899777167	-3.33074887936477	0.000866126992765671	0.00226662619737102	NA	NA	NA	NA	NA	NA	NA	NA	NA	NA	NA	NA	none
OTU_182	182	Fungi	Ascomycota	Dothideomycetes	Pleosporales	Sporormiaceae	NA	NA	0	0.204515744960611	0.318912922906267	0.0447148192252746	0	0.0461216509155194	0.00058743362000094	0	0.0768565714534591	3.08457876163827	1.17450855764207	0.51068595108861	2.29986463331997	0.0214558903114181	0.03385625277277	NA	NA	NA	NA	NA	NA	NA	NA	NA	NA	NA	NA	none
OTU_178	178	Fungi	Basidiomycota	Agaricomycetes	Corticiales	Corticiaceae	Limonomyces	Limonomyces_sp	0.208011129218059	0	0.0444983818770227	0	0.263010060773198	0	0.0987739302889966	0	0.0767866877696595	2.69840386082854	0.188130911610065	0.506859720584096	0.371169583949709	0.710511226059668	0.728054713122869	NA	NA	NA	NA	NA	NA	NA	NA	NA	NA	NA	NA	none
OTU_214	214	Fungi	Basidiomycota	Agaricomycetes	Phallales	Phallaceae	Itajahya	Itajahya_sp	0.0714285714285714	0	0	0	0.0134796045543151	0.347855193834303	0.133594653547521	0.0323817363189106	0.0748424699604526	3.36612866721017	-2.15185157486304	0.517261469437554	-4.16008479657853	3.1812945940496e-05	0.000133357298639453	2.20506659542233	-0.490797814331602	0.42214785548276	-1.16262065045986	0.244983448558073	0.384370583082493	NA	NA	NA	NA	NA	NA	canopy areas - cosmopolitan
OTU_152	152	Fungi	Basidiomycota	Agaricomycetes	Agaricales	Agaricaceae	Agaricaceae_gen_Incertae_sedis	Agaricaceae_sp	0	0	0	0	0	0.289598979040887	0.00411203534000658	0.303030303030303	0.0745926646763996	1.24793418046758	-0.348543421361522	0.410204895898645	-0.849681280858339	0.395502308455653	NA	NA	NA	NA	NA	NA	NA	NA	NA	NA	NA	NA	NA	none
OTU_818	818	Fungi	Ascomycota	Eurotiomycetes	Chaetothyriales	Chaetothyriales_fam_Incertae_sedis	Neophaeococcomyces	Neophaeococcomyces_sp	0.109872920420212	0.00588408355398647	0.00346644481419856	0.00528178312998468	0.198800608948419	0.0706936633325827	0.138546659812079	0.0607523091932094	0.074162309150584	7.41036771487655	-1.44595785191676	0.534968816592583	-2.7028824990709	0.00687410419441868	0.01391586946675	NA	NA	NA	NA	NA	NA	NA	NA	NA	NA	NA	NA	none
OTU_258	258	Fungi	Ascomycota	Sordariomycetes	Xylariales	Xylariaceae	Arthroxylaria	NA	0	0.0117681671079729	0.0175821939571709	0.546084306035863	0	0.0154022586009528	0	0	0.0738546157127449	1.74986747264588	0.665468063212002	0.409097070422062	1.62667521066686	0.103806096315224	0.121009915648365	NA	NA	NA	NA	NA	NA	NA	NA	NA	NA	NA	NA	none
OTU_90	90	Fungi	Basidiomycota	Agaricomycetes	Agaricales	Agaricaceae	Tulostoma	Tulostoma_sp	0	0	0	0	0.0316104796423558	0.169288986257718	0.327764612060776	0.0604869197036141	0.073643874708058	3.70398942695406	-2.52076101248666	0.551163971820419	-4.57352283778806	4.79591376089677e-06	2.39795688044838e-05	3.05890022160516	-0.266787539682793	0.518526557923498	-0.514510849263298	0.606894877087164	0.736365784199092	NA	NA	NA	NA	NA	NA	canopy areas - cosmopolitan
OTU_869	869	Fungi	Ascomycota	Dothideomycetes	Pleosporales	Sporormiaceae	Westerdykella	Westerdykella_sp	0.00317520797612244	0.00294204177699323	0	0.292479743788662	0.270061728395062	0.0098169145437589	0	0	0.0723094545600748	1.29592257888061	0.171997572798769	0.402091677273438	0.42775710744643	0.668827967891633	NA	NA	NA	NA	NA	NA	NA	NA	NA	NA	NA	NA	NA	none
OTU_877	877	Fungi	Ascomycota	Dothideomycetes	Pleosporales	Dictyosporiaceae	Pseudocoleophoma	Pseudocoleophoma_sp	0	0	0	0	0.528169014084507	0.043152094536281	0	0	0.0714151385775985	1.38517246299864	-0.604064153071663	0.419078214253377	-1.44141148961383	0.149468466219646	NA	NA	NA	NA	NA	NA	NA	NA	NA	NA	NA	NA	NA	none
OTU_113	113	Fungi	Ascomycota	Sordariomycetes	Chaetosphaeriales	Chaetosphaeriaceae	Dinemasporium	NA	0	0	0.431732325957906	0	0	0	0.0904647774801447	0.0399954290938178	0.0702740665664836	1.38550613243072	-0.704428552115985	0.425847677024425	-1.65417962835472	0.0980910207403935	NA	NA	NA	NA	NA	NA	NA	NA	NA	NA	NA	NA	NA	none
OTU_165	165	Fungi	Ascomycota	Sordariomycetes	Sordariales	Chaetomiaceae	NA	NA	0	0.00588408355398647	0	0	0	0	0.453040233469269	0.101826858536669	0.0700938969449906	2.73468848492739	-1.84688776679762	0.500234669633668	-3.69204271297335	0.000222460091712491	0.000678830426916793	NA	NA	NA	NA	NA	NA	NA	NA	NA	NA	NA	NA	none
OTU_181	181	Fungi	Ascomycota	Sordariomycetes	Sordariales	Sordariales_fam_Incertae_sedis	Sordariales_gen_Incertae_sedis	Sordariales_sp	0	0.553811268096982	0	0	0	0	0	0	0.0692264085121228	1.06881429633991	-0.0411700908636055	0.428492900046444	-0.0960811506074969	0.92345612167416	NA	NA	NA	NA	NA	NA	NA	NA	NA	NA	NA	NA	NA	none
OTU_168	168	Fungi	Ascomycota	Sordariomycetes	Sordariales	Sordariales_fam_Incertae_sedis	Sordariales_gen_Incertae_sedis	Sordariales_sp	0.0840933730569507	0.371845949535193	0.0606169515998251	0.0372387469161663	0	0	0	0	0.0692243776385169	2.40876638794687	1.78624025755761	0.494384727132081	3.61305711832881	0.000302608010578473	0.000872099474931017	NA	NA	NA	NA	NA	NA	NA	NA	NA	NA	NA	NA	none
OTU_144	144	Fungi	Ascomycota	Arthoniomycetes	Lichenostigmatales	Phaeococcomycetaceae	Phaeococcomyces	Phaeococcomyces_sp	0.0282329013974889	0	0.513622707522274	0.00930968672904157	0	0	0	0	0.0688956619561006	2.83201318666859	2.07865454988953	0.538773530856325	3.85812299758996	0.000114261146637147	0.000388442207178097	NA	NA	NA	NA	NA	NA	3.53809745585356	-2.11323862738895	0.555106248829522	-3.80690837446859	0.000140714848384793	0.000318953656338864	open areas - surface
OTU_127	127	Fungi	Basidiomycota	Agaricomycetes	Trechisporales	Hydnodontaceae	Trechispora	Trechispora_sp	0	0	0	0	0.546448087431694	0	0	0	0.0683060109289618	1.09198591351567	0.0202551391463467	0.424736209497934	0.0476887505548199	0.961964299660064	NA	NA	NA	NA	NA	NA	NA	NA	NA	NA	NA	NA	NA	none
OTU_179	179	Fungi	Ascomycota	Sordariomycetes	Sordariales	Chaetomiaceae	NA	NA	0.214285714285714	0	0.0505663430420712	0	0.0611969207124927	0.0625218684710282	0.115130491730482	0.0405573256657446	0.0680323329884416	5.40688289788461	-1.6250496568529	0.528042504577129	-3.07749782028301	0.0020874636520334	0.00486683941344866	NA	NA	NA	NA	NA	NA	NA	NA	NA	NA	NA	NA	none
OTU_197	197	Fungi	Ascomycota	Dothideomycetes	Pleosporales	Sporormiaceae	Preussia	Preussia_sp	0.404761904761905	0	0	0	0.0347156472890235	0.0538341723315064	0.00101326362079622	0.037037037037037	0.0664202531300335	2.13559806045126	-0.348817801110517	0.464343986062716	-0.751205596670319	0.452528932528726	0.474241179291468	NA	NA	NA	NA	NA	NA	NA	NA	NA	NA	NA	NA	none
OTU_116	116	Fungi	Ascomycota	Dothideomycetes	Pleosporales	Dictyosporiaceae	Pseudocoleophoma	Pseudocoleophoma_sp	0.00317520797612244	0.00175162024873008	0	0	0	0	0.253086544091789	0.267766836549715	0.0657225261082946	7.05791540957379	-3.4400147416226	0.596346545974805	-5.7684827133516	7.99884160702398e-09	6.14725790169435e-08	2.22536601514932	0.0743077765350487	0.41071890009393	0.180921249346097	0.856429389518369	0.941218342439799	NA	NA	NA	NA	NA	NA	canopy areas - cosmopolitan
OTU_222	222	Fungi	Ascomycota	Dothideomycetes	Pleosporales	Torulaceae	Torula	Torula_sp	0.142857142857143	0	0	0	0.0125754527162978	0.369759042649645	0	0	0.0656489547778857	1.52371687806739	-0.282471100208047	0.408857058995314	-0.690879841727974	0.489641055152817	0.51078938305496	NA	NA	NA	NA	NA	NA	NA	NA	NA	NA	NA	NA	none
OTU_145	145	Fungi	Ascomycota	Dothideomycetes	Pleosporales	Cucurbitariaceae	Pyrenochaeta	Pyrenochaeta_sp	0	0	0	0	0.394829754906603	0.129456283608843	0	0	0.0655357548144307	2.4659627971891	-1.80189539366342	0.526609843356117	-3.42168954188137	0.000622333304479135	0.00169913369315027	NA	NA	NA	NA	NA	NA	NA	NA	NA	NA	NA	NA	none
OTU_109	109	Fungi	Ascomycota	Sordariomycetes	Xylariales	NA	NA	NA	0	0	0	0	0.200018056581147	0.0311814183515862	0.276844669367368	0.0155727284963718	0.0654521090995591	12.9575104268669	-4.49652480470047	0.627379733964787	-7.16715023018713	7.65749890685865e-13	9.6298849889283e-12	6.43167588204491	-2.35939023193856	0.545511379071054	-4.32509810511439	1.52463994395176e-05	0.000277484469799219	NA	NA	NA	NA	NA	NA	canopy areas - surface
OTU_82	82	Fungi	Ascomycota	Leotiomycetes	Helotiales	Rutstroemiaceae	Rutstroemia	Rutstroemia_sp	0	0	0.325647249190939	0	0.00838363514419853	0.0444589859012111	0.136563522329941	0.00740740740740741	0.0653075999967121	1.80901186412225	-1.19883609941096	0.444731704283264	-2.69563893885869	0.00702537721415052	0.0140846934486593	NA	NA	NA	NA	NA	NA	NA	NA	NA	NA	NA	NA	none
OTU_185	185	Fungi	Basidiomycota	Agaricomycetes	Cantharellales	Ceratobasidiaceae	Ceratobasidium	Ceratobasidium_sp	0.518105651454663	0	0	0	0	0	0.000506631810398111	0	0.0648265354081326	1.91473376448257	1.25865834866467	0.496499606866663	2.53506413954258	0.0112426739022395	0.0198540836996996	NA	NA	NA	NA	NA	NA	NA	NA	NA	NA	NA	NA	none
OTU_103	103	Fungi	Ascomycota	Dothideomycetes	Venturiales	Venturiaceae	Venturiaceae_gen_Incertae_sedis	Venturiaceae_sp	0	0	0	0	0	0	0.500782957135708	0.0151217299259035	0.0644880858827014	2.6480684798627	-1.93547761360918	0.544491812694148	-3.55464961728705	0.00037848310155722	0.00106850671528059	NA	NA	NA	NA	NA	NA	NA	NA	NA	NA	NA	NA	none
OTU_387	387	Fungi	Basidiomycota	Agaricomycetes	Geastrales	Geastraceae	Geastraceae_gen_Incertae_sedis	Geastraceae_sp	0.494007998869942	0	0.0040453074433657	0	0.000394495991920722	0.0122711431796986	0	0	0.0638398681856159	1.9602852760834	0.92022096747477	0.45062614554449	2.04209404308503	0.0411422036750761	0.0560765993599314	NA	NA	NA	NA	NA	NA	NA	NA	NA	NA	NA	NA	none
OTU_220	220	Fungi	Basidiomycota	Agaricomycetes	Agaricomycetes_ord_Incertae_sedis	Agaricomycetes_fam_Incertae_sedis	Agaricomycetes_gen_Incertae_sedis	Agaricomycetes_sp	0	0	0	0	0.192745075363324	0.316619145521605	0	0	0.0636705276106161	2.88024929788819	-2.08320979298591	0.550905672340012	-3.78142737964073	0.000155931711385803	0.000493313054776172	2.26125684647942	1.50922661555159	0.530234287563921	2.84633915789471	0.00442250644476664	0.0203684030089848	NA	NA	NA	NA	NA	NA	canopy areas
OTU_131	131	Fungi	Ascomycota	Ascomycota_cls_Incertae_sedis	Ascomycota_ord_Incertae_sedis	Ascomycota_fam_Incertae_sedis	Ascomycota_gen_Incertae_sedis	Ascomycota_sp	0	0	0	0	0	0.00490845727187945	0.45066513187936	0.0510845890187809	0.0633322722712525	8.2126110142078	-3.80140524241239	0.592321354257922	-6.41780887196766	1.38249668190255e-10	1.36603838807038e-09	2.80206322942927	-0.75001056481599	0.427267561151462	-1.75536509908394	0.0791968778443868	0.184792714970236	NA	NA	NA	NA	NA	NA	canopy areas - cosmopolitan
OTU_177	177	Fungi	Basidiomycota	Agaricomycetes	Agaricales	Bolbitiaceae	Conocybe	NA	0	0	0	0	0	0.503116870367644	0	0	0.0628896087959555	1.09198591351567	0.0202551391463467	0.424736209497934	0.0476887505548199	0.961964299660064	NA	NA	NA	NA	NA	NA	NA	NA	NA	NA	NA	NA	NA	none
OTU_139	139	Fungi	Ascomycota	Dothideomycetes	Pleosporales	Didymosphaeriaceae	NA	NA	0.101781404905161	0.150044130626655	0.189152970849113	0.0400599758607538	0	0.0195487042001787	0	0	0.0625733983052327	5.66208401282367	2.82649171479703	0.55431002988823	5.09911703269552	3.41241527509397e-07	2.08257696935882e-06	NA	NA	NA	NA	NA	NA	3.24143950300438	-1.17919370269826	0.469468936798335	-2.51176086481904	0.012013046229745	0.0170184821588054	open areas
OTU_238	238	Fungi	Basidiomycota	Agaricomycetes	Agaricales	Agaricaceae	Tulostoma	Tulostoma_sp	0.142857142857143	0	0	0	0	0.0962623647347806	0.00975990630489947	0.222222222222222	0.0588877045148806	1.95109683524368	-0.879168388179785	0.472344825448397	-1.86128510531515	0.0627039254262373	0.0772170001539717	NA	NA	NA	NA	NA	NA	NA	NA	NA	NA	NA	NA	none
OTU_155	155	Fungi	Ascomycota	Dothideomycetes	Pleosporales	Pleosporales_fam_Incertae_sedis	Pleosporales_gen_Incertae_sedis	Pleosporales_sp	0	0.00294204177699323	0.00693288962839712	0	0.0260367354667677	0.433102760640618	0	0	0.058626803439097	1.15950140988914	0.19002369220769	0.415699010345996	0.457118461863859	0.64758590114369	NA	NA	NA	NA	NA	NA	NA	NA	NA	NA	NA	NA	NA	none
OTU_138	138	Fungi	Ascomycota	Dothideomycetes	Pleosporales	Pleosporaceae	Alternaria	NA	0.00332800851970181	0	0.00346644481419856	0	0.0255349573566212	0	0.340089546342272	0.0888888888888889	0.0576634807402103	5.74672972875022	-3.11425630656501	0.587010659241328	-5.30528067512433	1.12499759257106e-07	6.96826867040286e-07	2.17945974686242	-1.02028833222459	0.455468938910898	-2.24008323084394	0.0250855199849561	0.0787166316769313	NA	NA	NA	NA	NA	NA	canopy areas
OTU_208	208	Fungi	Ascomycota	Dothideomycetes	Pleosporales	Pleosporaceae	Curvularia	NA	0.0385990270673285	0.21959813985351	0.105206705070577	0.0264089156499234	0.0238032411732645	0.0223413762287757	0.0211532165465408	0	0.05713882769874	3.96207914357963	1.32971655938629	0.497235183879024	2.67422057508667	0.00749031675314475	0.0148022926312146	NA	NA	NA	NA	NA	NA	NA	NA	NA	NA	NA	NA	none
OTU_239	239	Fungi	Ascomycota	Dothideomycetes	Pleosporales	Pleosporales_fam_Incertae_sedis	Pleosporales_gen_Incertae_sedis	Pleosporales_sp	0	0	0	0	0.11317907444668	0.0506928016221697	0.212317397448889	0.0792929292929293	0.0569352753513335	5.4363724938811	-3.15266702479996	0.574877286350161	-5.48406955650646	4.15651218314534e-08	2.78218154194406e-07	3.15069486243375	-0.014112994988357	0.496372625685984	-0.0284322588677265	0.977317395739577	0.977317395739577	NA	NA	NA	NA	NA	NA	canopy areas - cosmopolitan
OTU_151	151	Fungi	Rozellomycota	Rozellomycota_cls_Incertae_sedis	Rozellomycota_ord_Incertae_sedis	Rozellomycota_fam_Incertae_sedis	Rozellomycota_gen_Incertae_sedis	Rozellomycota_sp	0	0	0	0	0.289059017515585	0.165220983064849	0	0	0.0567850000725542	3.34463560501217	-2.34306811884659	0.5719341080348	-4.09674486261628	4.19000258300846e-05	0.000168820492422186	2.88627031861805	-1.57339610999085	0.59323601538148	-2.65222621215786	0.0079962949077477	0.0303192848585434	NA	NA	NA	NA	NA	NA	canopy areas
OTU_196	196	Fungi	Ascomycota	Dothideomycetes	Pleosporales	Pleosporales_fam_Incertae_sedis	Pleosporales_gen_Incertae_sedis	Pleosporales_sp	0	0	0	0	0.444062435371583	0	0	0	0.0555078044214479	3.40500678192332	-2.37748440040574	0.56911953444153	-4.17747811580344	2.94759013422682e-05	0.000126108237701457	4.28354261378372	-2.2352186380786	0.60440719502719	-3.69819991632967	0.000217133850246315	0.00197591803724147	NA	NA	NA	NA	NA	NA	canopy areas - surface
OTU_99	99	Fungi	Basidiomycota	Tremellomycetes	Trichosporonales	Tetragoniomycetaceae	Tetragoniomyces	Tetragoniomyces_sp	0	0	0	0	0	0	0.278756415620975	0.16473380268652	0.0554362772884369	9.72894616283164	-4.06191539408564	0.617180645464834	-6.58140436504839	4.66025226750714e-11	4.83501172753866e-10	2.81250497978424	0.382215846669242	0.416555270595662	0.917563343089343	0.358847516404481	0.502386522966273	NA	NA	NA	NA	NA	NA	canopy areas - cosmopolitan
OTU_276	276	Fungi	Ascomycota	Eurotiomycetes	Onygenales	Onygenales_fam_Incertae_sedis	Spiromastix	Spiromastix_sp	0	0	0	0	0.0167672702883971	0.0659807483710188	0.061050061050061	0.298193021702125	0.0552488876764502	4.1346931437691	-2.70527738966023	0.53511207214702	-5.05553421511479	4.29187670513549e-07	2.54446976090175e-06	3.70810619452949	1.74413769536171	0.502425061297119	3.47143848847596	0.000517677917773686	0.00366311377006328	NA	NA	NA	NA	NA	NA	canopy areas
OTU_173	173	Fungi	Basidiomycota	Tremellomycetes	Filobasidiales	Filobasidiaceae	Naganishia	NA	0.0337060209036899	0.00294204177699323	0	0.0407080438056725	0.0251509054325956	0.0363047363717605	0.148241368574433	0.152441034046906	0.0549367688640063	5.05444112948748	-1.85259556258835	0.479637578394003	-3.86249044287043	0.000112236957443358	0.000384944936685898	NA	NA	NA	NA	NA	NA	NA	NA	NA	NA	NA	NA	none
OTU_211	211	Unassigned	NA	NA	NA	NA	NA	NA	0.00332800851970181	0.00294204177699323	0	0.00306597988717194	0.0586854460093897	0.0139633601429848	0.343928907117833	0.0133761369716426	0.0549112350532146	1.79428398279709	-0.926939849831492	0.434713349589176	-2.13230132156625	0.0329820834871762	0.0473618153881595	NA	NA	NA	NA	NA	NA	NA	NA	NA	NA	NA	NA	none
OTU_101	101	Fungi	Ascomycota	Sordariomycetes	Xylariales	Beltraniaceae	Beltrania	NA	0	0	0	0	0.000394495991920722	0	0.381002310620597	0.0563719732327908	0.0547210974806636	9.72408644588864	-4.06101832110329	0.638038292842242	-6.36485045907331	1.95480094196962e-10	1.84373270663043e-09	2.36887910860698	-0.820986556196859	0.427534884734293	-1.92027969064347	0.0548225802936576	0.138579300186746	NA	NA	NA	NA	NA	NA	canopy areas - cosmopolitan
OTU_158	158	Fungi	Ascomycota	Dothideomycetes	Pleosporales	Teichosporaceae	NA	NA	0.0238095238095238	0	0	0	0.266993103537983	0.123915737298637	0	0.021018950022428	0.0544671643335715	6.09828545643966	-3.27032991963651	0.591768036880608	-5.52637134116846	3.26921800370029e-08	2.299534697518e-07	3.26479842108786	-0.0551417306775151	0.537311250720089	-0.102625304427584	0.918260358843402	0.961169700278752	NA	NA	NA	NA	NA	NA	canopy areas - cosmopolitan
OTU_665	665	Fungi	Ascomycota	Dothideomycetes	Capnodiales	Cladosporiaceae	Toxicocladosporium	NA	0	0	0.425623608737277	0	0	0.00837801608579089	0	0	0.0542502031028835	1.63568980149819	0.754263290422317	0.450015796370538	1.67608180980666	0.0937221692260707	0.109872034544687	NA	NA	NA	NA	NA	NA	NA	NA	NA	NA	NA	NA	none
OTU_218	218	Fungi	Chytridiomycota	Rhizophlyctidomycetes	Rhizophlyctidales	Rhizophlyctidales_fam_Incertae_sedis	Rhizophlyctidales_gen_Incertae_sedis	Rhizophlyctidales_sp	0.00929637617114914	0	0.184103202104545	0.202354672553348	0.0192901234567901	0.0111706881143878	0	0	0.0532768828000275	2.35532109905379	1.10672470495187	0.48585756172665	2.27787893435016	0.0227337916989207	0.0356019756794418	NA	NA	NA	NA	NA	NA	NA	NA	NA	NA	NA	NA	none
OTU_188	188	Fungi	Ascomycota	Sordariomycetes	Coniochaetales	Coniochaetaceae	Coniochaeta	Coniochaeta_sp	0.250923724066279	0.105107665835628	0.0450637825845812	0.0169187629132085	0	0	0	0	0.0522517419249621	2.73833911487925	2.01869989461623	0.512260764377149	3.94076617808264	8.12217682318107e-05	0.00029829233465665	NA	NA	NA	NA	NA	NA	1.8499745539971	-0.818556061483899	0.436217817344167	-1.87648470314103	0.0605887532457915	0.0792314465521889	open areas - cosmopolitan
OTU_166	166	Fungi	Ascomycota	Sordariomycetes	Xylariales	Xylariaceae	Xylaria	Xylaria_sp	0	0	0	0.41726086726879	0	0	0	0	0.0521576084085988	1.09198591351567	0.0202551391463467	0.424736209497934	0.0476887505548199	0.961964299660064	NA	NA	NA	NA	NA	NA	NA	NA	NA	NA	NA	NA	NA	none
OTU_205	205	Fungi	Ascomycota	Orbiliomycetes	Orbiliales	Orbiliales_fam_Incertae_sedis	Orbiliales_gen_Incertae_sedis	Orbiliales_sp	0	0	0	0	0.120457915761017	0.287577299254551	0.00354642267278678	0.00252028832098392	0.0517627407511673	2.192504751141	-1.58089434590297	0.481471362587824	-3.28346495502026	0.00102539392840325	0.0026430961508531	NA	NA	NA	NA	NA	NA	NA	NA	NA	NA	NA	NA	none
OTU_195	195	Fungi	Basidiomycota	Agaricomycetes	Agaricales	Agaricales_fam_Incertae_sedis	Agaricales_gen_Incertae_sedis	Agaricales_sp	0	0	0	0	0	0.00279267202859696	0.00508238838326217	0.401306228783089	0.0511476611493685	1.248134001292	-0.348630489177152	0.407904475961935	-0.854686598755748	0.392724671487891	NA	NA	NA	NA	NA	NA	NA	NA	NA	NA	NA	NA	NA	none
OTU_229	229	Fungi	Ascomycota	Sordariomycetes	Sordariales	Chaetomiaceae	NA	NA	0	0.0405318957812016	0	0.366326190483915	0	0	0	0	0.0508572607831396	1.31937091460944	0.522358004188441	0.407185580674028	1.28284995584511	0.19954464841126	NA	NA	NA	NA	NA	NA	NA	NA	NA	NA	NA	NA	NA	none
OTU_76	76	Fungi	Basidiomycota	Tremellomycetes	Tremellales	Trimorphomycetaceae	Saitozyma	Saitozyma_sp	0	0	0	0	0	0	0.270897328075794	0.134474902170814	0.050671528780826	3.27928651357127	-2.31192463492667	0.554501338325799	-4.16937611351318	3.05434586151302e-05	0.000129342197196725	1.73879482702508	0.06851261371827	0.424444784472591	0.161417023426034	0.871764959730052	0.944412039707557	NA	NA	NA	NA	NA	NA	canopy areas - cosmopolitan
OTU_161	161	Fungi	Ascomycota	Dothideomycetes	Pleosporales	Pleosporaceae	Alternaria	NA	0.147175849082677	0	0.191485853557284	0	0.0663908891272151	0	0	0	0.050631573970897	1.24979460232086	0.389019422495394	0.408974306186108	0.951207488126078	0.341499057947247	NA	NA	NA	NA	NA	NA	NA	NA	NA	NA	NA	NA	NA	none
OTU_202	202	Fungi	Ascomycota	Dothideomycetes	Pleosporales	Didymosphaeriaceae	Paracamarosporium	NA	0.019321431331633	0	0	0	0.104999664075322	0.0225301340542976	0.227958276191512	0.0282293508669215	0.0503798570649608	6.5073753411364	-3.13792212892008	0.534597336047053	-5.86969278994666	4.36603390430283e-09	3.41868692506731e-08	4.06117369198944	-1.51728303374735	0.447448127593449	-3.39096967934115	0.000696458057321861	0.0045269773725921	NA	NA	NA	NA	NA	NA	canopy areas
OTU_219	219	Fungi	Ascomycota	Dothideomycetes	Pleosporales	Didymellaceae	NA	NA	0.0408465330165911	0	0.0581895061444911	0.00877285133933622	0.186460101517716	0.0326066147807254	0.052880178174406	0.0146178839548019	0.0492967086160085	3.84952653420437	-0.853367071145232	0.411028413908012	-2.0761753744261	0.0378777339646106	0.0528014862701976	NA	NA	NA	NA	NA	NA	NA	NA	NA	NA	NA	NA	none
OTU_207	207	Fungi	Ascomycota	Dothideomycetes	Pleosporales	NA	NA	NA	0.13714374615236	0.0088261253309797	0.0121359223300971	0.0245278390973755	0.120143377670054	0.0232357432118436	0.047589036965657	0.00907679103891783	0.0478348227246606	3.50393169745818	-0.965265538305016	0.480691765584864	-2.0080758760878	0.0446352293438676	0.0593705774926444	NA	NA	NA	NA	NA	NA	NA	NA	NA	NA	NA	NA	none
OTU_245	245	Fungi	Ascomycota	Sordariomycetes	Sordariales	Chaetomiaceae	NA	NA	0	0.00294204177699323	0.0963748267070006	0.167174963613338	0	0.106970947301533	0	0.00285681636384413	0.0470399494703386	4.05142630129134	1.58279440657168	0.548016910148598	2.88822183633438	0.00387426529750532	0.00841790627468434	NA	NA	NA	NA	NA	NA	NA	NA	NA	NA	NA	NA	none
OTU_169	169	Fungi	Ascomycota	Sordariomycetes	Hypocreales	Nectriaceae	NA	NA	0	0	0	0	0	0	0.178276514854443	0.182552339223796	0.0451036067597799	6.37941537857791	-3.40711987048719	0.565509911520454	-6.02486322711244	1.69252690521648e-09	1.43346666462212e-08	2.87256952280987	0.352595606646225	0.411066688649306	0.857757673833395	0.391026286049597	0.515701333775556	NA	NA	NA	NA	NA	NA	canopy areas - cosmopolitan
OTU_136	136	Fungi	Ascomycota	Sordariomycetes	Hypocreales	Bionectriaceae	Clonostachys	NA	0	0	0	0	0	0	0.35224499485038	0.0023477485091797	0.044324092919945	1.11451737461944	-0.0386324301883691	0.421376941605575	-0.0916814053497273	0.926951171542275	NA	NA	NA	NA	NA	NA	NA	NA	NA	NA	NA	NA	NA	none
OTU_250	250	Fungi	Ascomycota	Ascomycota_cls_Incertae_sedis	Ascomycota_ord_Incertae_sedis	Ascomycota_fam_Incertae_sedis	Ascomycota_gen_Incertae_sedis	Ascomycota_sp	0.238095238095238	0	0	0	0.110950848773993	0	0	0	0.0436307608586539	1.32129719919322	0.522830368139668	0.412430777373963	1.26768029163256	0.204912145683709	NA	NA	NA	NA	NA	NA	NA	NA	NA	NA	NA	NA	NA	none
OTU_186	186	Unassigned	NA	NA	NA	NA	NA	NA	0.0747314339093881	0	0	0	0	0.255499470305976	0.017424245076782	0	0.0434568936615183	1.78058795361993	-1.25637959831286	0.469378100720527	-2.6766898506433	0.00743534277198316	0.014763958135756	NA	NA	NA	NA	NA	NA	NA	NA	NA	NA	NA	NA	none
OTU_83	83	Fungi	Ascomycota	Dothideomycetes	Pleosporales	Didymellaceae	NA	NA	0	0	0	0	0.28988816903155	0.0337952010814464	0.0235421791832936	0	0.0434031936620363	2.88629752333876	-2.08881056608991	0.531523818878859	-3.92985317289417	8.49977480544281e-05	0.000306731003848588	2.89227644142772	-1.0585342350699	0.52481682094908	-2.01695942815941	0.0436997474498879	0.117319847400105	NA	NA	NA	NA	NA	NA	canopy areas
OTU_190	190	Fungi	Ascomycota	Sordariomycetes	Xylariales	Microdochiaceae	Idriella	Idriella_sp	0.0581158210660407	0.0088261253309797	0.0372651317007264	0.0132044578249617	0.0462962962962963	0	0.153251876704587	0.0300339878097309	0.0433742120916653	4.29877449433499	-0.826161247959334	0.51350205938266	-1.60887621162135	0.107643412034281	0.125131697462819	NA	NA	NA	NA	NA	NA	NA	NA	NA	NA	NA	NA	none
OTU_236	236	Fungi	Ascomycota	Dothideomycetes	Pleosporales	Lophiostomataceae	Biappendiculispora	Biappendiculispora_sp	0	0	0	0	0	0.345740049301358	0	0	0.0432175061626697	1.56418510232743	-0.88536189408661	0.446950713873418	-1.98089379120526	0.0476031855153192	0.0627470892759265	NA	NA	NA	NA	NA	NA	NA	NA	NA	NA	NA	NA	none
OTU_295	295	Fungi	Ascomycota	Dothideomycetes	Pleosporales	Parapyrenochaetaceae	Parapyrenochaeta	NA	0	0	0	0	0	0	0.248993703544565	0.0829811316497154	0.041496854399285	3.63244647670899	-2.48793532111276	0.54527870589003	-4.56268563990928	5.05034044628838e-06	2.49510867286867e-05	2.00590216475855	0.625193361831127	0.431593943006866	1.44856843327197	0.14745814202183	0.279556060916386	NA	NA	NA	NA	NA	NA	canopy areas - cosmopolitan
OTU_369	369	Fungi	Ascomycota	Sordariomycetes	Xylariales	Xylariaceae	Xylaria	Xylaria_sp	0.00635041595224487	0	0	0.312174817898023	0	0.00837801608579089	0	0	0.0408629062420073	1.18174547295787	-0.0908393327250391	0.412833769734093	-0.220038522487026	0.825841153228214	NA	NA	NA	NA	NA	NA	NA	NA	NA	NA	NA	NA	NA	none
OTU_200	200	Fungi	Ascomycota	Dothideomycetes	Dothideales	NA	NA	NA	0	0	0.325783921677716	0	0	0	0	0	0.0407229902097145	2.00996279026461	1.43643686109471	0.512277697697354	2.80401990473404	0.00504697891849842	0.0105782638948325	NA	NA	NA	NA	NA	NA	NA	NA	NA	NA	NA	NA	none
OTU_246	246	Fungi	Ascomycota	Eurotiomycetes	Onygenales	Onygenaceae	Amauroascus	Amauroascus_sp	0.0476190476190476	0	0	0.276572206620713	0	0	0	0	0.0405239067799701	1.11480636642624	0.0791395692668325	0.421536385498524	0.187740778707013	0.8510798618277	NA	NA	NA	NA	NA	NA	NA	NA	NA	NA	NA	NA	NA	none
OTU_210	210	Fungi	Ascomycota	Dothideomycetes	Venturiales	Sympoventuriaceae	Sympoventuriaceae_gen_Incertae_sedis	Sympoventuriaceae_sp	0	0	0	0	0.229766737210968	0.0904796115449394	0	0	0.0400307935944884	2.44512443963783	-1.78586740764527	0.506969837945967	-3.52263048800077	0.000427286641352118	0.00119813483892655	NA	NA	NA	NA	NA	NA	NA	NA	NA	NA	NA	NA	none
OTU_262	262	Fungi	Ascomycota	NA	NA	NA	NA	NA	0	0	0	0	0.281635802469136	0.0363991152845215	0	0	0.0397543647192072	1.31659871190561	-0.481903080168793	0.410881289606508	-1.17285233559868	0.240855026497079	NA	NA	NA	NA	NA	NA	NA	NA	NA	NA	NA	NA	NA	none
OTU_149	149	Fungi	Basidiomycota	Agaricomycetes	Cantharellales	Ceratobasidiaceae	Ceratobasidiaceae_gen_Incertae_sedis	Ceratobasidiaceae_sp	0	0	0	0	0.246699006085803	0.0704661638053628	0	0	0.0396456462363957	3.07748461297728	-2.20101920561709	0.557059743047268	-3.95113671933448	7.77808718440183e-05	0.000288205909064889	3.90287866447815	-0.857263725877624	0.607359009606784	-1.41146128124885	0.158108644514732	0.288739178060322	NA	NA	NA	NA	NA	NA	canopy areas - cosmopolitan
OTU_289	289	Fungi	Ascomycota	Dothideomycetes	Pleosporales	Didymosphaeriaceae	NA	NA	0	0	0	0	0	0.00563253351357441	0.0323930373714132	0.2755135954221	0.039192395788386	2.11741339628601	-1.51593404884296	0.476359301602942	-3.18233325924752	0.00146093609457949	0.00358750579438158	NA	NA	NA	NA	NA	NA	NA	NA	NA	NA	NA	NA	none
OTU_230	230	Fungi	Ascomycota	Leotiomycetes	Helotiales	Sclerotiniaceae	Stromatinia	Stromatinia_sp	0	0	0.287216828478964	0	0.0251509054325956	0	0	0	0.0390459667389449	1.22682697766781	-0.301551086512368	0.410918899071113	-0.733845747163315	0.463042755524465	NA	NA	NA	NA	NA	NA	NA	NA	NA	NA	NA	NA	NA	none
OTU_251	251	Fungi	Ascomycota	Eurotiomycetes	Onygenales	Onygenales_fam_Incertae_sedis	NA	NA	0	0	0	0	0	0	0.109495154554999	0.202198497551671	0.0389617065133337	3.72924203365252	-2.53213727954271	0.53414773847736	-4.74051858154603	2.13171900174116e-06	1.10582923215323e-05	2.91163086237806	1.06579756261262	0.47437548959893	2.24673826110561	0.0246567594883572	0.0787166316769313	NA	NA	NA	NA	NA	NA	canopy areas
OTU_805	805	Fungi	Ascomycota	Eurotiomycetes	Chaetothyriales	Trichomeriaceae	Knufia	Knufia_sp	0.00772857253265322	0	0	0	0.158412128157302	0	0.0669623935928499	0.0758295677899719	0.0386165827590971	4.6319057536072	-2.7620219489648	0.501179913160712	-5.51103880350271	3.56722062399507e-08	2.42687960484911e-07	3.73157252062481	-0.946861624103381	0.461604674257052	-2.05123924628221	0.0402436536664909	0.117319847400105	NA	NA	NA	NA	NA	NA	canopy areas
OTU_711	711	Fungi	Ascomycota	Dothideomycetes	Pleosporales	Sporormiaceae	Westerdykella	Westerdykella_sp	0.0130078618938964	0.083757825272445	0.00981290806051508	0.123866048588861	0.0270061728395062	0.0505327252021844	0	0	0.038497942732176	3.27488773336912	0.966428901960398	0.45438439566599	2.12689720681078	0.0334286250001923	0.0476731250002743	NA	NA	NA	NA	NA	NA	NA	NA	NA	NA	NA	NA	none
OTU_217	217	Fungi	Ascomycota	Orbiliomycetes	Orbiliales	Orbiliales_fam_Incertae_sedis	Orbiliales_gen_Incertae_sedis	Orbiliales_sp	0	0	0	0	0.0749277089622272	0.148480265231637	0.0813721863800124	0	0.0380975200717346	3.7276546293301	-2.53151527141988	0.532257973201809	-4.75618102288162	1.97289573043952e-06	1.04968170273385e-05	2.97309000262881	-0.880358352097482	0.508915203397593	-1.72987237602666	0.0836530797132482	0.185669030583063	NA	NA	NA	NA	NA	NA	canopy areas - cosmopolitan
OTU_744	744	Fungi	Ascomycota	Dothideomycetes	Pleosporales	Sporormiaceae	Westerdykella	Westerdykella_sp	0.00596836765144733	0.0313525481717206	0.00693288962839712	0.249664464753532	0	0.0101553579364161	0	0	0.0380092035176891	2.90024069646242	1.84186958011147	0.483192080953547	3.81187865595119	0.000137914581210813	0.000443678691492149	NA	NA	NA	NA	NA	NA	NA	NA	NA	NA	NA	NA	none
OTU_232	232	Fungi	Mortierellomycota	Mortierellomycetes	Mortierellales	Mortierellales_fam_Incertae_sedis	Mortierellales_gen_Incertae_sedis	Mortierellales_sp	0	0	0	0	0.266203703703704	0.0196338290875178	0.0093650243849726	0	0.0369003196470243	1.31764800243452	-0.482192654886886	0.409096791555618	-1.1786762077828	0.238527133091698	NA	NA	NA	NA	NA	NA	NA	NA	NA	NA	NA	NA	NA	none
OTU_257	257	Fungi	Basidiomycota	Agaricomycetes	Agaricales	Typhulaceae	Typhula	NA	0	0	0	0	0.268276324614353	0.0265551350992498	0	0	0.0368539324642004	1.27240840550519	-0.39472158084282	0.410291316207877	-0.962051998787202	0.336023484438914	NA	NA	NA	NA	NA	NA	NA	NA	NA	NA	NA	NA	NA	none
OTU_237	237	Fungi	Ascomycota	Sordariomycetes	Xylariales	Diatrypaceae	Monosporascus	Monosporascus_sp	0.044762757385855	0	0	0	0.0212019582899657	0.227456845516296	0	0	0.0366776951490146	1.68133142938889	0.175554978835045	0.437709250523786	0.401076693318604	0.688363659678589	0.707106234570828	NA	NA	NA	NA	NA	NA	NA	NA	NA	NA	NA	NA	none
OTU_189	189	Fungi	Basidiomycota	Tremellomycetes	Filobasidiales	Filobasidiaceae	Naganishia	NA	0	0	0.247681585162145	0.0241027507751959	0.0206130108937409	0	0.00058743362000094	0	0.0366230975563853	1.31777176435623	0.219262867931728	0.403250385818417	0.543738767879226	0.586621250541971	NA	NA	NA	NA	NA	NA	NA	NA	NA	NA	NA	NA	NA	none
OTU_224	224	Unassigned	NA	NA	NA	NA	NA	NA	0	0	0.221761419273083	0	0	0.069816800714924	0	0	0.0364472774985009	1.06903604030719	-0.0411496631375582	0.428498634784916	-0.0960321919303506	0.923495005245234	NA	NA	NA	NA	NA	NA	NA	NA	NA	NA	NA	NA	NA	none
OTU_206	206	Fungi	Ascomycota	Sordariomycetes	Sordariales	Podosporaceae	Podospora	Podospora_sp	0.0238095238095238	0	0	0	0.261568322185558	0.00563253351357441	0	0	0.036376297438582	2.71440254275549	-1.90037101681827	0.534367403109951	-3.55630041383205	0.000376113973732384	0.00106850671528059	NA	NA	NA	NA	NA	NA	NA	NA	NA	NA	NA	NA	none
OTU_290	290	Fungi	Basidiomycota	Tremellomycetes	Tremellales	Bulleribasidiaceae	Vishniacozyma	Vishniacozyma_sp	0	0.0117681671079729	0	0.00232742168226039	0.231403401879193	0.0279267202859696	0.013204567628913	0	0.0358287848230386	3.7141753794124	-2.2018777640572	0.543269503534048	-4.0530119024419	5.05624288973236e-05	0.00020097687859604	3.15663878970586	-0.520475536883289	0.529613009245657	-0.98274688838293	0.325732027505483	0.478090556499984	NA	NA	NA	NA	NA	NA	canopy areas - cosmopolitan
OTU_256	256	Unassigned	NA	NA	NA	NA	NA	NA	0	0.0088261253309797	0.0121359223300971	0.00962315661177352	0.255964801152595	0	0	0	0.0358187506781807	1.45296355128043	0.473862528759063	0.400322165710541	1.18370295064225	0.23653067055284	NA	NA	NA	NA	NA	NA	NA	NA	NA	NA	NA	NA	NA	none
OTU_201	201	Fungi	Basidiomycota	Agaricomycetes	Agaricales	Agaricaceae	Tulostoma	NA	0	0.269800536369929	0	0	0.00578235226089973	0.0098169145437589	0	0	0.0356749753968235	1.85765158326174	0.730400821583145	0.468945499341071	1.55753882404129	0.119342610349115	0.137194413559232	NA	NA	NA	NA	NA	NA	NA	NA	NA	NA	NA	NA	none
OTU_228	228	Fungi	Ascomycota	Eurotiomycetes	Eurotiales	Aspergillaceae	Aspergillus	NA	0	0.140370335446498	0.0418968655261727	0.097485445648663	0	0	0	0.00420875420875421	0.035495175103761	3.26986488017065	2.26226297563714	0.509952729247337	4.43622093949006	9.15518845887079e-06	4.26899237127121e-05	NA	NA	NA	NA	NA	NA	2.31600785579419	0.548353345115189	0.426444356274805	1.28587314393211	0.198487337792661	0.232709292584499	open areas - cosmopolitan
OTU_301	301	Fungi	Ascomycota	Dothideomycetes	Pleosporales	Phaeosphaeriaceae	Ophiosphaerella	Ophiosphaerella_sp	0	0	0	0	0	0.19569921264363	0.0226786553299501	0.0617247690394484	0.0350128296266286	1.8795269093402	-1.27587873102483	0.429840557461073	-2.96826046048568	0.0029949043289057	0.00671829889997766	NA	NA	NA	NA	NA	NA	NA	NA	NA	NA	NA	NA	none
OTU_233	233	Fungi	Ascomycota	Dothideomycetes	Pleosporales	Didymosphaeriaceae	Didymosphaeriaceae_gen_Incertae_sedis	Didymosphaeriaceae_sp	0	0	0	0	0	0.0365133107614685	0.112635557274855	0.129469284683419	0.0348272690899678	4.39183419913962	-2.80587515233556	0.514654781103444	-5.45195586509395	4.98188219602273e-08	3.23043923648349e-07	2.6425832599474	0.525483994875627	0.384801696221805	1.36559687765183	0.172065527132556	0.295433263567218	NA	NA	NA	NA	NA	NA	canopy areas - cosmopolitan
OTU_235	235	Fungi	Ascomycota	Arthoniomycetes	Lichenostigmatales	Phaeococcomycetaceae	Phaeococcomyces	NA	0.100016680738494	0	0.16992108749496	0	0	0.00837801608579089	0	0	0.0347894730399056	2.16505905616497	1.35157100159409	0.49517889286215	2.72946004176787	0.00634381366173099	0.0129688801459033	NA	NA	NA	NA	NA	NA	NA	NA	NA	NA	NA	NA	none
OTU_277	277	Fungi	Ascomycota	Sordariomycetes	Hypocreales	Stachybotryaceae	Stachybotrys	NA	0.0952380952380952	0	0	0	0.181298197232011	0	0	0	0.0345670365587633	1.18371042778669	0.24266302308605	0.413835764066756	0.5863751858984	0.557623415726117	NA	NA	NA	NA	NA	NA	NA	NA	NA	NA	NA	NA	NA	none
OTU_274	274	Fungi	Ascomycota	Dothideomycetes	Mycosphaerellales	Teratosphaeriaceae	Teratosphaeriaceae_gen_Incertae_sedis	Teratosphaeriaceae_sp	0.208340825689703	0	0.00693288962839712	0.0551876379690949	0	0	0	0	0.0338076691608994	3.69424005909204	2.54014384942994	0.549405503768122	4.62344085017032	3.77426400689296e-06	1.91014580836656e-05	NA	NA	NA	NA	NA	NA	2.6182610679127	-0.681613591326035	0.513681773253859	-1.32691800024056	0.184535809267307	0.224079196967445	open areas - cosmopolitan
OTU_261	261	Fungi	Ascomycota	Sordariomycetes	Glomerellales	Plectosphaerellaceae	Lectera	NA	0	0	0	0	0.00973936001079892	0	0.244468891333578	0.0142840818192207	0.0335615416454497	1.29572038467456	-0.439272545712614	0.406516716342224	-1.08057683252271	0.279885392627976	NA	NA	NA	NA	NA	NA	NA	NA	NA	NA	NA	NA	NA	none
OTU_285	285	Fungi	Ascomycota	Dothideomycetes	Pleosporales	NA	NA	NA	0	0	0	0	0.0364920698844332	0.0280426247896803	0.16599606725513	0.0379090557704836	0.0335549772124659	7.01306665476237	-3.55610636709674	0.572982488748298	-6.20630898313347	5.42434803060276e-10	4.78958389936201e-09	2.61463652750712	-0.526664251634381	0.403014436414605	-1.3068123720823	0.191276442261286	0.322298230925823	NA	NA	NA	NA	NA	NA	canopy areas - cosmopolitan
OTU_662	662	Fungi	Ascomycota	Sordariomycetes	Xylariales	Microdochiaceae	Idriella	Idriella_sp	0	0	0	0	0.24175102659986	0.00837801608579089	0.0145503737403452	0.00252028832098392	0.0333999630933725	1.31686883786283	-0.482039960068216	0.404138961368572	-1.1927579524524	0.232964181894177	NA	NA	NA	NA	NA	NA	NA	NA	NA	NA	NA	NA	NA	none
OTU_204	204	Fungi	Ascomycota	Sordariomycetes	Sordariales	NA	NA	NA	0	0	0	0.265326071777685	0	0	0	0	0.0331657589722106	1.09198591351567	0.0202551391463467	0.424736209497934	0.0476887505548199	0.961964299660064	NA	NA	NA	NA	NA	NA	NA	NA	NA	NA	NA	NA	NA	none
OTU_159	159	Fungi	Ascomycota	Dothideomycetes	Pleosporales	Sporormiaceae	Preussia	Preussia_sp	0	0	0	0	0	0.00311584719885337	0.145576953345176	0.116470854955149	0.0331454569373973	2.82641276441188	-2.05046777280091	0.537384741229206	-3.81564197024035	0.000135829332601305	0.000440384164293293	2.10621680823486	0.0455279375983211	0.447257240304503	0.101793629025043	0.918920482684082	0.961169700278752	NA	NA	NA	NA	NA	NA	canopy areas - cosmopolitan
OTU_140	140	Fungi	Ascomycota	Dothideomycetes	Pleosporales	Periconiaceae	Periconia	NA	0.00332800851970181	0	0.00693288962839712	0.00232742168226039	0.223529185006944	0.0225301340542976	0.00607958172477734	0	0.0330909025770473	2.68066382578474	-1.67340198332572	0.518524682053632	-3.22723689198008	0.0012499193275713	0.00317619916064569	NA	NA	NA	NA	NA	NA	NA	NA	NA	NA	NA	NA	none
OTU_308	308	Fungi	Basidiomycota	Agaricomycetes	Corticiales	Corticiaceae	Marchandiomyces	NA	0	0	0.256341068537507	0.00528178312998468	0	0	0	0	0.0327028564584365	1.11398060700627	0.0790470539164508	0.421511094264298	0.187532558435784	0.851243098545144	NA	NA	NA	NA	NA	NA	NA	NA	NA	NA	NA	NA	NA	none
OTU_247	247	Fungi	Glomeromycota	Glomeromycetes	Glomerales	Glomeraceae	Glomus	Glomus_sp	0	0	0	0	0	0.258157786038827	0	0	0.0322697232548534	1.0687212440024	0.081718051833611	0.428491917878774	0.19071083589663	0.848752148693158	NA	NA	NA	NA	NA	NA	NA	NA	NA	NA	NA	NA	NA	none
OTU_172	172	Fungi	Ascomycota	Eurotiomycetes	Chaetothyriales	Chaetothyriales_fam_Incertae_sedis	Neophaeococcomyces	Neophaeococcomyces_sp	0	0	0.00346644481419856	0	0.0993639237316466	0.154594038174404	0	0	0.0321780508400311	4.42844635761432	-2.75210619824762	0.568363613768672	-4.84215761103903	1.28436822504438e-06	7.20287585666782e-06	2.57571404982833	-1.07921187052999	0.532176390486425	-2.02792136183184	0.0425682745446675	0.117319847400105	NA	NA	NA	NA	NA	NA	canopy areas
OTU_265	265	Fungi	Ascomycota	Sareomycetes	Sareales	Sareales_fam_Incertae_sedis	Sareales_gen_Incertae_sedis	Sareales_sp	0	0.184950327626295	0	0.052435256592733	0	0.0196338290875178	0	0	0.0321274266633182	1.65848130372266	0.374768464094788	0.425330475426734	0.88112299904864	0.378251250219492	0.401468718263655	NA	NA	NA	NA	NA	NA	NA	NA	NA	NA	NA	NA	none
OTU_225	225	Fungi	Ascomycota	Eurotiomycetes	Onygenales	Onygenaceae	Amauroascus	NA	0	0	0.194500335345406	0.0561715902569814	0	0.00490845727187945	0	0	0.0319475478592834	1.6563079787142	0.869213002874252	0.452637742097498	1.92032816098447	0.054816461425431	0.0699964045893965	NA	NA	NA	NA	NA	NA	NA	NA	NA	NA	NA	NA	none
OTU_167	167	Fungi	Ascomycota	Eurotiomycetes	Eurotiales	Aspergillaceae	Talaromyces	NA	0	0	0	0	0	0	0.198810489854895	0.0537705869862901	0.0315726346051481	4.59257995162474	-2.87913287920725	0.565770686825954	-5.08886894681581	3.60205424861381e-07	2.16645291764454e-06	1.82331963866193	-0.0220137276169896	0.394561909682157	-0.055792835235218	0.955506842709066	0.966123585405834	NA	NA	NA	NA	NA	NA	canopy areas - cosmopolitan
OTU_897	897	Fungi	Ascomycota	Dothideomycetes	Pleosporales	Didymellaceae	Didymella	NA	0	0	0.00576003686423593	0	0.209893579324864	0.0306168962038118	0.00528690258000846	0	0.031444676871615	1.60856692200833	-0.769495707651249	0.409885351907931	-1.87734375983286	0.0604709942501574	0.0753617495910371	NA	NA	NA	NA	NA	NA	NA	NA	NA	NA	NA	NA	none
OTU_212	212	Fungi	Ascomycota	Dothideomycetes	Pleosporales	Phaeosphaeriaceae	NA	NA	0	0	0.250050413389796	0	0	0	0	0	0.0312563016737245	1.0690179887169	-0.0411513418077323	0.428498168519722	-0.0960362139933819	0.923491810867437	NA	NA	NA	NA	NA	NA	NA	NA	NA	NA	NA	NA	NA	none
OTU_174	174	Fungi	Ascomycota	Sordariomycetes	Xylariales	NA	NA	NA	0	0	0	0	0.146627984297181	0.0963789067878287	0	0	0.0303758613856262	1.74339665988717	-1.10783141655706	0.473176175904403	-2.34126626185185	0.0192184555870277	0.0309134072426995	NA	NA	NA	NA	NA	NA	NA	NA	NA	NA	NA	NA	none
OTU_272	272	Fungi	Ascomycota	Dothideomycetes	Pleosporales	Sporormiaceae	Preussia	Preussia_sp	0	0	0	0.239146431199411	0	0	0	0	0.0298933038999264	1.09198591351567	0.0202551391463467	0.424736209497934	0.0476887505548199	0.961964299660064	NA	NA	NA	NA	NA	NA	NA	NA	NA	NA	NA	NA	NA	none
OTU_344	344	Fungi	Ascomycota	Dothideomycetes	Pleosporales	Pleosporales_fam_Incertae_sedis	Pleosporales_gen_Incertae_sedis	Pleosporales_sp	0.0208892867800657	0.0353045013239188	0.0671820719101073	0.0544494656484177	0.00419181757209926	0.0570956381150797	0	0	0.0298890976687111	2.83896399216415	1.05066382769366	0.463491286364112	2.26684699066441	0.0233995744108983	0.0365068548139954	NA	NA	NA	NA	NA	NA	NA	NA	NA	NA	NA	NA	none
OTU_260	260	Fungi	Ascomycota	Ascomycota_cls_Incertae_sedis	Ascomycota_ord_Incertae_sedis	Ascomycota_fam_Incertae_sedis	Ascomycota_gen_Incertae_sedis	Ascomycota_sp	0.118324770356531	0.00294204177699323	0.0161812297734628	0.0463035757481602	0.00867891182225589	0.0363047363717605	0.00352460172000564	0.00420875420875421	0.0295585777222404	2.48965667112915	-0.561404976083203	0.478795324308931	-1.17253646303566	0.24098174161775	0.266493977609424	NA	NA	NA	NA	NA	NA	NA	NA	NA	NA	NA	NA	none
OTU_240	240	Fungi	Ascomycota	Eurotiomycetes	Eurotiales	Aspergillaceae	NA	NA	0	0	0	0	0	0	0.236298501250084	0	0.0295373126562605	1.2695662951241	-0.394077138027187	0.410095708091123	-0.960939434995559	0.336582621140464	NA	NA	NA	NA	NA	NA	NA	NA	NA	NA	NA	NA	NA	none
OTU_282	282	Fungi	Ascomycota	Sordariomycetes	Magnaporthales	Magnaporthaceae	Pseudophialophora	Pseudophialophora_sp	0	0	0	0.1999829801719	0	0.0307193923145666	0	0	0.0288377965608083	1.31654437788369	-0.58524660408031	0.417264205653713	-1.40258041823507	0.160741994434948	NA	NA	NA	NA	NA	NA	NA	NA	NA	NA	NA	NA	NA	none
OTU_150	150	Fungi	Ascomycota	Dothideomycetes	Pleosporales	Didymosphaeriaceae	Paracamarosporium	NA	0	0	0	0	0.0105037534428308	0.0168976005407232	0.173659541241672	0.0275445761145544	0.0285756839174725	2.6864533935869	-1.96009300547018	0.473697473626044	-4.13785826313602	3.50562806869371e-05	0.000145483564850789	NA	NA	NA	NA	NA	NA	NA	NA	NA	NA	NA	NA	none
OTU_213	213	Fungi	Ascomycota	Leotiomycetes	Helotiales	NA	NA	NA	0	0	0	0	0	0.226258523748031	0	0	0.0282823154685039	1.13695726483108	-0.0951975981712041	0.41842219843844	-0.227515649328557	0.820022801877473	NA	NA	NA	NA	NA	NA	NA	NA	NA	NA	NA	NA	NA	none
OTU_255	255	Fungi	Ascomycota	Sordariomycetes	Sordariales	Podosporaceae	NA	NA	0	0	0	0	0.0277377121934983	0	0.0673160690551981	0.128537143990025	0.0279488656548402	2.87248214239524	-2.0793351473899	0.503971297217972	-4.12589994483469	3.69287805307315e-05	0.000151737068517362	2.23897582746037	-0.781890739327212	0.471449704162193	-1.65848176894437	0.0972202643139489	0.20106918301294	NA	NA	NA	NA	NA	NA	canopy areas - cosmopolitan
OTU_194	194	Fungi	Ascomycota	Sordariomycetes	Xylariales	Microdochiaceae	Idriella	Idriella_sp	0	0	0	0	0.0308392120581319	0	0.12652688988513	0.0599820100806155	0.0271685140029847	3.47767594580371	-2.4134711857181	0.54375860287918	-4.43849747468613	9.05890471366875e-06	4.26899237127121e-05	2.26050789787759	-0.538996970814656	0.452445395169086	-1.19129728486512	0.233536899422106	0.372839611358099	NA	NA	NA	NA	NA	NA	canopy areas - cosmopolitan
OTU_243	243	Fungi	Basidiomycota	Agaricomycetes	Corticiales	Corticiaceae	Limonomyces	Limonomyces_sp	0	0	0	0	0	0	0.214628269941276	0.00252028832098392	0.0271435697827825	1.60468229046828	-0.94522649323171	0.449367671688331	-2.10345904430636	0.0354256617962095	0.0498361004929727	NA	NA	NA	NA	NA	NA	NA	NA	NA	NA	NA	NA	none
OTU_653	653	Fungi	Glomeromycota	Glomeromycetes	Glomerales	Glomeraceae	Glomus	Glomus_sp	0	0	0	0.216788067984738	0	0	0	0	0.0270985084980922	1.06884135726876	-0.0411676202606923	0.428493600725791	-0.0960752277069289	0.923460825703406	NA	NA	NA	NA	NA	NA	NA	NA	NA	NA	NA	NA	NA	none
OTU_287	287	Fungi	Ascomycota	Sordariomycetes	Hypocreales	Stachybotryaceae	Stachybotrys	NA	0.0476190476190476	0	0	0	0.1685307185537	0	0	0	0.0270187207715935	1.13784817065118	0.135738780776702	0.418453466304915	0.324382020240677	0.745648830228524	NA	NA	NA	NA	NA	NA	NA	NA	NA	NA	NA	NA	NA	none
OTU_267	267	Fungi	Ascomycota	NA	NA	NA	NA	NA	0.00317520797612244	0.00588408355398647	0.0384304207119741	0	0.142746913580247	0.0252663626010922	0	0	0.0269378735529278	1.77171846119	0.540168637904658	0.444537439036619	1.21512518512566	0.224318349275447	0.25024762083148	NA	NA	NA	NA	NA	NA	NA	NA	NA	NA	NA	NA	none
OTU_321	321	Fungi	Ascomycota	Sordariomycetes	Coniochaetales	Coniochaetales_fam_Incertae_sedis	Coniochaetales_gen_Incertae_sedis	Coniochaetales_sp	0	0	0.0103993344425957	0.204986426381498	0	0	0	0	0.0269232201030117	1.27174793989304	0.434561471402922	0.408868693620945	1.06283870147759	0.287855105329298	NA	NA	NA	NA	NA	NA	NA	NA	NA	NA	NA	NA	NA	none
OTU_333	333	Fungi	Ascomycota	Sordariomycetes	Sordariales	Podosporaceae	Podosporaceae_gen_Incertae_sedis	Podosporaceae_sp	0	0	0	0	0.142543565344105	0.0362494297173862	0.0325330210163316	0	0.0264157520097279	2.69782318943789	-1.96569693291963	0.502176951263977	-3.9143511624179	9.06476317117493e-05	0.000321527924447658	NA	NA	NA	NA	NA	NA	NA	NA	NA	NA	NA	NA	none
OTU_844	844	Fungi	Ascomycota	Sordariomycetes	Sordariales	Sordariales_fam_Incertae_sedis	Sordariales_gen_Incertae_sedis	Sordariales_sp	0	0.186149904584194	0.00346644481419856	0.0184862409549464	0	0	0	0	0.0260128237941674	1.33969734046121	0.563444545335087	0.408192873968113	1.38033900459297	0.167482290891108	NA	NA	NA	NA	NA	NA	NA	NA	NA	NA	NA	NA	NA	none
OTU_378	378	Fungi	Chytridiomycota	Chytridiomycetes	Chytridiales	Chytridiales_fam_Incertae_sedis	Chytridiales_gen_Incertae_sedis	Chytridiales_sp	0	0.0710949898912788	0	0.115016186384398	0	0.0196338290875178	0	0	0.0257181256703993	2.18454222987123	1.01640620550817	0.459162122843158	2.21361073778151	0.0268555680255202	0.0400901465129168	NA	NA	NA	NA	NA	NA	NA	NA	NA	NA	NA	NA	none
OTU_248	248	Fungi	Ascomycota	Dothideomycetes	Pleosporales	Pleosporaceae	Curvularia	NA	0.00665601703940362	0	0.0138657792567942	0.00264089156499234	0.0849879499837442	0.0844153332644431	0.0128172263522174	0	0.0256728996826994	3.34678816462786	-1.89681522253936	0.518023278543846	-3.66164089743471	0.000250604972511481	0.000748209090591832	NA	NA	NA	NA	NA	NA	NA	NA	NA	NA	NA	NA	none
OTU_338	338	Fungi	Ascomycota	Saccharomycetes	Saccharomycetales	Saccharomycetales_fam_Incertae_sedis	NA	NA	0	0	0.183721575152524	0.0211271325199387	0	0	0	0	0.0256060884590578	1.27265115618108	0.434714272437121	0.410294702889816	1.05951714554273	0.28936432499696	NA	NA	NA	NA	NA	NA	NA	NA	NA	NA	NA	NA	NA	none
OTU_610	610	Fungi	Ascomycota	Dothideomycetes	Pleosporales	Sporormiaceae	Westerdykella	Westerdykella_sp	0.00332800851970181	0.0768762183497438	0.0103993344425957	0.108818887534116	0	0.00279267202859696	0	0	0.0252768901093443	2.32824699541284	1.64307800210789	0.425034830439562	3.86574907380803	0.000110748758708005	0.000383006123865183	NA	NA	NA	NA	NA	NA	NA	NA	NA	NA	NA	NA	none
OTU_270	270	Fungi	Ascomycota	Eurotiomycetes	Chaetothyriales	Herpotrichiellaceae	Exophiala	NA	0.00332800851970181	0	0.161899622234215	0	0.00591743987881083	0	0.0220529716617895	0.00740740740740741	0.0250756812127406	1.71854494892558	-1.09251352501369	0.438209292800825	-2.49313180473848	0.01266218331405	0.021986636298455	NA	NA	NA	NA	NA	NA	NA	NA	NA	NA	NA	NA	none
OTU_199	199	Fungi	Ascomycota	Dothideomycetes	Pleosporales	Lophiostomataceae	Flabellascoma	NA	0	0	0	0	0	0	0.0368822242500517	0.163368910023368	0.0250313917841775	2.20790039710266	-1.59585115075563	0.50678188059714	-3.14899015109861	0.00163835716794807	0.00390757600401407	NA	NA	NA	NA	NA	NA	NA	NA	NA	NA	NA	NA	none
OTU_421	421	Fungi	Basidiomycota	Agaricomycetes	Sebacinales	Serendipitaceae	Serendipita	Serendipita_sp	0	0	0	0	0.175415051091462	0.0232357432118436	0	0	0.0248313492879132	2.58362434371856	-1.8870665478425	0.508252300236469	-3.71285392503788	0.000204935180818635	0.000634687313729353	NA	NA	NA	NA	NA	NA	NA	NA	NA	NA	NA	NA	none
OTU_231	231	Unassigned	NA	NA	NA	NA	NA	NA	0	0	0	0	0.0886627346671293	0.105277186198101	0	0	0.0242424901081538	1.86438234582995	-1.25572478049032	0.485496709466242	-2.58647433856116	0.00969633901848709	0.0179939487293994	NA	NA	NA	NA	NA	NA	NA	NA	NA	NA	NA	NA	none
OTU_191	191	Fungi	Basidiomycota	Tremellomycetes	Trichosporonales	Tetragoniomycetaceae	Tetragoniomyces	Tetragoniomyces_sp	0	0	0	0.00232742168226039	0.0251509054325956	0.00279267202859696	0.141809568461102	0.0185219246189844	0.0238253115279424	1.47744701193694	-0.658411363378877	0.402870682266161	-1.63429952181005	0.102195974053378	0.119468533048315	NA	NA	NA	NA	NA	NA	NA	NA	NA	NA	NA	NA	none
OTU_264	264	Fungi	Ascomycota	Sordariomycetes	Sordariales	NA	NA	NA	0	0	0.187793427230047	0	0	0	0.00202652724159245	0	0.0237274943089549	1.15775770930838	-0.263338863453082	0.417412725992575	-0.630883648376755	0.528116604153577	NA	NA	NA	NA	NA	NA	NA	NA	NA	NA	NA	NA	NA	none
OTU_767	767	Fungi	Ascomycota	Dothideomycetes	Pleosporales	Pleosporales_fam_Incertae_sedis	Pleiochaeta	Pleiochaeta_sp	0	0.00350324049746015	0.0383141762452107	0	0.0922834182110553	0.0151836197986874	0.0224223618411061	0.0154582579687637	0.0233956343202854	3.44022203583787	-1.22343362431779	0.472349339611204	-2.59010338688059	0.00959471114139948	0.0179360591156792	NA	NA	NA	NA	NA	NA	NA	NA	NA	NA	NA	NA	none
OTU_319	319	Fungi	Basidiomycota	Agaricomycetes	Agaricales	Agaricaceae	Tulostoma	Tulostoma_sp	0	0	0.0887275660415406	0.0978640115734831	0	0	0	0	0.023323947201878	1.59897948589044	0.960957877544824	0.473257163872565	2.03051945306333	0.042303765854486	0.0566324607406829	NA	NA	NA	NA	NA	NA	NA	NA	NA	NA	NA	NA	none
OTU_284	284	Fungi	Ascomycota	Sordariomycetes	Microascales	Microascaceae	Canariomyces	NA	0	0.100401606425703	0.00346644481419856	0	0.025393775862065	0.0556852469539601	0	0	0.0231183842569908	2.31870495771139	-0.378074816884306	0.478160675862393	-0.790685717102153	0.429127412837001	0.451999686110039	NA	NA	NA	NA	NA	NA	NA	NA	NA	NA	NA	NA	none
OTU_367	367	Unassigned	NA	NA	NA	NA	NA	NA	0.0432641107561235	0	0	0.141035074809909	0	0	0	0	0.0230373981957541	1.38752115768067	0.643885319485209	0.419217156893867	1.53592311024671	0.12455723938505	NA	NA	NA	NA	NA	NA	NA	NA	NA	NA	NA	NA	NA	none
OTU_281	281	Fungi	Ascomycota	Dothideomycetes	Pleosporales	Phaeosphaeriaceae	NA	NA	0	0	0.143174027021577	0	0.0289117613044987	0	0.00916758342500917	0	0.0226566714688856	1.47391358368758	-0.847734254551747	0.430593979744822	-1.96875547366949	0.0489811776616554	NA	NA	NA	NA	NA	NA	NA	NA	NA	NA	NA	NA	NA	none
OTU_216	216	Fungi	Ascomycota	Sordariomycetes	Hypocreales	Hypocreales_fam_Incertae_sedis	Hypocreales_gen_Incertae_sedis	Hypocreales_sp	0	0	0	0	0.063908350691157	0.115348745889167	0	0	0.0224071370725405	2.15758712054055	-1.54710101898317	0.520192304896309	-2.97409439628593	0.00293854660852974	0.00662770023119479	NA	NA	NA	NA	NA	NA	NA	NA	NA	NA	NA	NA	none
OTU_474	474	Fungi	Basidiomycota	Agaricomycetes	Geastrales	Geastraceae	Geastrum	NA	0	0	0.00693288962839712	0.169413775032922	0	0.00279267202859696	0	0	0.0223924170862395	1.64440298610633	0.932753833770037	0.438111521008642	2.12903288099479	0.0332515400863577	0.0475841004684085	NA	NA	NA	NA	NA	NA	NA	NA	NA	NA	NA	NA	none
OTU_310	310	Fungi	Ascomycota	Sordariomycetes	Sordariales	Chaetomiaceae	NA	NA	0.00317520797612244	0.0543891366833394	0.0277315585135885	0.090261183153514	0	0	0	0	0.0219446357908205	2.45298380855227	1.82042538353505	0.481610367867498	3.77987166596024	0.000156909212603505	0.000493313054776172	NA	NA	NA	NA	NA	NA	NA	NA	NA	NA	NA	NA	none
OTU_411	411	Fungi	Ascomycota	Sordariomycetes	Sordariales	Sordariales_fam_Incertae_sedis	Sordariales_gen_Incertae_sedis	Sordariales_sp	0	0	0.00693288962839712	0.164275310495647	0	0.00279267202859696	0	0	0.0217501090190801	1.71249231704281	1.0215490043733	0.42821086900229	2.38562138031073	0.0170502947557381	0.0278577650536666	NA	NA	NA	NA	NA	NA	NA	NA	NA	NA	NA	NA	none
OTU_171	171	Fungi	Ascomycota	Sordariomycetes	Hypocreales	Stachybotryaceae	NA	NA	0	0	0	0	0	0	0.169893672333886	0.00252028832098392	0.0215517450818587	1.11455916576227	-0.0386370925091235	0.421378178631925	-0.0916922006606164	0.926942594258601	NA	NA	NA	NA	NA	NA	NA	NA	NA	NA	NA	NA	NA	none
OTU_355	355	Fungi	Ascomycota	Dothideomycetes	Pleosporales	Pleosporaceae	Alternaria	NA	0.0142263426314876	0	0.0964033887927016	0	0.0587304019202288	0.00279267202859696	0	0	0.0215191006716269	2.59506654606123	0.475951471181685	0.493563368880203	0.964316846004038	0.334887097566689	0.360047009041907	NA	NA	NA	NA	NA	NA	NA	NA	NA	NA	NA	NA	none
OTU_293	293	Fungi	Ascomycota	Eurotiomycetes	Chaetothyriales	Herpotrichiellaceae	Herpotrichiellaceae_gen_Incertae_sedis	Herpotrichiellaceae_sp	0	0	0	0	0.0599942632969126	0.110631805779257	0	0	0.0213282586345212	2.06222161606865	-1.46024219991925	0.472586634411745	-3.08989314041202	0.00200228520060912	0.00474827633287305	NA	NA	NA	NA	NA	NA	NA	NA	NA	NA	NA	NA	none
OTU_478	478	Fungi	Basidiomycota	Agaricomycetes	Agaricales	Lycoperdaceae	NA	NA	0.104916519710042	0.026421475375185	0.00346644481419856	0.00698226504678118	0	0.0279267202859696	0	0	0.021214178154022	1.6819082020777	0.254287223265465	0.404197630129237	0.629116066771989	0.529273072631522	0.545033064868689	NA	NA	NA	NA	NA	NA	NA	NA	NA	NA	NA	NA	none
OTU_331	331	Fungi	Ascomycota	Dothideomycetes	Pleosporales	Didymellaceae	NA	NA	0.00665601703940362	0	0.0102863436860765	0	0.151827587299164	0	0	0	0.0210962435030805	2.49922995304218	-1.46653803294528	0.507528568006934	-2.88956745568899	0.00385772230271971	0.00841790627468434	NA	NA	NA	NA	NA	NA	NA	NA	NA	NA	NA	NA	none
OTU_249	249	Unassigned	NA	NA	NA	NA	NA	NA	0.0742538400751678	0.0353045013239188	0.0586569579288026	0	0	0	0	0	0.0210269124159862	2.79705845385198	2.05816616927676	0.508289789441484	4.04919833533998	5.13933768829475e-05	0.000201209918928521	NA	NA	NA	NA	NA	NA	2.43414864648897	-1.49051210908953	0.46785034861326	-3.18587367415138	0.00144317598015154	0.00258252543816591	open areas
OTU_337	337	Unassigned	NA	NA	NA	NA	NA	NA	0.0386018330618876	0.0634115409004439	0.0364149448760584	0.0153298994358597	0	0.0139633601429848	0	0	0.0209651973021543	2.16338008187459	1.20522815076929	0.430919369518511	2.79687625115565	0.00515992924212723	0.0107606564597126	NA	NA	NA	NA	NA	NA	NA	NA	NA	NA	NA	NA	none
OTU_241	241	Fungi	Ascomycota	Dothideomycetes	Pleosporales	Didymellaceae	Neoascochyta	NA	0	0	0.167439140720967	0	0	0	0	0	0.0209298925901209	1.226500761389	0.341627712020433	0.412017616575615	0.829158022076312	0.407014995004744	NA	NA	NA	NA	NA	NA	NA	NA	NA	NA	NA	NA	NA	none
OTU_332	332	Fungi	Ascomycota	Eurotiomycetes	Onygenales	NA	NA	NA	0	0.161812297734628	0	0.00465484336452078	0	0	0	0	0.0208083926373936	1.13715222418202	0.135654591592918	0.418430946092684	0.324198276584614	0.74578792676632	NA	NA	NA	NA	NA	NA	NA	NA	NA	NA	NA	NA	NA	none
OTU_294	294	Fungi	Ascomycota	Leotiomycetes	Helotiales	Rutstroemiaceae	Rutstroemiaceae_gen_Incertae_sedis	Rutstroemiaceae_sp	0	0	0	0	0	0.165969594370311	0	0	0.0207461992962889	1.09198591351567	0.0202551391463467	0.424736209497934	0.0476887505548199	0.961964299660064	NA	NA	NA	NA	NA	NA	NA	NA	NA	NA	NA	NA	NA	none
OTU_437	437	Fungi	Chytridiomycota	Rhizophlyctidomycetes	Rhizophlyctidales	Rhizophlyctidales_fam_Incertae_sedis	Rhizophlyctidales_gen_Incertae_sedis	Rhizophlyctidales_sp	0.00952562392836731	0	0	0	0.116196359670204	0.00736268590781917	0.0178961019385269	0.0148148148148148	0.0207244482824665	2.47423153341151	-1.58519361428561	0.461080269674901	-3.43799923471741	0.000586029354749837	0.00161061047828598	NA	NA	NA	NA	NA	NA	NA	NA	NA	NA	NA	NA	none
OTU_303	303	Fungi	Ascomycota	Ascomycota_cls_Incertae_sedis	Ascomycota_ord_Incertae_sedis	Ascomycota_fam_Incertae_sedis	Ascomycota_gen_Incertae_sedis	Ascomycota_sp	0	0	0	0	0	0	0.137561501645596	0.0259259259259259	0.0204359284464402	2.48306328324386	-1.81580840538221	0.504627453954608	-3.59831473922452	0.000320285876962487	0.000916680268547807	NA	NA	NA	NA	NA	NA	NA	NA	NA	NA	NA	NA	none
OTU_266	266	Fungi	Basidiomycota	Tremellomycetes	Tremellales	Trimorphomycetaceae	Saitozyma	Saitozyma_sp	0	0	0	0	0	0	0.136155198281209	0.0263822055400441	0.0203171754776566	1.96913171908615	-1.36982101021869	0.460555458096712	-2.97428026557237	0.00293676706447136	0.00662770023119479	NA	NA	NA	NA	NA	NA	NA	NA	NA	NA	NA	NA	none
OTU_209	209	Fungi	Ascomycota	Sordariomycetes	Hypocreales	Nectriaceae	NA	NA	0	0	0	0	0	0	0.115960586920936	0.0462962962962963	0.020282110402154	2.93393280721479	-2.11769633182901	0.516413495115135	-4.10077651312514	4.1176608579833e-05	0.000167532280006183	1.9028354827877	-0.301275063194169	0.41543572183579	-0.725202594189179	0.468327751602732	0.583805827340392	NA	NA	NA	NA	NA	NA	canopy areas - cosmopolitan
OTU_283	283	Fungi	Ascomycota	Dothideomycetes	Botryosphaeriales	Aplosporellaceae	Aplosporella	NA	0.0238095238095238	0	0	0	0.0281290618971651	0	0.0654776786157176	0.0428652159952343	0.0200351850397051	2.86769112204429	-2.00397314116704	0.477737452132273	-4.19471643310098	2.73213167028675e-05	0.000118107775330104	2.27980668190422	-0.362347282619257	0.405132741538498	-0.894391505468647	0.371112455806018	0.50404826087086	NA	NA	NA	NA	NA	NA	canopy areas - cosmopolitan
OTU_307	307	Fungi	Chytridiomycota	Rhizophlyctidomycetes	Rhizophlyctidales	Rhizophlyctidales_fam_Incertae_sedis	Rhizophlyctidales_gen_Incertae_sedis	Rhizophlyctidales_sp	0.00332800851970181	0	0.0662404239387132	0.0889134167279863	0	0	0	0	0.0198102311483002	2.30097926062608	1.69902906243033	0.509746000368084	3.33308954107238	0.000858872963385532	0.00226662619737102	NA	NA	NA	NA	NA	NA	NA	NA	NA	NA	NA	NA	none
OTU_444	444	Fungi	Chytridiomycota	Chytridiomycota_cls_Incertae_sedis	Chytridiomycota_ord_Incertae_sedis	Chytridiomycota_fam_Incertae_sedis	Chytridiomycota_gen_Incertae_sedis	Chytridiomycota_sp	0.0943079776270527	0.0317057704502219	0.00693288962839712	0.00232742168226039	0	0.0223413762287757	0	0	0.0197019294520885	2.29961303241521	1.12742654210642	0.452887146665501	2.48942048898361	0.0127951535028945	0.0221249529320885	NA	NA	NA	NA	NA	NA	NA	NA	NA	NA	NA	NA	none
OTU_352	352	Fungi	Ascomycota	Eurotiomycetes	Chaetothyriales	Chaetothyriales_fam_Incertae_sedis	Neophaeococcomyces	Neophaeococcomyces_sp	0.104335729190818	0	0	0	0.0471942619549907	0	0.00352460172000564	0.00148623744129362	0.0195676037883885	1.96550237807345	-1.45172940229763	0.477790542047123	-3.03842222593524	0.00237820483563308	0.00548308337104293	NA	NA	NA	NA	NA	NA	NA	NA	NA	NA	NA	NA	none
OTU_878	878	Fungi	Ascomycota	Dothideomycetes	Pleosporales	Testudinaceae	Lepidosphaeria	NA	0	0	0	0	0.00611926832573251	0	0.0787338175368271	0.0707241469220464	0.0194471540980758	2.80537737664943	-2.03714194091861	0.450130085194601	-4.52567381724308	6.0203375892011e-06	2.87177022933156e-05	2.61574331376958	0.483031742531529	0.419966511375162	1.15016728583873	0.250074977458812	0.385708863538167	NA	NA	NA	NA	NA	NA	canopy areas - cosmopolitan
OTU_263	263	Fungi	Ascomycota	Eurotiomycetes	Chaetothyriales	Chaetothyriales_fam_Incertae_sedis	Chaetothyriales_gen_Incertae_sedis	Chaetothyriales_sp	0	0	0	0	0.128896330063958	0.0265551350992498	0	0	0.019431433145401	1.38477595896531	-0.603973286429499	0.409780933434317	-1.47389309055373	0.140510378388584	NA	NA	NA	NA	NA	NA	NA	NA	NA	NA	NA	NA	NA	none
OTU_223	223	Fungi	Ascomycota	Dothideomycetes	Mycosphaerellales	Teratosphaeriaceae	Teratosphaeriaceae_gen_Incertae_sedis	Teratosphaeriaceae_sp	0.0828529535082226	0	0.0560554415779526	0	0.0125754527162978	0.00245422863593972	0	0	0.0192422595548016	1.83965347833348	0.936618878057226	0.459263783503325	2.03939198277855	0.0414109219229818	0.0560765993599314	NA	NA	NA	NA	NA	NA	NA	NA	NA	NA	NA	NA	none
OTU_286	286	Fungi	Ascomycota	Dothideomycetes	Pleosporales	Pleosporaceae	Bipolaris	NA	0.00311380974622451	0	0.0235799912745079	0	0.0501543209876543	0	0.066114425821437	0.00841750841750842	0.0189225070309165	3.13873398705552	-1.43924052320793	0.507095317564714	-2.83820511323152	0.00453680184101232	0.00955722215238636	NA	NA	NA	NA	NA	NA	NA	NA	NA	NA	NA	NA	none
OTU_288	288	Fungi	Mortierellomycota	Mortierellomycetes	Mortierellales	Mortierellaceae	Gamsiella	Gamsiella_stylospora	0	0	0	0	0	0	0.0823963954340585	0.0652201774867258	0.018452071615098	2.64393777307227	-1.9304636064824	0.500603389860336	-3.85627354025905	0.000115128654175677	0.000388442207178097	NA	NA	NA	NA	NA	NA	NA	NA	NA	NA	NA	NA	none
OTU_738	738	Fungi	Ascomycota	Sordariomycetes	Sordariales	Chaetomiaceae	NA	NA	0	0	0	0	0	0.0212232426893675	0.0927523645317544	0.0328684791285158	0.0183555107937047	1.94831428541331	-1.34777448276306	0.462298480901654	-2.91537726910632	0.00355258804811016	0.00784214914875381	NA	NA	NA	NA	NA	NA	NA	NA	NA	NA	NA	NA	none
OTU_346	346	Unassigned	NA	NA	NA	NA	NA	NA	0.145647596492583	0	0	0	0	0	0	0	0.0182059495615729	1.22834554824273	0.341980051766396	0.412124830283069	0.829797252282777	0.406653424622823	NA	NA	NA	NA	NA	NA	NA	NA	NA	NA	NA	NA	NA	none
OTU_215	215	Fungi	Basidiomycota	Agaricomycetes	Auriculariales	Auriculariales_fam_Incertae_sedis	Oliveonia	Oliveonia_sp	0	0	0	0	0.144236103406191	0	0.00117486724000188	0	0.0181763713307741	1.13654256121622	-0.0951466331080541	0.418408831887775	-0.227401110724102	0.820111856677643	NA	NA	NA	NA	NA	NA	NA	NA	NA	NA	NA	NA	NA	none
OTU_252	252	Fungi	Basidiomycota	Agaricomycetes	Agaricales	Agaricaceae	Tulostoma	Tulostoma_sp	0	0	0	0	0	0	0	0.145084942247563	0.0181356177809454	1.20499495431404	-0.252775235227913	0.411407329200103	-0.6144159748427	0.538940482095532	NA	NA	NA	NA	NA	NA	NA	NA	NA	NA	NA	NA	NA	none
OTU_542	542	Fungi	Ascomycota	Dothideomycetes	Dothideomycetes_ord_Incertae_sedis	Dothideomycetes_fam_Incertae_sedis	Dothideomycetes_gen_Incertae_sedis	Dothideomycetes_sp	0.142857142857143	0	0	0	0.00192745075363324	0	0	0	0.018098074201347	1.25209310338936	0.283332940423441	0.408022927625756	0.6944044592595	0.487428597998512	NA	NA	NA	NA	NA	NA	NA	NA	NA	NA	NA	NA	NA	none
OTU_300	300	Fungi	Ascomycota	Dothideomycetes	Pleosporales	Sporormiaceae	Preussia	NA	0	0.0117681671079729	0.0944858622899267	0.0122640481767659	0.0103110858978318	0.0112650670271488	0	0.00420875420875421	0.01803787308855	1.45240536982765	0.199979258396553	0.390922334626208	0.511557515862504	0.608960725182745	NA	NA	NA	NA	NA	NA	NA	NA	NA	NA	NA	NA	NA	none
OTU_445	445	Fungi	Mortierellomycota	Mortierellomycetes	Mortierellales	Mortierellales_fam_Incertae_sedis	Mortierellales_gen_Incertae_sedis	Mortierellales_sp	0	0	0	0	0	0.143328971147255	0	0	0.0179161213934069	1.09198591351567	0.0202551391463467	0.424736209497934	0.0476887505548199	0.961964299660064	NA	NA	NA	NA	NA	NA	NA	NA	NA	NA	NA	NA	NA	none
OTU_373	373	Fungi	Ascomycota	Ascomycota_cls_Incertae_sedis	Ascomycota_ord_Incertae_sedis	Ascomycota_fam_Incertae_sedis	Ascomycota_gen_Incertae_sedis	Ascomycota_sp	0	0.116530102660477	0	0.0237680240849311	0	0.00279267202859696	0	0	0.0178863498467506	1.98516193397764	1.33076353779361	0.468121162627213	2.84277585385166	0.00447225105856525	0.00946930708828866	NA	NA	NA	NA	NA	NA	NA	NA	NA	NA	NA	NA	none
OTU_374	374	Unassigned	NA	NA	NA	NA	NA	NA	0	0	0.134138162307176	0.00465484336452078	0	0	0	0	0.0173491257089621	1.11413382917051	0.0790637716692475	0.42151579807437	0.18757012674362	0.85121364595925	NA	NA	NA	NA	NA	NA	NA	NA	NA	NA	NA	NA	NA	none
OTU_315	315	Fungi	Ascomycota	Ascomycota_cls_Incertae_sedis	Ascomycota_ord_Incertae_sedis	Ascomycota_fam_Incertae_sedis	Ascomycota_gen_Incertae_sedis	Ascomycota_sp	0	0	0	0	0	0	0.0671285617942924	0.0691816461957017	0.0170387759987493	2.0824626164023	-1.48037392761955	0.452010370597384	-3.27508841370843	0.00105628909508427	0.00270592576827143	NA	NA	NA	NA	NA	NA	NA	NA	NA	NA	NA	NA	none
OTU_600	600	Fungi	Ascomycota	Leotiomycetes	Helotiales	Sclerotiniaceae	NA	NA	0.123833111068775	0	0	0.0122639195486878	0	0	0	0	0.0170121288271828	1.18280146979084	0.242531155286656	0.41379927068202	0.58610822316559	0.557802790629612	NA	NA	NA	NA	NA	NA	NA	NA	NA	NA	NA	NA	NA	none
OTU_268	268	Fungi	Mortierellomycota	Mortierellomycetes	Mortierellales	Mortierellaceae	Mortierella	Mortierella_sp	0	0	0	0	0	0	0.13024013024013	0.00571363272768826	0.0169942203709773	1.13722760438579	-0.0952304307584832	0.418430935353726	-0.227589364725098	0.819965488717741	NA	NA	NA	NA	NA	NA	NA	NA	NA	NA	NA	NA	NA	none
OTU_318	318	Fungi	Ascomycota	Sordariomycetes	Hypocreales	Nectriaceae	NA	NA	0	0.00588408355398647	0	0	0	0	0.0285595758650558	0.10050505050505	0.0168685887405115	2.03712213334429	-1.27792511123536	0.469804373147763	-2.72012178744327	0.00652578766481622	0.0132754994161702	NA	NA	NA	NA	NA	NA	NA	NA	NA	NA	NA	NA	none
OTU_296	296	Unassigned	NA	NA	NA	NA	NA	NA	0	0	0	0	0	0.132775675496249	0	0	0.0165969594370311	1.09198591351567	0.0202551391463467	0.424736209497934	0.0476887505548199	0.961964299660064	NA	NA	NA	NA	NA	NA	NA	NA	NA	NA	NA	NA	NA	none
OTU_391	391	Fungi	Basidiomycota	Agaricomycetes	Agaricales	Agaricaceae	Tulostoma	Tulostoma_sp	0	0.10568590150074	0	0	0	0.0265551350992498	0	0	0.0165301295749987	1.73140586967481	0.480510395162769	0.447693023409022	1.07330329050887	0.283135059317657	0.310029154661815	NA	NA	NA	NA	NA	NA	NA	NA	NA	NA	NA	NA	none
OTU_278	278	Fungi	Basidiomycota	Tremellomycetes	Filobasidiales	Filobasidiaceae	Naganishia	NA	0	0	0.00346644481419856	0	0	0	0.104875356709122	0.0236500249036012	0.0164989783033652	1.60691429906016	-0.8576592750615	0.413450051459551	-2.07439634372716	0.0380425166139496	0.0528014862701976	NA	NA	NA	NA	NA	NA	NA	NA	NA	NA	NA	NA	none
OTU_330	330	Fungi	Chytridiomycota	Rhizophlyctidomycetes	Rhizophlyctidales	Rhizophlyctidales_fam_Incertae_sedis	Rhizophlyctidales_gen_Incertae_sedis	Rhizophlyctidales_sp	0	0	0.106055791304114	0.0214618592102036	0	0.00279267202859696	0	0	0.0162887903178643	1.45409530510249	0.660409818075382	0.408261909048041	1.61761311412883	0.10574600109022	NA	NA	NA	NA	NA	NA	NA	NA	NA	NA	NA	NA	NA	none
OTU_298	298	Fungi	Chytridiomycota	Rhizophlyctidomycetes	Rhizophlyctidales	Rhizophlyctidales_fam_Incertae_sedis	Rhizophlyctidales_gen_Incertae_sedis	Rhizophlyctidales_sp	0	0	0	0	0.0145963517010667	0	0.0557996653595699	0.0592592592592593	0.016206909539987	3.53111557457705	-2.4405414474618	0.53895267894378	-4.52830376916335	5.94590628407897e-06	2.86924547429392e-05	2.12016285830769	0.36989087544365	0.441809303284757	0.837218394211239	0.402469819914999	0.523210765889499	NA	NA	NA	NA	NA	NA	canopy areas - cosmopolitan
OTU_343	343	Fungi	Ascomycota	Ascomycota_cls_Incertae_sedis	Ascomycota_ord_Incertae_sedis	Ascomycota_fam_Incertae_sedis	Ascomycota_gen_Incertae_sedis	Ascomycota_sp	0	0	0	0	0	0.129456283608843	0	0	0.0161820354511054	1.09198591351567	0.0202551391463467	0.424736209497934	0.0476887505548199	0.961964299660064	NA	NA	NA	NA	NA	NA	NA	NA	NA	NA	NA	NA	NA	none
OTU_226	226	Fungi	Ascomycota	Sordariomycetes	Xylariales	Hyponectriaceae	Monographella	Monographella_sp	0	0.00294204177699323	0	0	0.0277139387483139	0.0506456121657892	0.0427350427350427	0.00537710468482805	0.0161767175138709	1.90293844392377	-1.21759743366813	0.451456473361617	-2.69704280592479	0.00699582767908128	0.0140846934486593	NA	NA	NA	NA	NA	NA	NA	NA	NA	NA	NA	NA	none
OTU_324	324	Fungi	Ascomycota	Sordariomycetes	Glomerellales	Plectosphaerellaceae	Lectera	NA	0	0	0	0	0	0	0.128346167950128	0	0.016043270993766	1.09198591351567	0.0202551391463467	0.424736209497934	0.0476887505548199	0.961964299660064	NA	NA	NA	NA	NA	NA	NA	NA	NA	NA	NA	NA	NA	none
OTU_291	291	Fungi	Ascomycota	Dothideomycetes	Pleosporales	Dictyosporiaceae	Dictyosporiaceae_gen_Incertae_sedis	Dictyosporiaceae_sp	0.0467071461933676	0.0764930862018241	0	0	0	0	0.000506631810398111	0.00420875420875421	0.015989452301793	2.41013387405315	1.63679419674098	0.51222830530748	3.19543879122113	0.00139618394290267	0.00346955890002761	NA	NA	NA	NA	NA	NA	NA	NA	NA	NA	NA	NA	none
OTU_279	279	Fungi	Basidiomycota	Agaricomycetes	Corticiales	Corticiaceae	Limonomyces	Limonomyces_sp	0	0	0	0	0	0	0.125342946338807	0.00252028832098392	0.0159829043324739	1.4264556996661	-0.678324732145992	0.421388803008065	-1.60973601411286	0.107455499179734	NA	NA	NA	NA	NA	NA	NA	NA	NA	NA	NA	NA	NA	none
OTU_299	299	Fungi	Ascomycota	Sordariomycetes	Sordariomycetes_ord_Incertae_sedis	Sordariomycetes_fam_Incertae_sedis	Oncopodiella	Oncopodiella_sp	0	0	0	0	0	0.0132775675496249	0.0292487985858445	0.0845743058570767	0.0158875839990683	2.48117459638478	-1.81508867559429	0.477794439506505	-3.79889032921568	0.000145345385666231	0.000463987192703738	NA	NA	NA	NA	NA	NA	NA	NA	NA	NA	NA	NA	none
OTU_567	567	Fungi	Basidiomycota	Agaricomycetes	Agaricales	Agaricaceae	Tulostoma	Tulostoma_sp	0	0	0	0	0	0.126872879528216	0	0	0.015859109941027	1.34006684000126	-0.523946684449552	0.413965246543385	-1.26567794959725	0.20562840590832	NA	NA	NA	NA	NA	NA	NA	NA	NA	NA	NA	NA	NA	none
OTU_388	388	Fungi	Ascomycota	Dothideomycetes	Pleosporales	Periconiaceae	Periconia	NA	0.126464323748669	0	0	0	0	0	0	0	0.0158080404685836	1.06925243319529	-0.0411293194092236	0.428504215871025	-0.0959834650065684	0.923533704936514	NA	NA	NA	NA	NA	NA	NA	NA	NA	NA	NA	NA	NA	none
OTU_460	460	Fungi	Basidiomycota	Agaricomycetes	Cantharellales	Ceratobasidiaceae	Thanatephorus	Thanatephorus_sp	0	0	0.124077800134138	0.00232742168226039	0	0	0	0	0.0158006527270498	1.09155067383734	0.0202104592589523	0.424789472750334	0.0475775897366242	0.962052892598496	NA	NA	NA	NA	NA	NA	NA	NA	NA	NA	NA	NA	NA	none
OTU_779	779	Fungi	Ascomycota	Dothideomycetes	Pleosporales	Pleosporaceae	Exserohilum	NA	0.0155130968982145	0.00436071864643293	0.0115570597009299	0	0.018719024309206	0.00842520554217137	0.0602906585460928	0.00721578533934331	0.0157601936227989	2.15409510892611	-0.627459117722246	0.396942086068047	-1.58073215147734	0.113939293715855	0.131346685811333	NA	NA	NA	NA	NA	NA	NA	NA	NA	NA	NA	NA	none
OTU_430	430	Fungi	Chytridiomycota	Spizellomycetes	Spizellomycetales	Powellomycetaceae	Powellomyces	Powellomyces_sp	0.0600275012084514	0	0.052483183893002	0	0.0127674786783106	0	0.00058743362000094	0	0.0157331996749706	2.18420389876071	1.1542026499787	0.468397174672388	2.46415374043616	0.0137337188993785	0.0234547051162225	NA	NA	NA	NA	NA	NA	NA	NA	NA	NA	NA	NA	none
OTU_153	153	Fungi	Ascomycota	Dothideomycetes	Pleosporales	Pleosporales_fam_Incertae_sedis	Pleosporales_gen_Incertae_sedis	Pleosporales_sp	0	0	0	0	0.124905940961192	0	0	0	0.015613242620149	1.43008285097047	-0.679920172858067	0.414193834149423	-1.64155068665938	0.100683154542732	NA	NA	NA	NA	NA	NA	NA	NA	NA	NA	NA	NA	NA	none
OTU_368	368	Fungi	Basidiomycota	Tremellomycetes	Tremellales	Bulleraceae	Genolevuria	Genolevuria_amylolytica	0.0544916705589288	0	0.0702140176297325	0	0	0	0	0	0.0155882110235827	1.84026902410316	1.26298905292186	0.488703196722773	2.5843683065538	0.00975575533521655	0.0179939487293994	NA	NA	NA	NA	NA	NA	NA	NA	NA	NA	NA	NA	none
OTU_340	340	Fungi	Ascomycota	Dothideomycetes	Pleosporales	Didymosphaeriaceae	Didymosphaeriaceae_gen_Incertae_sedis	Didymosphaeriaceae_sp	0	0	0	0	0	0.124633887954135	0	0	0.0155792359942669	1.09198591351567	0.0202551391463467	0.424736209497934	0.0476887505548199	0.961964299660064	NA	NA	NA	NA	NA	NA	NA	NA	NA	NA	NA	NA	NA	none
OTU_488	488	Fungi	Ascomycota	Sordariomycetes	Sordariales	Chaetomiaceae	NA	NA	0	0	0.124077800134138	0	0	0	0	0	0.0155097250167672	1.06896751850416	-0.0411560203155644	0.428496864340446	-0.0960474247084932	0.923482907169765	NA	NA	NA	NA	NA	NA	NA	NA	NA	NA	NA	NA	NA	none
OTU_253	253	Fungi	Ascomycota	Orbiliomycetes	Orbiliales	Orbiliales_fam_Incertae_sedis	Orbiliales_gen_Incertae_sedis	Orbiliales_sp	0	0	0	0	0.00419181757209926	0.0232357432118436	0.0332124167216811	0.0631313131313131	0.0154714113296171	1.63211177851723	-0.978691253780715	0.433930274219089	-2.25541132280293	0.0241075226872505	0.0370541552415147	NA	NA	NA	NA	NA	NA	NA	NA	NA	NA	NA	NA	none
OTU_271	271	Fungi	Ascomycota	Dothideomycetes	Pleosporales	NA	NA	NA	0	0	0.123381877022654	0	0	0	0	0	0.0154227346278318	1.09198591351567	0.0202551391463467	0.424736209497934	0.0476887505548199	0.961964299660064	NA	NA	NA	NA	NA	NA	NA	NA	NA	NA	NA	NA	NA	none
OTU_399	399	Fungi	Ascomycota	Ascomycota_cls_Incertae_sedis	Ascomycota_ord_Incertae_sedis	Ascomycota_fam_Incertae_sedis	Ascomycota_gen_Incertae_sedis	Ascomycota_sp	0	0	0	0	0	0	0.046706428883198	0.0764599528803372	0.0153957977204419	2.10331383524416	-1.50062726954909	0.441454910196129	-3.39927642640195	0.000675643928985422	0.00180898213244484	NA	NA	NA	NA	NA	NA	NA	NA	NA	NA	NA	NA	none
OTU_254	254	Fungi	Ascomycota	Dothideomycetes	Capnodiales	Cladosporiaceae	Cladosporium	NA	0	0.0088261253309797	0	0.0264089156499234	0.0462588180871979	0	0.023902816504095	0.0166067793760621	0.0152504318685323	2.88363905118577	-1.27419308372362	0.49633932813065	-2.56718138480499	0.0102528964793748	0.0188272214112414	NA	NA	NA	NA	NA	NA	NA	NA	NA	NA	NA	NA	none
OTU_312	312	Fungi	Ascomycota	Sordariomycetes	Hypocreales	NA	NA	NA	0	0	0	0	0.12001429957612	0	0	0	0.015001787447015	1.09198591351567	0.0202551391463467	0.424736209497934	0.0476887505548199	0.961964299660064	NA	NA	NA	NA	NA	NA	NA	NA	NA	NA	NA	NA	NA	none
OTU_302	302	Fungi	Ascomycota	Eurotiomycetes	Eurotiales	Aspergillaceae	Aspergillus	NA	0	0	0	0	0	0	0.00528690258000846	0.114646464646465	0.0149916709033092	1.96884279290435	-1.36953047407685	0.472789949902604	-2.89669963238216	0.00377110624953851	0.00828047139448932	NA	NA	NA	NA	NA	NA	NA	NA	NA	NA	NA	NA	none
OTU_403	403	Fungi	Ascomycota	Sordariomycetes	Hypocreales	Nectriaceae	Fusicolla	NA	0	0	0	0	0.0544936284372904	0.0630684458607183	0.00151989543119433	0	0.0148852462161504	1.87923761409025	-1.27536258401978	0.465009524040212	-2.74265905983787	0.00609439259174371	0.0125206580473943	NA	NA	NA	NA	NA	NA	NA	NA	NA	NA	NA	NA	none
OTU_227	227	Unassigned	NA	NA	NA	NA	NA	NA	0.118538969130009	0	0	0	0	0	0	0	0.0148173711412511	1.0917882652683	0.0202348875666492	0.424796104963236	0.0476343528818381	0.96200765345375	NA	NA	NA	NA	NA	NA	NA	NA	NA	NA	NA	NA	NA	none
OTU_328	328	Fungi	Chytridiomycota	Rhizophlyctidomycetes	Rhizophlyctidales	Rhizophlyctidales_fam_Incertae_sedis	Rhizophlyctidales_gen_Incertae_sedis	Rhizophlyctidales_sp	0.011056581052355	0	0.0725952813067151	0.0337257787588913	0	0	0	0	0.0146722051397452	1.38723452828186	0.643868719346452	0.414432364303379	1.55361592096875	0.120276059336859	NA	NA	NA	NA	NA	NA	NA	NA	NA	NA	NA	NA	NA	none
OTU_311	311	Fungi	Ascomycota	Sordariomycetes	Sordariales	Sordariales_fam_Incertae_sedis	Sordariales_gen_Incertae_sedis	Sordariales_sp	0	0	0	0	0	0.0858980022578903	0	0.0302682808731501	0.01452078539138	1.31745570621497	-0.482148570054611	0.407716124478945	-1.18255948466789	0.236983777501494	NA	NA	NA	NA	NA	NA	NA	NA	NA	NA	NA	NA	NA	none
OTU_326	326	Fungi	Ascomycota	Sordariomycetes	Sordariales	Chaetomiaceae	NA	NA	0	0	0	0	0.0655333256235303	0	0.0183351668500183	0.032271867342145	0.0145175449769617	1.47493614445081	-0.751918248277216	0.415701676767407	-1.80879291641137	0.0704831811931169	NA	NA	NA	NA	NA	NA	NA	NA	NA	NA	NA	NA	NA	none
OTU_370	370	Fungi	Basidiomycota	Agaricomycetes	Agaricales	Agaricaceae	Tulostoma	Tulostoma_sp	0.0298418382572366	0	0	0	0.0377263581488934	0.0464714864236872	0	0	0.0142549603537272	1.83773414588187	-0.44687033344133	0.445696080048094	-1.00263465048449	0.316037170899313	0.340663443956402	NA	NA	NA	NA	NA	NA	NA	NA	NA	NA	NA	NA	none
OTU_244	244	Fungi	Ascomycota	Sareomycetes	Sareales	Sareales_fam_Incertae_sedis	Sareales_gen_Incertae_sedis	Sareales_sp	0	0	0	0	0.102828722072227	0	0.00916758342500917	0	0.0139995381871545	1.20402225286304	-0.252625209778171	0.411367069523623	-0.614111406804436	0.539141711024247	NA	NA	NA	NA	NA	NA	NA	NA	NA	NA	NA	NA	NA	none
OTU_221	221	Fungi	Ascomycota	Leotiomycetes	Helotiales	Helotiaceae	Articulospora	Articulospora_sp	0	0	0	0	0.0236697595152433	0.0841278743690409	0.00325330210163316	0	0.0138813669982397	1.72789405209304	-1.09748020613203	0.467371451571226	-2.34819692653987	0.0188645445665372	0.0305811952934099	NA	NA	NA	NA	NA	NA	NA	NA	NA	NA	NA	NA	none
OTU_865	865	Fungi	Ascomycota	Orbiliomycetes	Orbiliales	Orbiliaceae	NA	NA	0.0309142901306129	0	0	0	0.0123772734480557	0.0675904021628929	0	0	0.0138602457176952	2.08286324235092	-0.883342396911689	0.470428482979612	-1.87774003673577	0.0604167368120685	0.0753617495910371	NA	NA	NA	NA	NA	NA	NA	NA	NA	NA	NA	NA	none
OTU_396	396	Fungi	Ascomycota	Dothideomycetes	Pleosporales	Sporormiaceae	Preussia	NA	0	0.00294204177699323	0	0.00930968672904157	0	0.0778961799713342	0.0169547731704244	0.0037037037037037	0.0138507981689371	2.44136548691199	-1.42390995968313	0.500809689592726	-2.84321567508227	0.00446608373725407	0.00946930708828866	NA	NA	NA	NA	NA	NA	NA	NA	NA	NA	NA	NA	none
OTU_381	381	Fungi	Ascomycota	Sordariomycetes	Xylariales	Xylariaceae	Xylaria	Xylaria_sp	0	0	0	0	0.00192745075363324	0.107018136757914	0	0	0.0136181984389434	1.54173416947918	-0.853099543255182	0.439231184510784	-1.94225631817414	0.0521060782742544	0.0673627070364464	NA	NA	NA	NA	NA	NA	NA	NA	NA	NA	NA	NA	none
OTU_160	160	Fungi	Basidiomycota	Atractiellomycetes	Atractiellales	Hoehnelomycetaceae	Atractiella	NA	0	0	0	0	0	0	0.0845107137870206	0.0206144931294747	0.0131406508645619	1.38600321508893	-0.604340702412733	0.405810852557592	-1.48921769490373	0.136430052688101	NA	NA	NA	NA	NA	NA	NA	NA	NA	NA	NA	NA	NA	none
OTU_360	360	Fungi	Ascomycota	Sordariomycetes	Hypocreales	Stachybotryaceae	Sirastachys	NA	0	0	0	0	0.00419181757209926	0.00663878377481246	0.0346370658650371	0.0594952672710103	0.0131203668103699	2.08137861796028	-1.47970430737416	0.458675598609569	-3.22603668444482	0.00125517268035155	0.00317619916064569	NA	NA	NA	NA	NA	NA	NA	NA	NA	NA	NA	NA	none
OTU_157	157	Fungi	Ascomycota	Dothideomycetes	Pleosporales	Teichosporaceae	Teichosporaceae_gen_Incertae_sedis	Teichosporaceae_sp	0	0	0	0	0	0	0.102314890172025	0.00252028832098392	0.0131043973116261	1.15955424366858	-0.149644925444301	0.415697583539463	-0.359985074173748	0.718858295443464	NA	NA	NA	NA	NA	NA	NA	NA	NA	NA	NA	NA	NA	none
OTU_372	372	Fungi	Ascomycota	Dothideomycetes	Pleosporales	Sporormiaceae	Preussia	Preussia_sp	0	0	0	0	0	0	0.0793650793650794	0.0252525252525253	0.0130772005772006	1.22689996746189	-0.301564245017072	0.410922688266304	-0.73387100208407	0.463027361866435	NA	NA	NA	NA	NA	NA	NA	NA	NA	NA	NA	NA	NA	none
OTU_404	404	Fungi	Ascomycota	Dothideomycetes	Botryosphaeriales	Aplosporellaceae	Aplosporella	NA	0	0	0	0	0.091452986192621	0	0.0088115043000141	0.00420875420875421	0.0130591555876737	2.37321040951332	-1.73103249392472	0.495471783927376	-3.49370549459673	0.000476366207159325	0.00132679178504107	NA	NA	NA	NA	NA	NA	NA	NA	NA	NA	NA	NA	none
OTU_494	494	Fungi	Basidiomycota	Agaricomycetes	Agaricales	Entolomataceae	Entoloma	NA	0	0	0	0.102994771034701	0	0	0	0	0.0128743463793376	1.09198591351567	0.0202551391463467	0.424736209497934	0.0476887505548199	0.961964299660064	NA	NA	NA	NA	NA	NA	NA	NA	NA	NA	NA	NA	NA	none
OTU_756	756	Fungi	Basidiomycota	Agaricomycetes	Agaricales	Stephanosporaceae	Lindtneria	Lindtneria_sp	0.0952380952380952	0	0	0	0	0	0.00650660420326632	0	0.0127180874301702	1.228705505693	0.127218714003128	0.407884203984618	0.311899094792908	0.755117210465342	NA	NA	NA	NA	NA	NA	NA	NA	NA	NA	NA	NA	NA	none
OTU_537	537	Fungi	Ascomycota	Ascomycota_cls_Incertae_sedis	Ascomycota_ord_Incertae_sedis	Ascomycota_fam_Incertae_sedis	Ascomycota_gen_Incertae_sedis	Ascomycota_sp	0	0.0828536542822257	0	0	0.0183452542560799	0	0	0	0.0126498635672882	1.71171346094988	0.450715451483033	0.437260150904089	1.03077184269164	0.302647825391403	0.329655767814783	NA	NA	NA	NA	NA	NA	NA	NA	NA	NA	NA	NA	none
OTU_386	386	Fungi	Ascomycota	Ascomycota_cls_Incertae_sedis	Ascomycota_ord_Incertae_sedis	Ascomycota_fam_Incertae_sedis	Ascomycota_gen_Incertae_sedis	Ascomycota_sp	0	0	0	0	0	0.043152094536281	0.0224649448870871	0.0339174914636521	0.0124418163608775	1.94805908737186	-1.34778454935498	0.437154412197813	-3.08308577415229	0.00204866096964691	0.00483064944547424	NA	NA	NA	NA	NA	NA	NA	NA	NA	NA	NA	NA	none
OTU_273	273	Fungi	Basidiomycota	Tremellomycetes	Tremellales	Rhynchogastremataceae	Papiliotrema	NA	0	0	0	0	0.0125754527162978	0	0.061443781162915	0.0248232473382289	0.0123553101521802	1.74675189285531	-1.12255457668764	0.434208416994215	-2.58528976581906	0.00972971890169276	0.0179939487293994	NA	NA	NA	NA	NA	NA	NA	NA	NA	NA	NA	NA	none
OTU_364	364	Fungi	Ascomycota	Dothideomycetes	Pleosporales	Didymellaceae	NA	NA	0	0	0	0	0	0.0112650670271488	0.0757277984208122	0.011769619171706	0.0123453105774584	2.32314307761455	-1.69271254414011	0.456553615829971	-3.70758764239096	0.000209243010743537	0.00064322851450791	NA	NA	NA	NA	NA	NA	NA	NA	NA	NA	NA	NA	none
OTU_366	366	Fungi	Ascomycota	Dothideomycetes	Dothideomycetes_ord_Incertae_sedis	Eremomycetaceae	Rhexothecium	NA	0	0	0	0	0	0.0986112217684291	0	0	0.0123264027210536	1.18192861614648	-0.202078396149633	0.413761100276771	-0.488393896899587	0.625270863968214	NA	NA	NA	NA	NA	NA	NA	NA	NA	NA	NA	NA	NA	none
OTU_463	463	Fungi	Ascomycota	Sordariomycetes	Sordariales	Lasiosphaeriaceae	NA	NA	0	0	0.00346644481419856	0	0	0.00331939188740623	0.0808344764031568	0.0109377967384923	0.0123197637304067	1.78696265396931	-1.08808446894197	0.443749505578717	-2.45202407047855	0.014205515903332	0.0237713270156564	NA	NA	NA	NA	NA	NA	NA	NA	NA	NA	NA	NA	none
OTU_380	380	Fungi	Ascomycota	Dothideomycetes	Pleosporales	Pleosporales_fam_Incertae_sedis	Pleosporales_gen_Incertae_sedis	Pleosporales_sp	0.00317520797612244	0.00588408355398647	0.0138657792567942	0.0611927013796173	0	0	0	0.0136110257335002	0.0122160997375026	1.61823907920827	0.5549631349378	0.407688313813971	1.36124366613812	0.173436699008857	0.195057534115652	NA	NA	NA	NA	NA	NA	NA	NA	NA	NA	NA	NA	none
OTU_507	507	Unassigned	NA	NA	NA	NA	NA	NA	0	0	0.0553588900706069	0.0394326502110556	0	0.00279267202859696	0	0	0.0121980265387824	1.81990856522169	1.15513313827467	0.442849336935572	2.60841112751338	0.00909636289503439	0.0173962700527155	NA	NA	NA	NA	NA	NA	NA	NA	NA	NA	NA	NA	none
OTU_846	846	Fungi	Ascomycota	Sordariomycetes	Sordariales	Sordariales_fam_Incertae_sedis	Sordariales_gen_Incertae_sedis	Sordariales_sp	0.0952380952380952	0	0	0.00232742168226039	0	0	0	0	0.0121956896150444	1.20629358311986	0.29323983244973	0.41169373717381	0.712276641521823	0.476293485567505	NA	NA	NA	NA	NA	NA	NA	NA	NA	NA	NA	NA	NA	none
OTU_314	314	Fungi	Ascomycota	Dothideomycetes	Pleosporales	Pleosporales_fam_Incertae_sedis	Pleosporales_gen_Incertae_sedis	Pleosporales_sp	0	0	0	0	0.0969471504974644	0	0	0	0.012118393812183	1.56224299973098	-0.884203144794379	0.446717690007022	-1.97933317747162	0.0477785065329947	0.0627470892759265	NA	NA	NA	NA	NA	NA	NA	NA	NA	NA	NA	NA	none
OTU_408	408	Fungi	Ascomycota	Eurotiomycetes	Onygenales	Onygenaceae	Keratinophyton	NA	0	0	0	0	0.00197247995960361	0.0824376974694008	0.00305586114166972	0.00939099403671879	0.0121071290759241	1.36141218814232	-0.564300795450694	0.404468506502025	-1.39516621536483	0.162965722349211	NA	NA	NA	NA	NA	NA	NA	NA	NA	NA	NA	NA	NA	none
OTU_402	402	Fungi	Ascomycota	Sordariomycetes	Sordariales	NA	NA	NA	0	0	0	0	0.00419181757209926	0.0923950156522763	0	0	0.0120733541530469	1.77164685004126	-1.15091383415481	0.456639570918657	-2.52039881659715	0.0117221934846722	0.0205262037811771	NA	NA	NA	NA	NA	NA	NA	NA	NA	NA	NA	NA	none
OTU_418	418	Unassigned	NA	NA	NA	NA	NA	NA	0	0.0528429507503699	0.00346644481419856	0.00264089156499234	0	0.0374051914370713	0	0	0.012044434820829	1.68250920836107	-0.057760584417961	0.416878376071063	-0.138555002450199	0.889801803076218	0.894827897680575	NA	NA	NA	NA	NA	NA	NA	NA	NA	NA	NA	NA	none
OTU_334	334	Fungi	Ascomycota	Dothideomycetes	Pleosporales	Lophiostomataceae	NA	NA	0	0.0235363342159459	0	0	0	0	0.0683193441342963	0.0037037037037037	0.0119449227567432	1.76716071992716	-0.504499335355724	0.44931837275871	-1.1228103855585	0.261518033598363	0.287116359638415	NA	NA	NA	NA	NA	NA	NA	NA	NA	NA	NA	NA	none
OTU_322	322	Fungi	Ascomycota	NA	NA	NA	NA	NA	0	0	0	0	0.00907340781417661	0	0.0716792851443715	0.0142899074926899	0.0118803250564048	2.58707464078272	-1.8927476353448	0.504564010820948	-3.7512537453181	0.000175952515396469	0.000549024766086727	NA	NA	NA	NA	NA	NA	NA	NA	NA	NA	NA	NA	none
OTU_336	336	Fungi	Ascomycota	Dothideomycetes	Pleosporales	Cucurbitariaceae	NA	NA	0	0	0	0	0.0950151234695589	0	0	0	0.0118768904336949	1.94651589476353	-1.34662087157653	0.46998523258122	-2.8652408165693	0.00416692224735465	0.00891377697243391	NA	NA	NA	NA	NA	NA	NA	NA	NA	NA	NA	NA	none
OTU_419	419	Fungi	Ascomycota	Eurotiomycetes	Eurotiales	Aspergillaceae	Aspergillus	NA	0	0	0	0	0.0419181757209926	0.0365133107614685	0.0162800162800163	0	0.0118389378453097	1.7451399876683	-1.12163543518843	0.442337433969917	-2.53570091303805	0.0112222533782303	0.0198540836996996	NA	NA	NA	NA	NA	NA	NA	NA	NA	NA	NA	NA	none
OTU_397	397	Fungi	Ascomycota	Dothideomycetes	Pleosporales	Sporormiaceae	Preussia	NA	0	0	0	0.0245278390973755	0	0.018533374022207	0.00305586114166972	0.0469549701835939	0.0116340055556058	1.90466291375635	-0.680595561814554	0.447595793676962	-1.52055844006826	0.128370682859179	0.146759871588318	NA	NA	NA	NA	NA	NA	NA	NA	NA	NA	NA	NA	none
OTU_498	498	Fungi	NA	NA	NA	NA	NA	NA	0.0269847317856462	0.00294204177699323	0	0.0125775180594978	0	0.0139633601429848	0.00611172228333944	0.0284462142469098	0.0113781985369214	1.61082864753186	-0.265672385829257	0.393291153723575	-0.675510708323701	0.499351350327489	0.519375464626336	NA	NA	NA	NA	NA	NA	NA	NA	NA	NA	NA	NA	none
OTU_361	361	Fungi	Basidiomycota	Agaricomycetes	Agaricales	Agaricaceae	Tulostoma	NA	0.0513778608127043	0.0187949270021042	0.0207465554069064	0	0	0	0	0	0.0113649179027144	1.32062160124456	0.522656423277694	0.406959916586602	1.28429459997314	0.199038895567243	NA	NA	NA	NA	NA	NA	NA	NA	NA	NA	NA	NA	NA	none
OTU_347	347	Fungi	Ascomycota	Eurotiomycetes	Eurotiales	Aspergillaceae	Penicillium	NA	0	0	0	0	0	0	0.0203409255313836	0.0704976467209952	0.0113548215315474	2.0186421963227	-1.41743926930759	0.448355218235405	-3.16142025710377	0.00157001799999196	0.00383269099998037	NA	NA	NA	NA	NA	NA	NA	NA	NA	NA	NA	NA	none
OTU_468	468	Fungi	Ascomycota	Dothideomycetes	Pleosporales	Sporormiaceae	Preussia	NA	0	0.0775219613064606	0	0.00760920481224508	0.00394495991920722	0	0	0	0.0111345157547391	1.74957693244373	0.359430887766156	0.426863095903025	0.842028489264885	0.399772006910183	0.423228017519709	NA	NA	NA	NA	NA	NA	NA	NA	NA	NA	NA	NA	none
OTU_442	442	Fungi	Ascomycota	Sordariomycetes	Hypocreales	Nectriaceae	Fusicolla	NA	0	0	0	0	0	0	0.0150482104415347	0.0730388074549498	0.0110108772370606	1.67841255755815	-1.03821243236066	0.427905312894736	-2.42626674891521	0.0152550530053224	0.0252224979968477	NA	NA	NA	NA	NA	NA	NA	NA	NA	NA	NA	NA	none
OTU_350	350	Fungi	Ascomycota	Ascomycota_cls_Incertae_sedis	Ascomycota_ord_Incertae_sedis	Ascomycota_fam_Incertae_sedis	Ascomycota_gen_Incertae_sedis	Ascomycota_sp	0	0	0	0	0	0.0872437215678943	0	0	0.0109054651959868	1.09198591351567	0.0202551391463467	0.424736209497934	0.0476887505548199	0.961964299660064	NA	NA	NA	NA	NA	NA	NA	NA	NA	NA	NA	NA	NA	none
OTU_704	704	Fungi	Glomeromycota	Glomeromycetes	Glomerales	Glomeraceae	Glomus	Glomus_sp	0	0	0	0.0867152271938952	0	0	0	0	0.0108394033992369	1.32343147598481	0.523435334375364	0.412619009190071	1.26856815298649	0.204595128891873	NA	NA	NA	NA	NA	NA	NA	NA	NA	NA	NA	NA	NA	none
OTU_731	731	Fungi	Glomeromycota	Glomeromycetes	Glomerales	Glomeraceae	Glomus	Glomus_sp	0	0	0	0.0867152271938952	0	0	0	0	0.0108394033992369	1.32343147598481	0.523435334375364	0.412619009190071	1.26856815298649	0.204595128891873	NA	NA	NA	NA	NA	NA	NA	NA	NA	NA	NA	NA	NA	none
OTU_341	341	Fungi	Ascomycota	Dothideomycetes	Pleosporales	Phaeosphaeriaceae	Phaeosphaeriaceae_gen_Incertae_sedis	Phaeosphaeriaceae_sp	0	0	0.0867110304496874	0	0	0	0	0	0.0108388788062109	1.0690179887169	-0.0411513418077323	0.428498168519722	-0.0960362139933819	0.923491810867437	NA	NA	NA	NA	NA	NA	NA	NA	NA	NA	NA	NA	NA	none
OTU_359	359	Fungi	Basidiomycota	Agaricomycetes	Cantharellales	Tulasnellaceae	Tulasnella	Tulasnella_sp	0	0	0	0	0	0.0858980022578903	0	0	0.0107372502822363	1.09198591351567	0.0202551391463467	0.424736209497934	0.0476887505548199	0.961964299660064	NA	NA	NA	NA	NA	NA	NA	NA	NA	NA	NA	NA	NA	none
OTU_259	259	Fungi	NA	NA	NA	NA	NA	NA	0	0	0	0	0.0836355315507258	0	0.00202652724159245	0	0.0107077573490398	1.36056418985607	-0.563988728315678	0.408742377889273	-1.37981466768406	0.167643715312566	NA	NA	NA	NA	NA	NA	NA	NA	NA	NA	NA	NA	NA	none
OTU_327	327	Fungi	Ascomycota	Eurotiomycetes	Chaetothyriales	Herpotrichiellaceae	Cladophialophora	Cladophialophora_sp	0	0	0	0	0.0489495219595407	0.029626510344101	0	0.00704324552753909	0.0107024097288976	2.329089912298	-1.69571777157595	0.46914174637225	-3.61451050708766	0.000300915613066018	0.000872099474931017	NA	NA	NA	NA	NA	NA	NA	NA	NA	NA	NA	NA	none
OTU_580	580	Fungi	Basidiomycota	Agaricomycetes	Geastrales	Geastraceae	Geastraceae_gen_Incertae_sedis	Geastraceae_sp	0	0	0.00346644481419856	0.0451904618143328	0	0.0368134295390959	0	0	0.0106837920209534	1.70757014165505	-0.095663994571294	0.432993737179813	-0.220936208441202	0.825142103720348	0.835204812302303	NA	NA	NA	NA	NA	NA	NA	NA	NA	NA	NA	NA	none
OTU_599	599	Fungi	Ascomycota	Sordariomycetes	Coniochaetales	Coniochaetaceae	Coniochaeta	Coniochaeta_sp	0	0.0853192115328038	0	0	0	0	0	0	0.0106649014416005	1.09198591351567	0.0202551391463467	0.424736209497934	0.0476887505548199	0.961964299660064	NA	NA	NA	NA	NA	NA	NA	NA	NA	NA	NA	NA	NA	none
OTU_480	480	Fungi	Ascomycota	Sordariomycetes	Hypocreales	Cordycipitaceae	Beauveria	NA	0	0	0	0	0	0	0.0162800162800163	0.0685937746208756	0.0106092238626115	1.29494479969753	-0.439100400760658	0.409234952448327	-1.07297873295928	0.283280658235221	NA	NA	NA	NA	NA	NA	NA	NA	NA	NA	NA	NA	NA	none
OTU_316	316	Fungi	Chytridiomycota	Rhizophlyctidomycetes	Rhizophlyctidales	Rhizophlyctidales_fam_Incertae_sedis	Rhizophlyctidales_gen_Incertae_sedis	Rhizophlyctidales_sp	0.0270500038642863	0	0	0.0459896983075791	0	0	0.0108380315416065	0	0.010484716714184	2.01560027631337	0.120054995482278	0.457432759927055	0.262453864260667	0.792971549912578	0.804604384385623	NA	NA	NA	NA	NA	NA	NA	NA	NA	NA	NA	NA	none
OTU_349	349	Fungi	Ascomycota	Sordariomycetes	Sordariales	Chaetomiaceae	Zopfiella	Zopfiella_sp	0	0	0	0	0.0209590878604963	0.00563253351357441	0.0233693443954373	0.0328684791285158	0.010353680612253	2.12007807146048	-1.51756404893557	0.474732386346054	-3.19667267829785	0.00139022586581696	0.00346955890002761	NA	NA	NA	NA	NA	NA	NA	NA	NA	NA	NA	NA	none
OTU_306	306	Fungi	Ascomycota	Ascomycota_cls_Incertae_sedis	Ascomycota_ord_Incertae_sedis	Ascomycota_fam_Incertae_sedis	Ascomycota_gen_Incertae_sedis	Ascomycota_sp	0	0	0	0	0.0684196900772958	0	0.00176230086000282	0.0126262626262626	0.0103510316954452	1.2262779120396	-0.301467301136354	0.409689627023345	-0.735843138931062	0.461826164620246	NA	NA	NA	NA	NA	NA	NA	NA	NA	NA	NA	NA	NA	none
OTU_465	465	Fungi	Ascomycota	Eurotiomycetes	Eurotiales	Aspergillaceae	Penicillium	Penicillium_sp	0	0	0	0	0	0	0.00916758342500917	0.0735817583260885	0.0103436677188872	1.72199547550462	-1.09380332235186	0.445470933761601	-2.455386512237	0.0140733181560632	0.0237543796776754	NA	NA	NA	NA	NA	NA	NA	NA	NA	NA	NA	NA	none
OTU_414	414	Unassigned	NA	NA	NA	NA	NA	NA	0	0	0	0	0.0595081029331612	0.0232357432118436	0	0	0.0103429807681256	1.81263151680977	-1.20082873851399	0.456036523058521	-2.6331854529114	0.00845881461372257	0.016401604867792	NA	NA	NA	NA	NA	NA	NA	NA	NA	NA	NA	NA	none
OTU_363	363	Unassigned	NA	NA	NA	NA	NA	NA	0	0	0.0826779592659811	0	0	0	0	0	0.0103347449082476	1.0690179887169	-0.0411513418077323	0.428498168519722	-0.0960362139933819	0.923491810867437	NA	NA	NA	NA	NA	NA	NA	NA	NA	NA	NA	NA	NA	none
OTU_354	354	Fungi	Ascomycota	Eurotiomycetes	Chaetothyriales	Trichomeriaceae	Knufia	Knufia_sp	0	0	0	0	0.00419181757209926	0.0782541869826575	0	0	0.0103057505693446	1.51987294445622	-0.820479657056878	0.420612823187436	-1.9506767550243	0.051095510216241	0.0664722154850785	NA	NA	NA	NA	NA	NA	NA	NA	NA	NA	NA	NA	none
OTU_515	515	Fungi	Fungi_phy_Incertae_sedis	Fungi_cls_Incertae_sedis	Fungi_ord_Incertae_sedis	Fungi_fam_Incertae_sedis	Fungi_gen_Incertae_sedis	Fungi_sp	0	0	0	0	0.000394495991920722	0	0.0519737768877206	0.0300339878097309	0.0103002825861715	2.70048268419217	-1.97069716027138	0.493962676215341	-3.98956693523999	6.61940383725291e-05	0.000249732053859996	NA	NA	NA	NA	NA	NA	NA	NA	NA	NA	NA	NA	none
OTU_862	862	Fungi	Basidiomycota	Agaricomycetes	Agaricales	Tricholomataceae	Tricholosporum	NA	0	0	0	0	0	0	0.0111458998287584	0.0705680729875498	0.0102142466020385	2.2123830258436	-1.59862539862789	0.507353541460279	-3.15091010112334	0.00162762579443638	0.00390757600401407	NA	NA	NA	NA	NA	NA	NA	NA	NA	NA	NA	NA	none
OTU_398	398	Fungi	Basidiomycota	Agaricomycetes	Agaricales	Agaricaceae	Tulostoma	Tulostoma_sp	0	0	0	0	0.0558960718553641	0.00245422863593972	0.0122234445666789	0.0111111111111111	0.0102106070211367	1.27180012554745	-0.394612273519612	0.406984902939866	-0.969599291445752	0.33224626624864	NA	NA	NA	NA	NA	NA	NA	NA	NA	NA	NA	NA	NA	none
OTU_384	384	Fungi	Ascomycota	Dothideomycetes	Pleosporales	Pleosporaceae	Curvularia	NA	0.0149209191286183	0	0.00693288962839712	0	0	0	0.0584999524112513	0	0.0100442201460333	1.31744727210331	0.219505016716015	0.401274102857614	0.54702014197488	0.584364894314319	NA	NA	NA	NA	NA	NA	NA	NA	NA	NA	NA	NA	NA	none
OTU_709	709	Fungi	Ascomycota	Sordariomycetes	Sordariales	Sordariales_fam_Incertae_sedis	Sordariales_gen_Incertae_sedis	Sordariales_sp	0.00317520797612244	0.0271109384859663	0	0.0494454188392669	0	0	0	0	0.00996644566266945	1.55003961123867	0.894687570651115	0.41447267667035	2.15861652893154	0.0308799293471701	0.0450072472407511	NA	NA	NA	NA	NA	NA	NA	NA	NA	NA	NA	NA	none
OTU_797	797	Fungi	Ascomycota	Dothideomycetes	Pleosporales	Didymellaceae	NA	NA	0.0109037805087757	0	0	0	0.000394495991920722	0	0.0416867081394025	0.0265344751044534	0.00993993246806904	2.43423649926232	-1.55765397880049	0.457960069932044	-3.40128775644486	0.000670691873340593	0.00180738394439186	NA	NA	NA	NA	NA	NA	NA	NA	NA	NA	NA	NA	none
OTU_304	304	Fungi	Basidiomycota	Tremellomycetes	Tremellales	Bulleribasidiaceae	NA	NA	0	0	0	0	0	0	0.0371945341081484	0.0422594731652345	0.00993175090917286	1.78887932428291	-1.17415975407631	0.451532166340548	-2.60039005325427	0.00931178525617369	0.0177265636757435	NA	NA	NA	NA	NA	NA	NA	NA	NA	NA	NA	NA	none
OTU_417	417	Fungi	Basidiomycota	Agaricomycetes	Agaricales	Marasmiaceae	Marasmius	NA	0	0	0	0	0.0443313673335646	0.0342743191873871	0	0	0.00982571081511896	1.85986356032941	-1.25269006841258	0.472288480794368	-2.65238327707169	0.00799257571140452	0.015572389296868	NA	NA	NA	NA	NA	NA	NA	NA	NA	NA	NA	NA	none
OTU_739	739	Fungi	Ascomycota	Dothideomycetes	Pleosporales	Didymellaceae	NA	NA	0.0697353783701587	0	0	0	0	0.00245422863593972	0.00607958172477734	0	0.00978364859135947	1.85838684329753	0.303762516965015	0.454297313909964	0.66864255557808	0.503723519451581	0.521309876739167	NA	NA	NA	NA	NA	NA	NA	NA	NA	NA	NA	NA	none
OTU_449	449	Fungi	Mortierellomycota	Mortierellomycetes	Mortierellales	Mortierellaceae	Mortierella	Mortierella_sp	0	0	0	0	0	0.0778961799713342	0	0	0.00973702249641678	1.09198591351567	0.0202551391463467	0.424736209497934	0.0476887505548199	0.961964299660064	NA	NA	NA	NA	NA	NA	NA	NA	NA	NA	NA	NA	NA	none
OTU_880	880	Fungi	Basidiomycota	Agaricomycetes	Cantharellales	Ceratobasidiaceae	Thanatephorus	Thanatephorus_sp	0.00386428626632661	0	0.073775989268947	0	0	0	0	0	0.0097050344419092	1.62126074351283	0.991345046698473	0.450921676110296	2.19848612124823	0.0279144825130108	0.0412260150992865	NA	NA	NA	NA	NA	NA	NA	NA	NA	NA	NA	NA	none
OTU_477	477	Fungi	Ascomycota	Dothideomycetes	Pleosporales	Pleosporaceae	Curvularia	NA	0	0	0	0.0773459276533785	0	0	0	0	0.00966824095667231	1.76948057351093	1.1840759666336	0.463118427942792	2.55674552164413	0.0105656480151755	0.019316052538757	NA	NA	NA	NA	NA	NA	NA	NA	NA	NA	NA	NA	none
OTU_470	470	Fungi	Chytridiomycota	Spizellomycetes	Spizellomycetales	Spizellomycetales_fam_Incertae_sedis	Spizellomycetales_gen_Incertae_sedis	Spizellomycetales_sp	0	0	0	0	0.0771604938271605	0	0	0	0.00964506172839506	1.55079773081878	-0.858302100233595	0.444454375673477	-1.93113657376647	0.053466165128465	0.0684828966923239	NA	NA	NA	NA	NA	NA	NA	NA	NA	NA	NA	NA	none
OTU_371	371	Unassigned	NA	NA	NA	NA	NA	NA	0	0	0	0	0.0770980301453298	0	0	0	0.00963725376816623	1.09198591351567	0.0202551391463467	0.424736209497934	0.0476887505548199	0.961964299660064	NA	NA	NA	NA	NA	NA	NA	NA	NA	NA	NA	NA	NA	none
OTU_420	420	Fungi	Basidiomycota	Agaricomycetes	Agaricales	Psathyrellaceae	Coprinopsis	NA	0	0	0.0586569579288026	0.00698226504678118	0	0.0111706881143878	0	0	0.00960123888624645	1.24977184082173	-0.0323332405261498	0.405593692165957	-0.0797183022089998	0.936461302721981	NA	NA	NA	NA	NA	NA	NA	NA	NA	NA	NA	NA	NA	none
OTU_598	598	Fungi	Chytridiomycota	Spizellomycetes	Spizellomycetales	Spizellomycetales_fam_Incertae_sedis	Spizellomycetales_gen_Incertae_sedis	Spizellomycetales_sp	0.0714285714285714	0	0	0	0.00433945591112794	0	0	0	0.00947100341746242	1.40710443961743	-0.353307065743216	0.409043800730117	-0.86373895683686	0.387731307941501	NA	NA	NA	NA	NA	NA	NA	NA	NA	NA	NA	NA	NA	none
OTU_424	424	Fungi	Ascomycota	Sordariomycetes	Sordariales	NA	NA	NA	0	0	0	0	0	0	0.06865459380571	0.00704324552753909	0.00946222991665614	1.69781466015413	-1.06504246949568	0.434049670673024	-2.45373408035134	0.0141381488683996	0.0237543796776754	NA	NA	NA	NA	NA	NA	NA	NA	NA	NA	NA	NA	none
OTU_395	395	Fungi	Chytridiomycota	Rhizophlyctidomycetes	Rhizophlyctidales	Rhizophlyctidales_fam_Incertae_sedis	Rhizophlyctidales_gen_Incertae_sedis	Rhizophlyctidales_sp	0.00317520797612244	0	0.071955387659651	0	0	0	0	0	0.00939132445447168	1.4854201731824	0.794795574807922	0.429562868374668	1.85024273120994	0.0642785726571192	0.0786891081200721	NA	NA	NA	NA	NA	NA	NA	NA	NA	NA	NA	NA	none
OTU_358	358	Fungi	Ascomycota	Dothideomycetes	Botryosphaeriales	Botryosphaeriaceae	NA	NA	0	0	0	0	0	0	0.059828572223735	0.0148148148148148	0.00933042337981872	1.74478563956031	-1.12152046825639	0.432669373610975	-2.59209580492466	0.00953932024185475	0.0179360591156792	NA	NA	NA	NA	NA	NA	NA	NA	NA	NA	NA	NA	none
OTU_452	452	Unassigned	NA	NA	NA	NA	NA	NA	0.0544916705589288	0.00294204177699323	0	0	0	0.0168976005407232	0	0	0.00929141410958065	1.15903223038818	-0.149684599564337	0.415975775281466	-0.359839703316989	0.71896701028189	NA	NA	NA	NA	NA	NA	NA	NA	NA	NA	NA	NA	NA	none
OTU_409	409	Fungi	Ascomycota	Dothideomycetes	Venturiales	Sympoventuriaceae	Scolecobasidium	Scolecobasidium_minimum	0	0	0.0685622101230087	0	0	0.00563253351357441	0	0	0.00927434295457289	1.0915036643746	-0.10003514852771	0.42513900409514	-0.235299860902256	0.813976003075615	NA	NA	NA	NA	NA	NA	NA	NA	NA	NA	NA	NA	NA	none
OTU_280	280	Fungi	Ascomycota	Sordariomycetes	Hypocreales	Hypocreales_fam_Incertae_sedis	Hypocreales_gen_Incertae_sedis	Hypocreales_sp	0	0	0	0	0	0	0.0428270372658874	0.0309475169025731	0.00922181927105756	1.5191362135408	-0.820251013004505	0.412272832362814	-1.98958298635273	0.0466368918729988	0.0618348566367237	NA	NA	NA	NA	NA	NA	NA	NA	NA	NA	NA	NA	none
OTU_680	680	Fungi	Ascomycota	Sordariomycetes	Hypocreales	Hypocreales_fam_Incertae_sedis	Hypocreales_gen_Incertae_sedis	Hypocreales_sp	0	0	0	0	0.016642627316099	0.0348849532530456	0.00633805743286688	0.0154733228754097	0.00916737010967765	1.8144251303612	-1.20196133242059	0.418677228998863	-2.87085432206263	0.00409364132015972	0.00880238936718281	NA	NA	NA	NA	NA	NA	NA	NA	NA	NA	NA	NA	none
OTU_554	554	Fungi	Ascomycota	Dothideomycetes	Bezerromycetales	Bezerromycetaceae	Bezerromyces	Bezerromyces_sp	0	0	0	0	0.0733024691358025	0	0	0	0.00916280864197531	1.52785713995362	-0.824799024395668	0.440761462180059	-1.87130476497676	0.0613028504659641	0.0759423371444032	NA	NA	NA	NA	NA	NA	NA	NA	NA	NA	NA	NA	none
OTU_550	550	Fungi	Glomeromycota	Glomeromycetes	Glomerales	Glomeraceae	Rhizophagus	Rhizophagus_sp	0	0	0	0	0	0.073026621522937	0	0	0.00912832769036712	1.58814776648685	-0.91787854559133	0.450702336324334	-2.03655155878936	0.0416950013438825	0.0560765993599314	NA	NA	NA	NA	NA	NA	NA	NA	NA	NA	NA	NA	none
OTU_453	453	Fungi	Ascomycota	Ascomycota_cls_Incertae_sedis	Ascomycota_ord_Incertae_sedis	Ascomycota_fam_Incertae_sedis	Ascomycota_gen_Incertae_sedis	Ascomycota_sp	0.026857654431513	0.00588408355398647	0.0138657792567942	0.0264089156499234	0	0	0	0	0.00912705411152713	1.65782100723506	1.04663207269349	0.426356152708503	2.45483046519812	0.0140951044871642	0.0237543796776754	NA	NA	NA	NA	NA	NA	NA	NA	NA	NA	NA	NA	none
OTU_335	335	Fungi	Basidiomycota	Agaricomycetes	Corticiales	NA	NA	NA	0	0	0	0	0	0	0.0730039493489043	0	0.00912549366861304	1.6335012893059	-0.979372126025121	0.457728291686109	-2.13963642583127	0.0323841604627299	0.046664675666781	NA	NA	NA	NA	NA	NA	NA	NA	NA	NA	NA	NA	none
OTU_320	320	Fungi	Ascomycota	Dothideomycetes	Pleosporales	Periconiaceae	Periconia	NA	0	0	0.0728155339805825	0	0	0	0	0	0.00910194174757281	1.09198591351567	0.0202551391463467	0.424736209497934	0.0476887505548199	0.961964299660064	NA	NA	NA	NA	NA	NA	NA	NA	NA	NA	NA	NA	NA	none
OTU_392	392	Unassigned	NA	NA	NA	NA	NA	NA	0	0	0.0720004608029491	0	0	0	0	0	0.00900005760036864	1.06903604030719	-0.0411496631375582	0.428498634784916	-0.0960321919303506	0.923495005245234	NA	NA	NA	NA	NA	NA	NA	NA	NA	NA	NA	NA	NA	none
OTU_591	591	Fungi	Ascomycota	Sordariomycetes	Sordariales	Sordariales_fam_Incertae_sedis	Sordariales_gen_Incertae_sedis	Sordariales_sp	0	0	0	0	0	0.0719712615623396	0	0	0.00899640769529245	1.53167765270106	-0.826365007124914	0.431584544491062	-1.91472335530316	0.0555277934481357	0.0706872217207862	NA	NA	NA	NA	NA	NA	NA	NA	NA	NA	NA	NA	none
OTU_485	485	Fungi	Basidiomycota	Tremellomycetes	Tremellales	Bulleribasidiaceae	Dioszegia	NA	0	0.00294204177699323	0	0	0.0475839456168636	0	0.0213910279916881	0	0.00898962692319312	1.81387312089431	-1.11705727989199	0.442137387738709	-2.52649359875475	0.0115207487903226	0.0202589438473894	NA	NA	NA	NA	NA	NA	NA	NA	NA	NA	NA	NA	none
OTU_847	847	Fungi	Ascomycota	Dothideomycetes	Pleosporales	Pleosporales_fam_Incertae_sedis	Pleosporales_gen_Incertae_sedis	Pleosporales_sp	0.0714285714285714	0	0	0	0	0	0	0	0.00892857142857142	1.16077929921893	0.190190685000718	0.415930058278464	0.457266026379334	0.647479845728131	NA	NA	NA	NA	NA	NA	NA	NA	NA	NA	NA	NA	NA	none
OTU_415	415	Fungi	Ascomycota	Sordariomycetes	Coniochaetales	Coniochaetaceae	Coniochaeta	NA	0	0	0	0	0	0	0.0142499718082713	0.0571363272768826	0.00892328738564424	1.72264543697214	-1.0941534912147	0.448258809181319	-2.44089679623478	0.0146508409921571	0.0244180683202618	NA	NA	NA	NA	NA	NA	NA	NA	NA	NA	NA	NA	none
OTU_413	413	Fungi	Mortierellomycota	Mortierellomycetes	Mortierellales	Mortierellales_fam_Incertae_sedis	Mortierellales_gen_Incertae_sedis	Mortierellales_sp	0.0238095238095238	0	0	0	0.0192745075363324	0.0280426247896803	0	0	0.00889083201694206	1.54459142662973	-0.762386765620944	0.421698812011268	-1.80789403219986	0.0706229947631324	0.085095704386708	NA	NA	NA	NA	NA	NA	NA	NA	NA	NA	NA	NA	none
OTU_435	435	Fungi	Ascomycota	Dothideomycetes	Pleosporales	Didymosphaeriaceae	Paracamarosporium	NA	0	0	0	0	0	0	0.0324989503910892	0.0379519178258042	0.00880635852711167	1.65742437036446	-1.00986287439687	0.428111836548751	-2.3588763219862	0.0183303637436589	0.0298317684455625	NA	NA	NA	NA	NA	NA	NA	NA	NA	NA	NA	NA	none
OTU_389	389	Fungi	Ascomycota	Dothideomycetes	Pleosporales	Pleosporaceae	Curvularia	NA	0	0	0.056341507412134	0.0139645300935624	0	0	0	0	0.00878825468821205	1.79393108327413	1.21175492706737	0.45516002472584	2.66226131742844	0.00776175948865366	0.0151940103197701	NA	NA	NA	NA	NA	NA	NA	NA	NA	NA	NA	NA	none
OTU_376	376	Fungi	Ascomycota	Dothideomycetes	Venturiales	Venturiaceae	Venturiaceae_gen_Incertae_sedis	Venturiaceae_sp	0	0	0.0242718446601942	0.0459896983075791	0	0	0	0	0.00878269287097166	1.70480486780285	1.1043654227295	0.449974752242695	2.4542830841626	0.0141165803443238	0.0237543796776754	NA	NA	NA	NA	NA	NA	NA	NA	NA	NA	NA	NA	none
OTU_606	606	Fungi	Ascomycota	Dothideomycetes	Microthyriales	Microthyriales_fam_Incertae_sedis	Parazalerion	Parazalerion_sp	0	0	0	0	0.00255349573566212	0	0.00813824952493189	0.0587286985575052	0.0086775554772624	1.60880614362458	-0.948308842804653	0.408804956988312	-2.31970974567161	0.0203565842810112	0.032492240294691	NA	NA	NA	NA	NA	NA	NA	NA	NA	NA	NA	NA	none
OTU_448	448	Fungi	Basidiomycota	Agaricomycetes	Agaricales	Psathyrellaceae	Coprinopsis	Coprinopsis_sp	0	0	0	0	0.0689443848628773	0	0	0	0.00861804810785966	1.09198591351567	0.0202551391463467	0.424736209497934	0.0476887505548199	0.961964299660064	NA	NA	NA	NA	NA	NA	NA	NA	NA	NA	NA	NA	NA	none
OTU_718	718	Fungi	Glomeromycota	Glomeromycetes	Glomerales	Glomeraceae	Glomeraceae_gen_Incertae_sedis	Glomeraceae_sp	0	0	0	0	0	0.0687009793742927	0	0	0.00858762242178659	1.54297500764849	-0.853792165649956	0.439379934471848	-1.94317513993043	0.051995000714643	0.0673627070364464	NA	NA	NA	NA	NA	NA	NA	NA	NA	NA	NA	NA	none
OTU_400	400	Fungi	Ascomycota	Sordariomycetes	Coniochaetales	Coniochaetaceae	Coniochaeta	NA	0	0	0	0.0211271325199387	0	0.0474754244861484	0	0	0.00857531962576089	1.65530611673383	-0.338284943091347	0.436310347239433	-0.775331012046127	0.438144088753446	0.460328599576406	NA	NA	NA	NA	NA	NA	NA	NA	NA	NA	NA	NA	none
OTU_603	603	Fungi	Ascomycota	Sordariomycetes	Sordariales	Chaetomiaceae	Chaetomium	NA	0	0	0	0	0	0	0.0219833508715784	0.0459236404728348	0.00848837391805165	1.56521885697712	-0.886180912278898	0.413635627773328	-2.14241920370681	0.0321597639359893	0.0465027945415872	NA	NA	NA	NA	NA	NA	NA	NA	NA	NA	NA	NA	none
OTU_443	443	Fungi	Basidiomycota	Agaricomycetes	Agaricomycetes_ord_Incertae_sedis	Agaricomycetes_fam_Incertae_sedis	Agaricomycetes_gen_Incertae_sedis	Agaricomycetes_sp	0	0	0	0	0	0	0.0167831308602619	0.0509753515802208	0.00846981030506034	1.74229729842377	-1.12019861503935	0.432369149934037	-2.59083844259067	0.00957424267887274	0.0179360591156792	NA	NA	NA	NA	NA	NA	NA	NA	NA	NA	NA	NA	none
OTU_491	491	Fungi	Ascomycota	Arthoniomycetes	Lichenostigmatales	Phaeococcomycetaceae	Phaeococcomyces	Phaeococcomyces_sp	0.0595985522674738	0	0.0020165355918532	0.00613195977434388	0	0	0	0	0.00846838095420886	1.56947407128739	0.925384772222077	0.428766745975808	2.15824753413664	0.0309085914785881	0.0450072472407511	NA	NA	NA	NA	NA	NA	NA	NA	NA	NA	NA	NA	none
OTU_390	390	Fungi	Ascomycota	Dothideomycetes	Bezerromycetales	Bezerromycetaceae	Bezerromyces	Bezerromyces_sp	0.019204048400314	0	0	0.00232742168226039	0.00419181757209926	0.0111706881143878	0	0.0305207306193361	0.00842683829854969	1.65616343978977	-0.418183173604506	0.414850169254507	-1.00803423644731	0.313438026624404	0.338741617315436	NA	NA	NA	NA	NA	NA	NA	NA	NA	NA	NA	NA	none
OTU_375	375	Fungi	Ascomycota	Sordariomycetes	Sordariales	Chaetomiaceae	Zopfiella	Zopfiella_sp	0	0	0	0	0.0670690811535882	0	0	0	0.00838363514419853	1.45156208458805	-0.715830511261124	0.428849565729617	-1.66918791218374	0.0950801449273314	NA	NA	NA	NA	NA	NA	NA	NA	NA	NA	NA	NA	NA	none
OTU_394	394	Fungi	Ascomycota	Dothideomycetes	Pleosporales	NA	NA	NA	0	0	0	0.0660222891248085	0	0	0	0	0.00825278614060106	1.09198591351567	0.0202551391463467	0.424736209497934	0.0476887505548199	0.961964299660064	NA	NA	NA	NA	NA	NA	NA	NA	NA	NA	NA	NA	NA	none
OTU_525	525	Fungi	Basidiobolomycota	Basidiobolomycetes	Basidiobolales	Basidiobolaceae	Basidiobolus	Basidiobolus_sp	0	0	0	0	0	0.0642520208652729	0.00176230086000282	0	0.00825179021565946	1.63419381151481	-0.979800636696586	0.436565954044758	-2.24433588469002	0.0248107983542008	0.0378925394723656	NA	NA	NA	NA	NA	NA	NA	NA	NA	NA	NA	NA	none
OTU_560	560	Fungi	Ascomycota	Ascomycota_cls_Incertae_sedis	Ascomycota_ord_Incertae_sedis	Ascomycota_fam_Incertae_sedis	Ascomycota_gen_Incertae_sedis	Ascomycota_sp	0	0	0	0	0	0.0331939188740623	0.0144164646873664	0.0183256050081195	0.00824199857119353	1.60956344932699	-0.948593935563593	0.41014669564084	-2.31281623293697	0.0207327449026567	0.0328400348648951	NA	NA	NA	NA	NA	NA	NA	NA	NA	NA	NA	NA	none
OTU_481	481	Unassigned	NA	NA	NA	NA	NA	NA	0.0238095238095238	0	0	0	0.0420418990728634	0	0	0	0.0082314278602984	1.72190364183773	-1.00657947180774	0.444869224461556	-2.262641280763	0.023657811231102	0.0367214497863125	NA	NA	NA	NA	NA	NA	NA	NA	NA	NA	NA	NA	none
OTU_528	528	Unassigned	NA	NA	NA	NA	NA	NA	0	0	0	0	0.0655864197530864	0	0	0	0.0081983024691358	1.48197595822331	-0.755410351782024	0.433371614813211	-1.74310066917423	0.0813160317563177	0.0961428865494924	NA	NA	NA	NA	NA	NA	NA	NA	NA	NA	NA	NA	none
OTU_428	428	Unassigned	NA	NA	NA	NA	NA	NA	0	0	0	0	0	0	0.0655081574464748	0	0.00818851968080935	1.72285604314812	-1.09424246445263	0.455998229982675	-2.39966384188423	0.0164101341302764	0.0269178089488724	NA	NA	NA	NA	NA	NA	NA	NA	NA	NA	NA	NA	none
OTU_632	632	Fungi	Ascomycota	Sordariomycetes	Sordariales	Chaetomiaceae	Acrophialophora	NA	0	0	0	0	0.00157798396768289	0.0636880210435632	0	0	0.00815825062640576	1.47443254674016	-0.751743205695455	0.413277418831812	-1.81897962830964	0.0689145381204365	NA	NA	NA	NA	NA	NA	NA	NA	NA	NA	NA	NA	NA	none
OTU_357	357	Fungi	Ascomycota	Pezizomycotina_cls_Incertae_sedis	Pezizomycotina_ord_Incertae_sedis	Pezizomycotina_fam_Incertae_sedis	Pezizomycotina_gen_Incertae_sedis	Pezizomycotina_sp	0	0	0	0	0	0.0199163513244374	0.0284143654992548	0.0168350168350168	0.00814571670733863	1.58543982176486	-0.916827863682675	0.416319981497626	-2.20221921701806	0.0276498272519971	0.0409809939627815	NA	NA	NA	NA	NA	NA	NA	NA	NA	NA	NA	NA	none
OTU_497	497	Fungi	Ascomycota	Sordariomycetes	Xylariales	Diatrypaceae	NA	NA	0	0.00294204177699323	0.0103993344425957	0	0	0.0168976005407232	0.0203567365283537	0.0142840818192207	0.00810997438848582	1.56508220061969	-0.530281720336079	0.39995760281208	-1.32584483107134	0.184891099937646	0.207377855335468	NA	NA	NA	NA	NA	NA	NA	NA	NA	NA	NA	NA	none
OTU_471	471	Fungi	Ascomycota	Orbiliomycetes	Orbiliales	Orbiliaceae	NA	NA	0.0231857175979597	0	0	0	0.007100927854573	0.0337952010814464	0	0	0.00801023081674739	1.76719830839573	-0.655305938030103	0.442196361342289	-1.48193426115249	0.138357787694603	0.157169227424844	NA	NA	NA	NA	NA	NA	NA	NA	NA	NA	NA	NA	none
OTU_416	416	Unassigned	NA	NA	NA	NA	NA	NA	0	0	0	0	0	0.0638099445344328	0	0	0.0079762430668041	1.09198591351567	0.0202551391463467	0.424736209497934	0.0476887505548199	0.961964299660064	NA	NA	NA	NA	NA	NA	NA	NA	NA	NA	NA	NA	NA	none
OTU_837	837	Fungi	Ascomycota	Dothideomycetes	Pleosporales	Didymellaceae	Didymellaceae_gen_Incertae_sedis	Didymellaceae_sp	0	0	0	0	0	0.0490845727187945	0.00176230086000282	0.0126262626262626	0.00793414202563249	1.67972523417784	-1.03890461472228	0.445524168713052	-2.33187038477234	0.0197075108768132	0.0315776718682527	NA	NA	NA	NA	NA	NA	NA	NA	NA	NA	NA	NA	none
OTU_660	660	Fungi	Basidiomycota	Agaricomycetes	Cantharellales	Ceratobasidiaceae	Thanatephorus	Thanatephorus_sp	0	0	0	0	0	0	0	0.0631313131313131	0.00789141414141414	1.42927104838121	-0.679494205490008	0.425379807360847	-1.59738237154637	0.110180499542766	NA	NA	NA	NA	NA	NA	NA	NA	NA	NA	NA	NA	NA	none
OTU_385	385	Fungi	Glomeromycota	Glomeromycetes	Glomerales	Glomeraceae	Rhizoglomus	Rhizoglomus_sp	0	0	0	0.0500667556742323	0.007100927854573	0	0	0.00571363272768826	0.00786016453206169	1.74937080918642	-0.390194182881606	0.44207927868111	-0.882633956619056	0.377434075699517	0.401468718263655	NA	NA	NA	NA	NA	NA	NA	NA	NA	NA	NA	NA	none
OTU_440	440	Fungi	Ascomycota	Eurotiomycetes	Eurotiales	Aspergillaceae	Aspergillus	NA	0	0.00294204177699323	0	0	0.0209590878604963	0.0106820777952254	0.00916758342500917	0.019023569023569	0.00784679498516164	1.4972713515151	-0.693187165932066	0.400129273769609	-1.73240802753961	0.083200939710133	0.0980920169877989	NA	NA	NA	NA	NA	NA	NA	NA	NA	NA	NA	NA	none
OTU_339	339	Fungi	Ascomycota	Eurotiomycetes	Chaetothyriales	Herpotrichiellaceae	Exophiala	NA	0	0	0	0	0	0	0.0626699592149524	0	0.00783374490186905	1.15947853037514	-0.149634446223878	0.415880348393192	-0.359801675655052	0.718995450009399	NA	NA	NA	NA	NA	NA	NA	NA	NA	NA	NA	NA	NA	none
OTU_433	433	Fungi	Ascomycota	Dothideomycetes	Pleosporales	Pleosporaceae	Bipolaris	NA	0.00332800851970181	0	0	0	0.049361149065538	0.00995817566221868	0	0	0.00783091665593231	1.79489159452014	-1.09249311731402	0.454517878909956	-2.40363067770641	0.016233163988645	0.0267331867273321	NA	NA	NA	NA	NA	NA	NA	NA	NA	NA	NA	NA	none
OTU_484	484	Fungi	Basidiomycota	Agaricomycetes	Corticiales	Corticiaceae	Corticiaceae_gen_Incertae_sedis	Corticiaceae_sp	0.00952562392836731	0	0	0	0	0.0530607685433423	0	0	0.0078232990589637	1.58772425928551	-0.650689079009706	0.436191429260128	-1.49175117932375	0.135764386769665	0.1547863200808	NA	NA	NA	NA	NA	NA	NA	NA	NA	NA	NA	NA	none
OTU_486	486	Fungi	Ascomycota	Leotiomycetes	Helotiales	Helotiaceae	Scytalidium	Scytalidium_sp	0	0	0	0.00698226504678118	0	0.0218060578126027	0	0.0333333333333333	0.00776520702408965	1.47560540462347	-0.473040022260541	0.403834741688048	-1.17137029935367	0.241449965255768	0.266493977609424	NA	NA	NA	NA	NA	NA	NA	NA	NA	NA	NA	NA	none
OTU_458	458	Fungi	Basidiomycota	Tremellomycetes	NA	NA	NA	NA	0.0272014791254911	0	0	0.0343315903449004	0	0	0	0	0.00769163368379894	1.5904982332924	0.956088887695746	0.430434821703543	2.22121640603288	0.0263363075252749	0.0395998826919894	NA	NA	NA	NA	NA	NA	NA	NA	NA	NA	NA	NA	none
OTU_476	476	Fungi	Basidiomycota	Geminibasidiomycetes	Geminibasidiales	Geminibasidiaceae	Basidioascus	Basidioascus_sp	0	0	0	0	0.0547576130855723	0.00563253351357441	0	0	0.00754876832489334	1.15925797833674	-0.149605993687199	0.415687342069057	-0.359900286938123	0.718921702444935	NA	NA	NA	NA	NA	NA	NA	NA	NA	NA	NA	NA	NA	none
OTU_629	629	Fungi	Ascomycota	Sordariomycetes	Hypocreales	Hypocreales_fam_Incertae_sedis	Hypocreales_gen_Incertae_sedis	Hypocreales_sp	0.0238095238095238	0	0	0	0	0.0364463047409019	0	0	0.00753197856880321	1.33993787634296	-0.423126637417529	0.404877944951222	-1.04507208331268	0.295989655411972	NA	NA	NA	NA	NA	NA	NA	NA	NA	NA	NA	NA	NA	none
OTU_689	689	Fungi	Ascomycota	Sordariomycetes	Sordariales	Chaetomiaceae	NA	NA	0	0.0244369545217869	0.00346644481419856	0.0322779381347992	0	0	0	0	0.00752266718384808	1.57013397327946	0.926030680048404	0.409434680037884	2.26172995400077	0.0237140928740524	0.0367214497863125	NA	NA	NA	NA	NA	NA	NA	NA	NA	NA	NA	NA	none
OTU_401	401	Fungi	Ascomycota	Ascomycota_cls_Incertae_sedis	Ascomycota_ord_Incertae_sedis	Ascomycota_fam_Incertae_sedis	Ascomycota_gen_Incertae_sedis	Ascomycota_sp	0	0	0	0	0	0.00663878377481246	0.0252707952387624	0.0281729821101564	0.00751032014046641	1.81068066336343	-1.19994497776401	0.434496477737067	-2.76169092097945	0.00575028855868804	0.0119318487592777	NA	NA	NA	NA	NA	NA	NA	NA	NA	NA	NA	NA	none
OTU_538	538	Fungi	Ascomycota	Eurotiomycetes	Chaetothyriales	Chaetothyriales_fam_Incertae_sedis	Chaetothyriales_gen_Incertae_sedis	Chaetothyriales_sp	0	0	0	0	0	0.0597490539733121	0	0	0.00746863174666401	1.49793652049209	-0.786767968812185	0.436215554233946	-1.80362199645507	0.071290585362984	0.085095704386708	NA	NA	NA	NA	NA	NA	NA	NA	NA	NA	NA	NA	none
OTU_520	520	Fungi	Ascomycota	Sordariomycetes	Sordariales	Podosporaceae	NA	NA	0	0	0	0	0.0366148032839963	0.0132775675496249	0.00975990630489947	0	0.00745653464231508	1.61245615270948	-0.949833370019611	0.423760098470178	-2.2414412622817	0.0249975062667156	0.0378925394723656	NA	NA	NA	NA	NA	NA	NA	NA	NA	NA	NA	NA	none
OTU_323	323	Fungi	Ascomycota	Dothideomycetes	Pleosporales	Periconiaceae	Periconia	NA	0.0560485754320411	0	0.00346644481419856	0	0	0	0	0	0.00743937753077996	1.09155232390107	0.0202103022527973	0.424789533028089	0.0475772133760671	0.962053192551093	NA	NA	NA	NA	NA	NA	NA	NA	NA	NA	NA	NA	NA	none
OTU_642	642	Fungi	Ascomycota	Sordariomycetes	Xylariales	Coniocessiaceae	Coniocessia	Coniocessia_sp	0	0.00588408355398647	0.0277315585135885	0.0257819758844595	0	0	0	0	0.00742470224400431	1.542838615407	0.891704670376763	0.415100337734148	2.14816657400037	0.0317005250585804	0.0459990136339541	NA	NA	NA	NA	NA	NA	NA	NA	NA	NA	NA	NA	none
OTU_407	407	Fungi	Basidiomycota	Agaricomycetes	Agaricales	Strophariaceae	Agrocybe	NA	0	0	0.00346644481419856	0	0.0501137195944644	0.00563253351357441	0	0	0.00740158724027967	1.13696912812653	0.0202181817637885	0.418026666540981	0.0483657703731836	0.961424738649407	NA	NA	NA	NA	NA	NA	NA	NA	NA	NA	NA	NA	NA	none
OTU_534	534	Unassigned	NA	NA	NA	NA	NA	NA	0	0.0357732039502106	0	0.0122639195486878	0	0.0111706881143878	0	0	0.00740097645166077	1.48076945331317	0.422804001155857	0.399484057990121	1.05837515339927	0.28988444246741	0.31658432532625	NA	NA	NA	NA	NA	NA	NA	NA	NA	NA	NA	NA	none
OTU_472	472	Fungi	Ascomycota	Sordariomycetes	Xylariales	Sporocadaceae	Heterotruncatella	NA	0	0.0581272458254069	0	0	0	0	0	0	0.00726590572817586	1.34443451880896	0.564732920817557	0.414365069850602	1.36288737132493	0.172918009353505	NA	NA	NA	NA	NA	NA	NA	NA	NA	NA	NA	NA	NA	none
OTU_362	362	Fungi	Ascomycota	Dothideomycetes	Hysteriales	Hysteriaceae	Hysteriaceae_gen_Incertae_sedis	Hysteriaceae_sp	0	0	0	0	0.0580289201226587	0	0	0	0.00725361501533234	1.11465827962258	-0.0386480903356321	0.421381115467287	-0.0917176610840132	0.926922365020815	NA	NA	NA	NA	NA	NA	NA	NA	NA	NA	NA	NA	NA	none
OTU_427	427	Fungi	Ascomycota	Dothideomycetes	Pleosporales	Didymosphaeriaceae	NA	NA	0	0	0	0	0	0.0168976005407232	0.0108527792576048	0.0296296296296296	0.0071725011784947	1.69540882022115	-1.06364249258506	0.437466193467104	-2.43137071725531	0.0150418153347281	0.0249694134556486	NA	NA	NA	NA	NA	NA	NA	NA	NA	NA	NA	NA	none
OTU_667	667	Fungi	Basidiomycota	Agaricomycetes	Geastrales	Geastraceae	Geastrum	Geastrum_sp	0	0	0.0172801105927078	0	0	0.0394277345950208	0	0	0.00708848064846608	1.38708488237048	-0.0267288968356929	0.402619841283856	-0.0663874307596492	0.947069376927597	NA	NA	NA	NA	NA	NA	NA	NA	NA	NA	NA	NA	NA	none
OTU_410	410	Fungi	Fungi_phy_Incertae_sedis	Fungi_cls_Incertae_sedis	Fungi_ord_Incertae_sedis	Fungi_fam_Incertae_sedis	Fungi_gen_Incertae_sedis	Fungi_sp	0	0	0.0564629965718895	0	0	0	0	0	0.00705787457148619	1.0690179887169	-0.0411513418077323	0.428498168519722	-0.0960362139933819	0.923491810867437	NA	NA	NA	NA	NA	NA	NA	NA	NA	NA	NA	NA	NA	none
OTU_425	425	Fungi	Basidiomycota	Tremellomycetes	Tremellales	Bulleribasidiaceae	Dioszegia	NA	0	0	0	0	0	0	0	0.0563459642203127	0.00704324552753909	1.09198591351567	0.0202551391463467	0.424736209497934	0.0476887505548199	0.961964299660064	NA	NA	NA	NA	NA	NA	NA	NA	NA	NA	NA	NA	NA	none
OTU_523	523	Unassigned	NA	NA	NA	NA	NA	NA	0	0	0	0	0.0561769061845667	0	0	0	0.00702211327307084	1.59077796786774	-0.919487040492407	0.451016809800107	-2.03869793877512	0.0414801836101585	0.0560765993599314	NA	NA	NA	NA	NA	NA	NA	NA	NA	NA	NA	NA	none
OTU_269	269	Fungi	Ascomycota	Dothideomycetes	Pleosporales	Phaeosphaeriaceae	Ophiosphaerella	Ophiosphaerella_sp	0	0	0	0	0.0126238717414631	0.0137192956630885	0.0162443584913017	0.0129135028966701	0.00693762859906543	2.47839080030015	-1.81327806665578	0.498671108366054	-3.63622041909982	0.000276667617826115	0.000814305399984666	NA	NA	NA	NA	NA	NA	NA	NA	NA	NA	NA	NA	none
OTU_587	587	Fungi	Ascomycota	Dothideomycetes	Pleosporales	Sporormiaceae	Preussia	NA	0	0	0	0.0153298994358597	0.0133644447001392	0.0223413762287757	0	0.00420875420875421	0.0069055593216911	1.52027087836983	-0.36953376185531	0.400883466242048	-0.921798460084632	0.356633710849359	0.381451005161042	NA	NA	NA	NA	NA	NA	NA	NA	NA	NA	NA	NA	none
OTU_504	504	Unassigned	NA	NA	NA	NA	NA	NA	0	0.0317057704502219	0.00346644481419856	0.00496831324725273	0	0.0139633601429848	0	0	0.00676298608183225	1.40989457901923	0.206549462597546	0.3981137134114	0.51882026576689	0.603886084260922	NA	NA	NA	NA	NA	NA	NA	NA	NA	NA	NA	NA	NA	none
OTU_588	588	Fungi	Ascomycota	Dothideomycetes	Venturiales	Sympoventuriaceae	Veronaeopsis	Veronaeopsis_sp	0	0	0	0	0	0	0.00761554743525272	0.0462962962962963	0.00673898046644363	1.56146938104766	-0.884244289923506	0.426262831645633	-2.07441096027488	0.0380411602769498	0.0528014862701976	NA	NA	NA	NA	NA	NA	NA	NA	NA	NA	NA	NA	none
OTU_342	342	Fungi	Ascomycota	Eurotiomycetes	Onygenales	Onygenaceae	Auxarthron	Auxarthron_sp	0	0	0	0	0.0305746300056223	0.0232357432118436	0	0	0.00672629665218324	1.3397496367746	-0.523883671475724	0.407758279586108	-1.28478978282793	0.198865753677337	NA	NA	NA	NA	NA	NA	NA	NA	NA	NA	NA	NA	NA	none
OTU_631	631	Fungi	Ascomycota	Dothideomycetes	Pleosporales	Pleosporaceae	Curvularia	NA	0	0	0.0536552649228706	0	0	0	0	0	0.00670690811535883	1.46028023369984	0.758088953441986	0.429678279980015	1.76431760403911	0.0776785217460055	NA	NA	NA	NA	NA	NA	NA	NA	NA	NA	NA	NA	NA	none
OTU_466	466	Fungi	Ascomycota	NA	NA	NA	NA	NA	0	0	0	0	0	0.0531102701984996	0	0	0.00663878377481245	1.45283089749471	-0.716445373942997	0.429001072326354	-1.67003166229379	0.0949130993568768	NA	NA	NA	NA	NA	NA	NA	NA	NA	NA	NA	NA	NA	none
OTU_617	617	Fungi	Chytridiomycota	Rhizophlyctidomycetes	Rhizophlyctidales	Rhizophlyctidales_fam_Incertae_sedis	Rhizophlyctidales_gen_Incertae_sedis	Rhizophlyctidales_sp	0	0	0.0172801105927078	0.0245278390973755	0	0.0111706881143878	0	0	0.00662232972555889	1.50135272662342	0.460410536553147	0.406393561808579	1.13291788999849	0.257248736453281	0.283178317315946	NA	NA	NA	NA	NA	NA	NA	NA	NA	NA	NA	NA	none
OTU_772	772	Fungi	Ascomycota	Dothideomycetes	Pleosporales	Pleosporales_fam_Incertae_sedis	Pleosporales_gen_Incertae_sedis	Pleosporales_sp	0	0	0	0	0.0529780792861267	0	0	0	0.00662225991076584	1.6568939181345	-1.00961221479425	0.436379724184076	-2.3136093609344	0.0206891597456324	0.0328400348648951	NA	NA	NA	NA	NA	NA	NA	NA	NA	NA	NA	NA	none
OTU_905	905	Fungi	Ascomycota	Dothideomycetes	Pleosporales	Lophiostomataceae	NA	NA	0	0	0	0	0.0152869024494986	0.0132775675496249	0.0128140150223408	0.0112519997362933	0.0065788105947197	1.54372781007013	-0.854215558017444	0.402987411435729	-2.11970779676248	0.0340306950749723	0.0483655426579229	NA	NA	NA	NA	NA	NA	NA	NA	NA	NA	NA	NA	none
OTU_492	492	Fungi	Ascomycota	Sordariomycetes	Hypocreales	Hypocreales_fam_Incertae_sedis	Sarocladium	NA	0	0.0525159935071135	0	0	0	0	0	0	0.00656449918838919	1.34873571204417	0.566097094304106	0.41478124467675	1.36480880360268	0.172313151098255	NA	NA	NA	NA	NA	NA	NA	NA	NA	NA	NA	NA	NA	none
OTU_684	684	Fungi	Ascomycota	Leotiomycetes	Helotiales	Rutstroemiaceae	Rutstroemia	Rutstroemia_sp	0.0463714351959193	0	0.00606796116504854	0	0	0	0	0	0.00655492454512098	1.43449274500666	0.720275267958096	0.41724180758415	1.72627779591054	0.0842974479971289	NA	NA	NA	NA	NA	NA	NA	NA	NA	NA	NA	NA	NA	none
OTU_432	432	Fungi	Ascomycota	Sordariomycetes	Myrmecridiales	Myrmecridiaceae	Myrmecridium	NA	0	0	0	0	0	0	0.0368984489834973	0.0151465509472465	0.00650562499134297	1.33849232217344	-0.523607484145291	0.404518466644443	-1.29439698634456	0.19552833107918	NA	NA	NA	NA	NA	NA	NA	NA	NA	NA	NA	NA	NA	none
OTU_522	522	Fungi	Ascomycota	Eurotiomycetes	Onygenales	Onygenaceae	Amauroascus	Amauroascus_sp	0.0518338115255444	0	0	0	0	0	0	0	0.00647922644069305	1.527677356303	0.861814558280527	0.436345700475506	1.97507287763204	0.0482598782456964	0.0631793358737035	NA	NA	NA	NA	NA	NA	NA	NA	NA	NA	NA	NA	none
OTU_348	348	Fungi	Ascomycota	Dothideomycetes	Pleosporales	Coniothyriaceae	NA	NA	0	0	0	0	0.00907340781417661	0	0.0427350427350427	0	0.00647605631865241	2.08041674585469	-1.47877363948172	0.495431543414908	-2.98481931386289	0.00283745876442758	0.00647002960020574	NA	NA	NA	NA	NA	NA	NA	NA	NA	NA	NA	NA	none
OTU_701	701	Fungi	Ascomycota	Ascomycota_cls_Incertae_sedis	Ascomycota_ord_Incertae_sedis	Ascomycota_fam_Incertae_sedis	Ascomycota_gen_Incertae_sedis	Ascomycota_sp	0	0	0	0	0.0517770627611968	0	0	0	0.0064721328451496	1.09198591351567	0.0202551391463467	0.424736209497934	0.0476887505548199	0.961964299660064	NA	NA	NA	NA	NA	NA	NA	NA	NA	NA	NA	NA	NA	none
OTU_457	457	Fungi	Ascomycota	Dothideomycetes	Pleosporales	Didymosphaeriaceae	Paraphaeosphaeria	Paraphaeosphaeria_sp	0	0	0	0	0	0	0.051441911730156	0	0.0064302389662695	2.16436778041606	-1.55752153699401	0.488333168880729	-3.18946497237507	0.00142536411616089	0.003520988739326	NA	NA	NA	NA	NA	NA	NA	NA	NA	NA	NA	NA	none
OTU_644	644	Fungi	Ascomycota	Ascomycota_cls_Incertae_sedis	Ascomycota_ord_Incertae_sedis	Ascomycota_fam_Incertae_sedis	Ascomycota_gen_Incertae_sedis	Ascomycota_sp	0	0	0	0	0.0293427230046948	0.0165969594370311	0.00117486724000188	0.00420875420875421	0.00641541298631025	1.42910686921154	-0.679650428308033	0.40703111297931	-1.66977512685272	0.0949638633245682	NA	NA	NA	NA	NA	NA	NA	NA	NA	NA	NA	NA	NA	none
OTU_234	234	Fungi	Ascomycota	Ascomycota_cls_Incertae_sedis	Ascomycota_ord_Incertae_sedis	Ascomycota_fam_Incertae_sedis	Ascomycota_gen_Incertae_sedis	Ascomycota_sp	0	0	0	0	0.0476855959972421	0.00311584719885337	0	0	0.00635018039951193	1.18212535668893	-0.202107686735591	0.413451564703752	-0.488830383022992	0.624961785769909	NA	NA	NA	NA	NA	NA	NA	NA	NA	NA	NA	NA	NA	none
OTU_429	429	Fungi	Ascomycota	Dothideomycetes	Botryosphaeriales	Botryosphaeriaceae	NA	NA	0	0	0.0505663430420712	0	0	0	0	0	0.0063207928802589	1.09198591351567	0.0202551391463467	0.424736209497934	0.0476887505548199	0.961964299660064	NA	NA	NA	NA	NA	NA	NA	NA	NA	NA	NA	NA	NA	none
OTU_867	867	Unassigned	NA	NA	NA	NA	NA	NA	0	0	0	0	0.0419181757209926	0	0	0.0085704490915324	0.00631107810156563	1.38458355674108	-0.603895187430531	0.411756862352859	-1.46663053526238	0.142476588790909	NA	NA	NA	NA	NA	NA	NA	NA	NA	NA	NA	NA	NA	none
OTU_655	655	Fungi	Basidiomycota	Agaricomycetes	Cantharellales	Ceratobasidiaceae	Ceratobasidium	Ceratobasidium_sp	0.0502357214622459	0	0	0	0	0	0	0	0.00627946518278074	1.38929773018676	0.644570808974498	0.419409954410289	1.5368514795525	0.124329683615621	NA	NA	NA	NA	NA	NA	NA	NA	NA	NA	NA	NA	NA	none
OTU_499	499	Fungi	Chytridiomycota	Rhizophlyctidomycetes	Rhizophlyctidales	Rhizophlyctidaceae	Rhizophlyctis	Rhizophlyctis_sp	0	0	0	0	0.0501543209876543	0	0	0	0.00626929012345679	1.39021359476269	-0.606023254896105	0.419629642162258	-1.44418600119239	0.148686661580405	NA	NA	NA	NA	NA	NA	NA	NA	NA	NA	NA	NA	NA	none
OTU_597	597	Fungi	Ascomycota	Sordariomycetes	Hypocreales	Hypocreales_fam_Incertae_sedis	Hypocreales_gen_Incertae_sedis	Hypocreales_sp	0	0	0	0	0	0.0500570998702068	0	0	0.00625713748377585	1.45532239147226	-0.717604177642444	0.425438396837156	-1.68674050809081	0.0916532593208386	NA	NA	NA	NA	NA	NA	NA	NA	NA	NA	NA	NA	NA	none
OTU_473	473	Fungi	Basidiomycota	Agaricomycetes	Agaricales	Psathyrellaceae	Coprinellus	NA	0	0	0	0.00306597988717194	0.0377263581488934	0	0.009119372587166	0	0.00623896382790392	1.71650725743164	-1.00356705144591	0.447796809607846	-2.2411214861597	0.0250182067841643	0.0378925394723656	NA	NA	NA	NA	NA	NA	NA	NA	NA	NA	NA	NA	none
OTU_496	496	Fungi	Chytridiomycota	Rhizophlyctidomycetes	Rhizophlyctidales	Sonoraphlyctidaceae	Sonoraphlyctis	Sonoraphlyctis_sp	0	0	0.0404749055585537	0	0	0	0.00916758342500917	0	0.00620531112294536	1.36761978606081	0.310713203799548	0.405528734494465	0.76619281784529	0.443561581226842	NA	NA	NA	NA	NA	NA	NA	NA	NA	NA	NA	NA	NA	none
OTU_325	325	Fungi	Ascomycota	Dothideomycetes	Pleosporales	Pleomassariaceae	Tumularia	Tumularia_sp	0	0	0	0	0	0	0.0453568324552375	0.00420875420875421	0.00619569833299896	1.40303970928707	-0.640661073572298	0.418193245936219	-1.53197374610399	0.125528913528528	NA	NA	NA	NA	NA	NA	NA	NA	NA	NA	NA	NA	NA	none
OTU_393	393	Fungi	Ascomycota	Dothideomycetes	Pleosporales	Lophiostomataceae	NA	NA	0	0	0	0	0	0	0.0088115043000141	0.0401711555801984	0.00612283248502656	1.7647393317914	-1.1467345345583	0.451984361929779	-2.5371110842469	0.0111771481663181	0.0198540836996996	NA	NA	NA	NA	NA	NA	NA	NA	NA	NA	NA	NA	none
OTU_506	506	Fungi	Ascomycota	Sordariomycetes	Sordariales	Chaetomiaceae	NA	NA	0	0	0	0	0	0	0.0458379171250458	0.00285681636384413	0.00608684168611124	1.45005334876733	-0.715182402642311	0.424835327252494	-1.68343439625785	0.0922910293289335	NA	NA	NA	NA	NA	NA	NA	NA	NA	NA	NA	NA	NA	none
OTU_842	842	Fungi	Ascomycota	Sordariomycetes	Sordariales	Sordariales_fam_Incertae_sedis	Sordariales_gen_Incertae_sedis	Sordariales_sp	0.0476190476190476	0	0	0	0	0	0	0	0.00595238095238095	1.13784817065118	0.135738780776702	0.418453466304915	0.324382020240677	0.745648830228524	NA	NA	NA	NA	NA	NA	NA	NA	NA	NA	NA	NA	NA	none
OTU_447	447	Fungi	Ascomycota	Dothideomycetes	Pleosporales	Lentitheciaceae	NA	NA	0	0	0	0	0	0	0	0.0475562940567696	0.0059445367570962	1.47639750634628	-0.75253130242751	0.423415880922746	-1.77728643712542	0.0755211240169798	0.0895464756201332	NA	NA	NA	NA	NA	NA	NA	NA	NA	NA	NA	NA	none
OTU_467	467	Fungi	Chytridiomycota	Chytridiomycota_cls_Incertae_sedis	Chytridiomycota_ord_Incertae_sedis	Chytridiomycota_fam_Incertae_sedis	Chytridiomycota_gen_Incertae_sedis	Chytridiomycota_sp	0.00635041595224487	0	0.00346644481419856	0.00465484336452078	0.000788991983841444	0.0223413762287757	0.00975990630489947	0	0.0059202473310601	1.49737846148029	-0.331315802732294	0.397395493732032	-0.833718066656548	0.404439874917326	0.427080275039924	NA	NA	NA	NA	NA	NA	NA	NA	NA	NA	NA	NA	none
OTU_551	551	Fungi	Glomeromycota	Glomeromycetes	Glomerales	Glomeraceae	NA	NA	0	0	0	0	0.00419181757209926	0.043152094536281	0	0	0.00591798901354753	1.40764597369067	-0.642489613019767	0.418693538864055	-1.53451045545839	0.124904123068192	NA	NA	NA	NA	NA	NA	NA	NA	NA	NA	NA	NA	NA	none
OTU_770	770	Fungi	Ascomycota	Ascomycota_cls_Incertae_sedis	Ascomycota_ord_Incertae_sedis	Ascomycota_fam_Incertae_sedis	Ascomycota_gen_Incertae_sedis	Ascomycota_sp	0.0115409304322177	0	0.033045113407588	0.00264089156499234	0	0	0	0	0.00590336692559975	1.41307503594029	0.683327639358677	0.403774066847332	1.69235147936592	0.0905789778003933	NA	NA	NA	NA	NA	NA	NA	NA	NA	NA	NA	NA	NA	none
OTU_479	479	Fungi	Ascomycota	Sordariomycetes	Sordariales	NA	NA	NA	0	0	0	0	0.0335345405767941	0.0132775675496249	0	0	0.00585151351580237	1.36198524504662	-0.56440462734487	0.408864227984368	-1.38042065975615	0.167457162722805	NA	NA	NA	NA	NA	NA	NA	NA	NA	NA	NA	NA	NA	none
OTU_379	379	Unassigned	NA	NA	NA	NA	NA	NA	0	0	0	0	0	0	0.0468050468050468	0	0.00585063085063085	1.09198591351567	0.0202551391463467	0.424736209497934	0.0476887505548199	0.961964299660064	NA	NA	NA	NA	NA	NA	NA	NA	NA	NA	NA	NA	NA	none
OTU_406	406	Fungi	Ascomycota	Dothideomycetes	Mycosphaerellales	Teratosphaeriaceae	Teratosphaeriaceae_gen_Incertae_sedis	Teratosphaeriaceae_sp	0	0	0	0	0.0424039165799314	0	0	0.00420875420875421	0.0058265838485857	1.60992079545083	-0.948413308440999	0.449987696157523	-2.10764275676773	0.0350619022238335	0.0494921408941867	NA	NA	NA	NA	NA	NA	NA	NA	NA	NA	NA	NA	none
OTU_431	431	Unassigned	NA	NA	NA	NA	NA	NA	0	0	0	0	0.0462588180871979	0	0	0	0.00578235226089974	1.09198591351567	0.0202551391463467	0.424736209497934	0.0476887505548199	0.961964299660064	NA	NA	NA	NA	NA	NA	NA	NA	NA	NA	NA	NA	NA	none
OTU_611	611	Unassigned	NA	NA	NA	NA	NA	NA	0	0.0088261253309797	0	0.0316906987799081	0	0.00558534405719392	0	0	0.00576277102101022	1.47556326356851	0.603181326510942	0.41288095369911	1.46090857693212	0.144040532518486	0.16287962124025	NA	NA	NA	NA	NA	NA	NA	NA	NA	NA	NA	NA	none
OTU_489	489	Unassigned	NA	NA	NA	NA	NA	NA	0.0109829069647622	0	0.0292421648880516	0.00306597988717194	0	0.00279267202859696	0	0	0.00576046547107284	1.50116022746052	0.733119010773901	0.399900327297972	1.8332543404688	0.0667647561231179	0.0807795154259298	NA	NA	NA	NA	NA	NA	NA	NA	NA	NA	NA	NA	none
OTU_839	839	Fungi	Basidiomycota	Agaricomycetes	Trechisporales	Hydnodontaceae	Trechispora	Trechispora_sp	0	0	0	0	0.0459629232419182	0	0	0	0.00574536540523977	1.50008850344009	-0.787923071734503	0.436476202348022	-1.80519136552205	0.0710447416322745	0.085095704386708	NA	NA	NA	NA	NA	NA	NA	NA	NA	NA	NA	NA	none
OTU_552	552	Fungi	Chytridiomycota	Rhizophydiomycetes	Rhizophydiales	Rhizophydiales_fam_Incertae_sedis	Rhizophydiales_gen_Incertae_sedis	Rhizophydiales_sp	0	0	0	0	0.0289117613044987	0.0168976005407232	0	0	0.00572617023065274	1.49724921749614	-0.786472941204312	0.42665553268979	-1.84334405848696	0.0652787922213196	0.0796785257995519	NA	NA	NA	NA	NA	NA	NA	NA	NA	NA	NA	NA	none
OTU_578	578	Fungi	Ascomycota	Dothideomycetes	Pleosporales	Coniothyriaceae	NA	NA	0	0	0	0	0.00838363514419853	0.0366723834960191	0	0	0.0056320023300272	1.40730449585165	-0.642434875921169	0.407426649153461	-1.57681113215348	0.114838989407306	NA	NA	NA	NA	NA	NA	NA	NA	NA	NA	NA	NA	NA	none
OTU_594	594	Fungi	Basidiomycota	Agaricomycetes	Corticiales	Corticiaceae	Corticiaceae_gen_Incertae_sedis	Corticiaceae_sp	0	0	0.0449721172872819	0	0	0	0	0	0.00562151466091024	1.32370208527324	0.523511971076593	0.412642909544529	1.26868039888154	0.204555076162224	NA	NA	NA	NA	NA	NA	NA	NA	NA	NA	NA	NA	NA	none
OTU_377	377	Fungi	Ascomycota	Dothideomycetes	Pleosporales	Didymosphaeriaceae	NA	NA	0	0	0	0	0	0	0.0447700447700448	0	0.0055962555962556	1.58791552556937	-0.917736477438893	0.450674548789087	-2.03636189331026	0.0417140289815752	0.0560765993599314	NA	NA	NA	NA	NA	NA	NA	NA	NA	NA	NA	NA	none
OTU_510	510	Fungi	Ascomycota	Orbiliomycetes	Orbiliales	Orbiliaceae	NA	NA	0	0	0	0	0	0	0.0447700447700448	0	0.0055962555962556	1.58791552556937	-0.917736477438893	0.450674548789087	-2.03636189331026	0.0417140289815752	0.0560765993599314	NA	NA	NA	NA	NA	NA	NA	NA	NA	NA	NA	NA	none
OTU_527	527	Fungi	Ascomycota	Eurotiomycetes	Onygenales	NA	NA	NA	0	0	0	0	0	0	0	0.0444444444444444	0.00555555555555555	1.36274360141078	-0.56460734136398	0.416322448570377	-1.35617798968757	0.175042543334348	NA	NA	NA	NA	NA	NA	NA	NA	NA	NA	NA	NA	NA	none
OTU_696	696	Fungi	Ascomycota	Sordariomycetes	Trichosphaeriales	Trichosphaeriaceae	Nigrospora	NA	0	0	0.0438208842628706	0	0	0	0	0	0.00547761053285882	1.3901833365486	0.644888618355607	0.413930392865125	1.55796392212673	0.119241800715817	NA	NA	NA	NA	NA	NA	NA	NA	NA	NA	NA	NA	NA	none
OTU_585	585	Fungi	Chytridiomycota	Rhizophlyctidomycetes	Rhizophlyctidales	Rhizophlyctidaceae	Rhizophlyctis	Rhizophlyctis_sp	0	0.00872143729286586	0.0314386866444877	0.00306597988717194	0	0	0	0	0.00540326297806569	1.45755097016912	0.756905459231163	0.408841766991118	1.85134083731618	0.0641205345942596	NA	NA	NA	NA	NA	NA	NA	NA	NA	NA	NA	NA	NA	none
OTU_583	583	Fungi	Ascomycota	Sordariomycetes	Hypocreales	Nectriaceae	Fusarium	NA	0	0	0	0	0.0209590878604963	0.0222294929506055	0	0	0.00539857260138773	1.33960320012694	-0.523857938757878	0.406085607433178	-1.29001848174114	0.197044241232407	NA	NA	NA	NA	NA	NA	NA	NA	NA	NA	NA	NA	NA	none
OTU_549	549	Fungi	Ascomycota	Dothideomycetes	Pleosporales	Cucurbitariaceae	Cucurbitariaceae_gen_Incertae_sedis	Cucurbitariaceae_sp	0	0	0	0	0	0.043152094536281	0	0	0.00539401181703513	1.38517246299864	-0.604064153071663	0.419078214253377	-1.44141148961383	0.149468466219646	NA	NA	NA	NA	NA	NA	NA	NA	NA	NA	NA	NA	NA	none
OTU_561	561	Fungi	Ascomycota	Dothideomycetes	Myriangiales	NA	NA	NA	0	0	0	0	0	0	0.0426521630735964	0	0.00533152038419955	1.40580716387618	-0.641921163096057	0.409920317271399	-1.5659657158956	0.117356643580967	NA	NA	NA	NA	NA	NA	NA	NA	NA	NA	NA	NA	NA	none
OTU_607	607	Fungi	Basidiomycota	Agaricomycetes	Geastrales	Geastraceae	Geastraceae_gen_Incertae_sedis	Geastraceae_sp	0	0	0	0.0425495702493405	0	0	0	0	0.00531869628116756	1.32240395576504	0.523144201792139	0.41252832809543	1.2681412794302	0.204747502378703	NA	NA	NA	NA	NA	NA	NA	NA	NA	NA	NA	NA	NA	none
OTU_487	487	Unassigned	NA	NA	NA	NA	NA	NA	0	0	0	0	0.0424039165799314	0	0	0	0.00530048957249143	1.58743511979313	-0.917442578515778	0.450617058001531	-2.03596948279011	0.0417534197643827	0.0560765993599314	NA	NA	NA	NA	NA	NA	NA	NA	NA	NA	NA	NA	none
OTU_804	804	Fungi	Ascomycota	Sordariomycetes	Sordariales	Podosporaceae	NA	NA	0	0.0422743606002959	0	0	0	0	0	0	0.00528429507503699	1.27558489918352	0.435373884796314	0.410497583778309	1.06060035917639	0.288871559269764	NA	NA	NA	NA	NA	NA	NA	NA	NA	NA	NA	NA	NA	none
OTU_722	722	Fungi	Ascomycota	Sordariomycetes	Hypocreales	Nectriaceae	Fusarium	NA	0	0.0088261253309797	0.00346644481419856	0.00232742168226039	0	0.0230944820933838	0	0.00420875420875421	0.00524040351619708	1.40801424928359	-0.166720140815923	0.394977900906213	-0.422099921118145	0.672952085513234	NA	NA	NA	NA	NA	NA	NA	NA	NA	NA	NA	NA	NA	none
OTU_514	514	Fungi	Ascomycota	Sordariomycetes	Hypocreales	Clavicipitaceae	NA	NA	0	0	0	0	0.0419181757209926	0	0	0	0.00523977196512408	1.31672102043591	-0.481922249584106	0.412069168638341	-1.16951785346278	0.242195052397491	NA	NA	NA	NA	NA	NA	NA	NA	NA	NA	NA	NA	NA	none
OTU_784	784	Fungi	Ascomycota	Sordariomycetes	Sordariales	Podosporaceae	Podospora	Podospora_sp	0	0	0	0	0.0293837649872425	0.0122713172883869	0	0	0.00520688528445367	1.74315282625957	-1.12051307450255	0.441746747906492	-2.53655081743746	0.0111950493385329	0.0198540836996996	NA	NA	NA	NA	NA	NA	NA	NA	NA	NA	NA	NA	none
OTU_543	543	Fungi	Ascomycota	Pezizomycetes	Pezizales	Pezizaceae	Oedocephalum	Oedocephalum_sp	0	0	0	0	0.0416299241752627	0	0	0	0.00520374052190784	1.5210894455097	-0.821022544339689	0.424345198806493	-1.93479871257854	0.0530150011544088	0.0681152491612374	NA	NA	NA	NA	NA	NA	NA	NA	NA	NA	NA	NA	none
OTU_439	439	Fungi	Mortierellomycota	Mortierellomycota_cls_Incertae_sedis	Mortierellomycota_ord_Incertae_sedis	Mortierellomycota_fam_Incertae_sedis	Mortierellomycota_gen_Incertae_sedis	Mortierellomycota_sp	0	0	0	0	0	0	0.0366300366300366	0.00469549701835939	0.0051656917060495	1.5428094274035	-0.85371514145376	0.436258319325013	-1.95690283402422	0.0503588933090326	0.0657199393812847	NA	NA	NA	NA	NA	NA	NA	NA	NA	NA	NA	NA	none
OTU_679	679	Fungi	Ascomycota	Eurotiomycetes	Chaetothyriales	Trichomeriaceae	NA	NA	0	0	0	0	0.031199964424864	0.00995817566221868	0	0	0.00514476751088533	1.47563036152182	-0.752218200823467	0.408415440477576	-1.84179667630555	0.065504896425571	0.0797200352393313	NA	NA	NA	NA	NA	NA	NA	NA	NA	NA	NA	NA	none
OTU_451	451	Fungi	Basidiomycota	Agaricomycetes	Agaricomycetes_ord_Incertae_sedis	Agaricomycetes_fam_Incertae_sedis	Agaricomycetes_gen_Incertae_sedis	Agaricomycetes_sp	0.0358702103114797	0.00528429507503699	0	0	0	0	0	0	0.00514431317331459	1.6191778715016	0.990087163953579	0.44652680448544	2.21730734640783	0.026602096224103	0.0398551261119232	NA	NA	NA	NA	NA	NA	NA	NA	NA	NA	NA	NA	none
OTU_778	778	Fungi	Ascomycota	Sordariomycetes	Sordariales	Podosporaceae	Podosporaceae_gen_Incertae_sedis	Podosporaceae_sp	0	0	0	0	0.0280884530922833	0	0.0130132084065326	0	0.00513770768735199	1.43137209650434	-0.680407032673787	0.415471489302762	-1.63767442578463	0.10148962826369	NA	NA	NA	NA	NA	NA	NA	NA	NA	NA	NA	NA	NA	none
OTU_483	483	Fungi	Basidiomycota	Tremellomycetes	Filobasidiales	Filobasidiaceae	NA	NA	0.0238734706057893	0	0	0	0	0	0.0162800162800163	0	0.0050191858607257	1.45452177438753	0.0199641077960771	0.407170769309651	0.0490312893283714	0.960894360641073	NA	NA	NA	NA	NA	NA	NA	NA	NA	NA	NA	NA	NA	none
OTU_601	601	Fungi	Basidiomycota	Agaricomycetes	Cantharellales	Tulasnellaceae	Tulasnella	Tulasnella_sp	0	0	0	0	0	0.0398327026488747	0	0	0.00497908783110934	1.36261965149995	-0.564563474000414	0.416309656565132	-1.35611428920119	0.175062807106523	NA	NA	NA	NA	NA	NA	NA	NA	NA	NA	NA	NA	NA	none
OTU_450	450	Fungi	Ascomycota	Dothideomycetes	Pleosporales	Sporormiaceae	NA	NA	0	0	0	0	0	0.0392676581750356	0	0	0.00490845727187945	1.45474377122627	-0.717372290376887	0.429229445550403	-1.67130260473392	0.0946619222198327	NA	NA	NA	NA	NA	NA	NA	NA	NA	NA	NA	NA	NA	none
OTU_309	309	Fungi	Ascomycota	Dothideomycetes	Pleosporales	Pleosporales_fam_Incertae_sedis	Pleosporales_gen_Incertae_sedis	Pleosporales_sp	0	0	0	0	0.0387598265220941	0	0	0	0.00484497831526176	1.13693293489972	-0.0951946283101893	0.418421413039091	-0.227508978612659	0.820027988355742	NA	NA	NA	NA	NA	NA	NA	NA	NA	NA	NA	NA	NA	none
OTU_412	412	Fungi	Ascomycota	Ascomycota_cls_Incertae_sedis	Ascomycota_ord_Incertae_sedis	Ascomycota_fam_Incertae_sedis	Ascomycota_gen_Incertae_sedis	Ascomycota_sp	0	0	0	0	0	0	0.0386650386650387	0	0.00483312983312984	1.52028876028932	-0.820569416165118	0.439844711795865	-1.86558890935569	0.0620989024790548	0.0766995372881182	NA	NA	NA	NA	NA	NA	NA	NA	NA	NA	NA	NA	none
OTU_648	648	Fungi	Glomeromycota	Glomeromycetes	Glomerales	Glomeraceae	Glomus	Glomus_sp	0	0	0	0.0384701779587178	0	0	0	0	0.00480877224483973	1.3189402686749	0.522223479823858	0.40872710157593	1.27768253636796	0.201361385271326	NA	NA	NA	NA	NA	NA	NA	NA	NA	NA	NA	NA	NA	none
OTU_671	671	Fungi	Ascomycota	Dothideomycetes	Myriangiales	Myriangiaceae	Myriangium	Myriangium_sp	0.00983122501552606	0.00588408355398647	0	0	0	0.0223413762287757	0	0	0.00475708559978603	1.38525501855842	-0.121981802575063	0.39998147505873	-0.304968630252569	0.760390044348988	NA	NA	NA	NA	NA	NA	NA	NA	NA	NA	NA	NA	NA	none
OTU_650	650	Fungi	Ascomycota	Sordariomycetes	Xylariales	Hyponectriaceae	Monographella	Monographella_sp	0	0	0	0	0.0377263581488934	0	0	0	0.00471579476861167	1.29424750974388	-0.438917860822411	0.410843668855867	-1.06833302809491	0.285370315113291	NA	NA	NA	NA	NA	NA	NA	NA	NA	NA	NA	NA	NA	none
OTU_508	508	Fungi	Ascomycota	Eurotiomycetes	Chaetothyriales	Herpotrichiellaceae	Cladophialophora	Cladophialophora_sp	0	0	0	0	0	0.0373901663862404	0	0	0.00467377079828005	1.36461284668199	-0.565268762980491	0.416515452107304	-1.35713755665147	0.174737507083043	NA	NA	NA	NA	NA	NA	NA	NA	NA	NA	NA	NA	NA	none
OTU_638	638	Fungi	Basidiomycota	Agaricomycetes	Agaricales	Agaricaceae	Lepiota	Lepiota_sp	0	0	0	0	0	0.0373901663862404	0	0	0.00467377079828005	1.36461284668199	-0.565268762980491	0.416515452107304	-1.35713755665147	0.174737507083043	NA	NA	NA	NA	NA	NA	NA	NA	NA	NA	NA	NA	NA	none
OTU_558	558	Fungi	Chytridiomycota	Chytridiomycota_cls_Incertae_sedis	Chytridiomycota_ord_Incertae_sedis	Chytridiomycota_fam_Incertae_sedis	Chytridiomycota_gen_Incertae_sedis	Chytridiomycota_sp	0	0.0369900655252589	0	0	0	0	0	0	0.00462375819065736	1.25263502597504	0.389552272719272	0.410481189218256	0.949013701361464	0.342613643599607	NA	NA	NA	NA	NA	NA	NA	NA	NA	NA	NA	NA	NA	none
OTU_455	455	Fungi	Ascomycota	Dothideomycetes	Tubeufiales	Tubeufiaceae	Helicoma	Helicoma_sp	0	0.0280259239796812	0.00335345405767941	0	0	0.00558534405719392	0	0	0.00462059026181932	1.53053081379579	0.679558766024295	0.425964115675247	1.59534275545029	0.11063560951165	0.127893531886727	NA	NA	NA	NA	NA	NA	NA	NA	NA	NA	NA	NA	none
OTU_850	850	Fungi	Ascomycota	Dothideomycetes	Pleosporales	Lophiostomataceae	NA	NA	0	0	0	0	0	0.0202844871037718	0.0116006787098146	0.00486803683016362	0.00459415033046875	1.38715873852139	-0.604610768747	0.402570637782406	-1.50187498044455	0.133129399252349	NA	NA	NA	NA	NA	NA	NA	NA	NA	NA	NA	NA	NA	none
OTU_623	623	Fungi	Ascomycota	Dothideomycetes	Pleosporales	Didymosphaeriaceae	Paracamarosporium	NA	0	0	0	0	0.0289117613044987	0.00563253351357441	0.00203500203500203	0	0.00457241210663439	1.47482012127408	-0.751804259687166	0.424705503796841	-1.77017781254559	0.0766975242398283	NA	NA	NA	NA	NA	NA	NA	NA	NA	NA	NA	NA	NA	none
OTU_454	454	Fungi	Basidiomycota	Agaricomycetes	Geastrales	Geastraceae	Geastrum	Geastrum_sp	0	0	0.0364077669902913	0	0	0	0	0	0.00455097087378641	1.50037684089863	0.825530435175609	0.436245495694732	1.89235291440874	0.058443975129744	0.0734977262995265	NA	NA	NA	NA	NA	NA	NA	NA	NA	NA	NA	NA	none
OTU_809	809	Fungi	Basidiomycota	Agaricomycetes	Geastrales	Geastraceae	Geastrum	NA	0.00596836765144733	0.0244860195314365	0	0.00556297285269248	0	0	0	0	0.00450217000444704	1.41551902985073	0.684115879492204	0.408980034751082	1.6727366163695	0.094379157507296	NA	NA	NA	NA	NA	NA	NA	NA	NA	NA	NA	NA	NA	none
OTU_438	438	Fungi	Ascomycota	Dothideomycetes	Pleosporales	NA	NA	NA	0.0358088120815818	0	0	0	0	0	0	0	0.00447610151019772	1.06905478494792	-0.0411479170429417	0.428499118840258	-0.0960280085389892	0.923498327753519	NA	NA	NA	NA	NA	NA	NA	NA	NA	NA	NA	NA	NA	none
OTU_509	509	Unassigned	NA	NA	NA	NA	NA	NA	0	0	0	0	0	0	0.0048598424040734	0.0309475169025731	0.00447591991333081	1.33980864329723	-0.523905598626073	0.406201272582633	-1.28976848175555	0.197131054278607	NA	NA	NA	NA	NA	NA	NA	NA	NA	NA	NA	NA	NA	none
OTU_317	317	Fungi	Chytridiomycota	NA	NA	NA	NA	NA	0	0	0	0	0	0	0.0226963810920691	0.0130946977404225	0.00447388485406145	1.22723803924658	-0.301628688871784	0.409701540488208	-0.736215657164378	0.461599465201749	NA	NA	NA	NA	NA	NA	NA	NA	NA	NA	NA	NA	NA	none
OTU_643	643	Fungi	Ascomycota	NA	NA	NA	NA	NA	0	0	0	0.0328756021145321	0	0	0	0.00252028832098392	0.0044244863044395	1.36406047804775	0.50496461706192	0.407141521646906	1.24026804001546	0.214876269440997	NA	NA	NA	NA	NA	NA	NA	NA	NA	NA	NA	NA	NA	none
OTU_548	548	Fungi	Ascomycota	Eurotiomycetes	Onygenales	Onygenaceae	NA	NA	0	0	0	0	0.00419181757209926	0.0311584719885337	0	0	0.00441878619507912	1.34164853517962	-0.524424750099492	0.411628320667575	-1.27402494864538	0.20265457451482	NA	NA	NA	NA	NA	NA	NA	NA	NA	NA	NA	NA	NA	none
OTU_615	615	Fungi	Ascomycota	Dothideomycetes	Pleosporales	Testudinaceae	Lepidosphaeria	NA	0	0	0	0	0	0	0.0132821777602146	0.0219228062641143	0.00440062300304111	1.47641817520382	-0.752458555129882	0.401464028104426	-1.87428636802836	0.0608909654055677	0.0756579360578162	NA	NA	NA	NA	NA	NA	NA	NA	NA	NA	NA	NA	none
OTU_446	446	Unassigned	NA	NA	NA	NA	NA	NA	0	0	0	0	0.0346941135653984	0	0	0	0.0043367641956748	1.4973534459245	-0.786454952940898	0.436144900401898	-1.80319648863531	0.0713573617507816	0.085095704386708	NA	NA	NA	NA	NA	NA	NA	NA	NA	NA	NA	NA	none
OTU_545	545	Fungi	Glomeromycota	Glomeromycetes	Glomerales	Glomeraceae	Glomus	Glomus_sp	0	0	0	0.0343315903449004	0	0	0	0	0.00429144879311255	1.38556693284695	0.643131168822064	0.41900516275977	1.53490034486948	0.124808308814398	NA	NA	NA	NA	NA	NA	NA	NA	NA	NA	NA	NA	NA	none
OTU_608	608	Fungi	Ascomycota	Dothideomycetes	Pleosporales	Didymosphaeriaceae	Paraconiothyrium	NA	0	0	0	0	0.022212706484464	0.00995817566221868	0.00202652724159245	0	0.00427467617353439	1.42845716322781	-0.679496280214115	0.404173750124389	-1.68119844498806	0.0927243754652198	NA	NA	NA	NA	NA	NA	NA	NA	NA	NA	NA	NA	NA	none
OTU_565	565	Fungi	Ascomycota	Dothideomycetes	Pleosporales	Pleosporales_fam_Incertae_sedis	NA	NA	0	0	0	0	0	0.0335120643431635	0	0	0.00418900804289544	1.36209529743526	-0.5643778868067	0.41625555009847	-1.35584471287696	0.175148581455885	NA	NA	NA	NA	NA	NA	NA	NA	NA	NA	NA	NA	NA	none
OTU_469	469	Fungi	Basidiomycota	Agaricomycetes	Cantharellales	Tulasnellaceae	Tulasnella	Tulasnella_sp	0	0	0	0	0.0332852546321979	0	0	0	0.00416065682902474	1.50092631326514	-0.788372708683829	0.436577627837648	-1.80580189733635	0.0709492890080022	0.085095704386708	NA	NA	NA	NA	NA	NA	NA	NA	NA	NA	NA	NA	none
OTU_559	559	Fungi	Ascomycota	Dothideomycetes	Pleosporales	Periconiaceae	Periconia	NA	0	0	0	0	0.0115647045217995	0.00995817566221868	0	0.0117387425458985	0.00415770284123959	1.40742416433351	-0.642477213170568	0.406617518335864	-1.58005295935106	0.114094738783087	NA	NA	NA	NA	NA	NA	NA	NA	NA	NA	NA	NA	NA	none
OTU_495	495	Fungi	Ascomycota	Dothideomycetes	Botryosphaeriales	Botryosphaeriaceae	Botryosphaeria	Botryosphaeria_sp	0	0	0	0	0.0231294090435989	0.00995817566221868	0	0	0.0041359480882272	1.42988936961763	-0.679830961966201	0.416897418857755	-1.63069122334422	0.102955489440209	NA	NA	NA	NA	NA	NA	NA	NA	NA	NA	NA	NA	NA	none
OTU_622	622	Fungi	Ascomycota	NA	NA	NA	NA	NA	0	0	0.0301810865191147	0	0	0.00279267202859696	0	0	0.00412171981846396	1.3216605839459	0.421087998634043	0.408559621439334	1.03066474643425	0.30269806212871	NA	NA	NA	NA	NA	NA	NA	NA	NA	NA	NA	NA	NA	none
OTU_576	576	Fungi	Ascomycota	Dothideomycetes	Pleosporales	Pleosporaceae	NA	NA	0	0	0	0	0	0	0.0325330210163316	0	0.00406662762704145	1.31696130304725	-0.481990920662055	0.412090264727666	-1.16962462333485	0.24215206375311	NA	NA	NA	NA	NA	NA	NA	NA	NA	NA	NA	NA	NA	none
OTU_532	532	Fungi	Chytridiomycota	Spizellomycetes	Spizellomycetales	Spizellomycetales_fam_Incertae_sedis	Spizellomycetales_gen_Incertae_sedis	Spizellomycetales_sp	0	0	0	0	0.00419181757209926	0	0.027770657096471	0	0.00399530933357128	1.40778025276073	-0.642542879160948	0.418708128415757	-1.53458420210781	0.124885995634615	NA	NA	NA	NA	NA	NA	NA	NA	NA	NA	NA	NA	NA	none
OTU_672	672	Fungi	Ascomycota	Arthoniomycetes	Lichenostigmatales	Phaeococcomycetaceae	Phaeococcomyces	NA	0	0	0.0103993344425957	0.0214618592102036	0	0	0	0	0.00398264920659991	1.31840575385669	0.522115489757166	0.407758119537128	1.28045393761834	0.200385534758793	NA	NA	NA	NA	NA	NA	NA	NA	NA	NA	NA	NA	NA	none
OTU_459	459	Fungi	Basidiomycota	Cystobasidiomycetes	Cystobasidiales	Cystobasidiaceae	NA	NA	0	0	0	0	0	0	0.0318237115796559	0	0.00397796394745699	1.56288712367714	-0.884856238418026	0.430725950667786	-2.05433695612295	0.039943090242105	0.0552546081682453	NA	NA	NA	NA	NA	NA	NA	NA	NA	NA	NA	NA	none
OTU_719	719	Fungi	Ascomycota	Sordariomycetes	Hypocreales	Hypocreaceae	Trichoderma	NA	0	0	0	0	0	0.0199163513244374	0.00611172228333944	0.00571363272768826	0.00396771329193314	1.31727068535347	-0.482111506454188	0.406148644876	-1.18703216799204	0.235214932249648	NA	NA	NA	NA	NA	NA	NA	NA	NA	NA	NA	NA	NA	none
OTU_900	900	Fungi	Glomeromycota	Glomeromycetes	Glomerales	Glomeraceae	Glomus	Glomus_sp	0	0	0	0.0316906987799081	0	0	0	0	0.00396133734748851	1.36298377751378	0.603860059287798	0.41625856378786	1.45068501124111	0.146867591060445	NA	NA	NA	NA	NA	NA	NA	NA	NA	NA	NA	NA	NA	none
OTU_516	516	Fungi	Chytridiomycota	Rhizophlyctidomycetes	Rhizophlyctidales	Rhizophlyctidaceae	Rhizophlyctidaceae_gen_Incertae_sedis	Rhizophlyctidaceae_sp	0	0	0	0	0.00946790380609733	0	0.0149846973832731	0.00655650271793391	0.00387613798841304	1.9425970089537	-1.34444498199118	0.456479299129475	-2.94524852398585	0.00322695348851414	0.00719992310609337	NA	NA	NA	NA	NA	NA	NA	NA	NA	NA	NA	NA	none
OTU_456	456	Fungi	Ascomycota	Sordariomycetes	Magnaporthales	Magnaporthaceae	Pseudophialophora	Pseudophialophora_sp	0	0.00588408355398647	0	0.0237680240849311	0	0	0.00101326362079622	0	0.00383317140746422	1.38467024385067	0.448215292914812	0.405088787229439	1.1064618598316	0.268526663462906	NA	NA	NA	NA	NA	NA	NA	NA	NA	NA	NA	NA	NA	none
OTU_577	577	Fungi	Chytridiomycota	Chytridiomycota_cls_Incertae_sedis	Chytridiomycota_ord_Incertae_sedis	Chytridiomycota_fam_Incertae_sedis	Chytridiomycota_gen_Incertae_sedis	Chytridiomycota_sp	0	0	0	0.0306597988717194	0	0	0	0	0.00383247485896493	1.31902480420359	0.522185199093791	0.412228445975153	1.26673742239822	0.205249194282265	NA	NA	NA	NA	NA	NA	NA	NA	NA	NA	NA	NA	NA	none
OTU_702	702	Fungi	Chytridiomycota	Chytridiomycota_cls_Incertae_sedis	Chytridiomycota_ord_Incertae_sedis	Chytridiomycota_fam_Incertae_sedis	Chytridiomycota_gen_Incertae_sedis	Chytridiomycota_sp	0	0	0	0.0306597988717194	0	0	0	0	0.00383247485896493	1.31902480420359	0.522185199093791	0.412228445975153	1.26673742239822	0.205249194282265	NA	NA	NA	NA	NA	NA	NA	NA	NA	NA	NA	NA	NA	none
OTU_500	500	Fungi	Ascomycota	Dothideomycetes	Mycosphaerellales	Teratosphaeriaceae	NA	NA	0	0	0	0	0.0306419488279455	0	0	0	0.00383024360349319	1.36405430679862	-0.565071151267596	0.4164577633129	-1.3568510448034	0.174828544607115	NA	NA	NA	NA	NA	NA	NA	NA	NA	NA	NA	NA	NA	none
OTU_698	698	Fungi	Ascomycota	Dothideomycetes	Pleosporales	Pleosporaceae	Alternaria	NA	0	0	0	0	0	0	0.0305250305250305	0	0.00381562881562881	1.43011973991592	-0.679880004981617	0.42547936191368	-1.59791535345855	0.110061816645265	NA	NA	NA	NA	NA	NA	NA	NA	NA	NA	NA	NA	NA	none
OTU_605	605	Fungi	Ascomycota	Eurotiomycetes	Onygenales	Onygenaceae	Amauroascus	Amauroascus_sp	0	0	0	0	0.00419181757209926	0	0	0.0258252336009767	0.00375213139663449	1.36230549634911	-0.564469614512289	0.413419748934535	-1.36536683592653	0.172137781950236	NA	NA	NA	NA	NA	NA	NA	NA	NA	NA	NA	NA	NA	none
OTU_531	531	Fungi	Ascomycota	Dothideomycetes	Pleosporales	Parapyrenochaetaceae	Parapyrenochaeta	NA	0	0	0	0	0	0	0.0229644739338125	0.00704324552753909	0.00375096493266895	1.58256479347674	-0.915287705052606	0.423690470714628	-2.16027446524538	0.0307514284915312	0.0450072472407511	NA	NA	NA	NA	NA	NA	NA	NA	NA	NA	NA	NA	none
OTU_596	596	Fungi	Ascomycota	Eurotiomycetes	Chaetothyriales	Chaetothyriales_fam_Incertae_sedis	Neophaeococcomyces	Neophaeococcomyces_sp	0.00317520797612244	0	0.00346644481419856	0	0.0231294090435989	0	0	0	0.00372138272923999	1.40741685892933	-0.449178866884913	0.411737854402749	-1.09093410305077	0.275301879702232	NA	NA	NA	NA	NA	NA	NA	NA	NA	NA	NA	NA	NA	none
OTU_727	727	Fungi	Basidiomycota	Agaricomycetes	Agaricales	Agaricaceae	Agaricaceae_gen_Incertae_sedis	Agaricaceae_sp	0.00155690487311225	0	0.00346644481419856	0.0150922927570625	0	0.00842520554217137	0.00101326362079622	0	0.00369426395091761	1.31851303543101	0.119931685349453	0.398499389464386	0.300958266236369	0.76344631865641	NA	NA	NA	NA	NA	NA	NA	NA	NA	NA	NA	NA	NA	none
OTU_633	633	Fungi	Ascomycota	Ascomycota_cls_Incertae_sedis	Ascomycota_ord_Incertae_sedis	Ascomycota_fam_Incertae_sedis	Ascomycota_gen_Incertae_sedis	Ascomycota_sp	0	0.015852885225111	0	0.0132044578249617	0	0	0	0	0.00363216788125909	1.27375130980699	0.434997884531271	0.407791520206326	1.06671635621844	0.286099938940543	NA	NA	NA	NA	NA	NA	NA	NA	NA	NA	NA	NA	NA	none
OTU_884	884	Fungi	Ascomycota	Sordariomycetes	Sordariales	Podosporaceae	Podospora	Podospora_sp	0	0	0	0	0.0285841568071891	0	0	0	0.00357301960089864	1.34214282789848	-0.524508075951863	0.407944422459539	-1.28573415170025	0.198535858040071	NA	NA	NA	NA	NA	NA	NA	NA	NA	NA	NA	NA	NA	none
OTU_789	789	Fungi	Ascomycota	Dothideomycetes	Pleosporales	Didymosphaeriaceae	Paracamarosporium	NA	0	0	0	0	0.0244587514990848	0	0.00405305448318489	0	0.00356397574778371	1.2695662951241	-0.394077138027187	0.410095708091123	-0.960939434995559	0.336582621140464	NA	NA	NA	NA	NA	NA	NA	NA	NA	NA	NA	NA	NA	none
OTU_493	493	Fungi	Basidiomycota	Tremellomycetes	Tremellales	Cryptococcaceae	Cryptococcus	NA	0	0	0	0	0	0	0	0.0283455219219606	0.00354319024024508	1.36240523790368	-0.564502568696306	0.413429409550893	-1.36541464069893	0.172122764870704	NA	NA	NA	NA	NA	NA	NA	NA	NA	NA	NA	NA	NA	none
OTU_574	574	Fungi	Fungi_phy_Incertae_sedis	Fungi_cls_Incertae_sedis	Fungi_ord_Incertae_sedis	Fungi_fam_Incertae_sedis	Fungi_gen_Incertae_sedis	Fungi_sp	0	0	0.0283171521035599	0	0	0	0	0	0.00353964401294499	1.40962330148019	0.681947756948845	0.422241486814718	1.61506573428699	0.106296460441129	NA	NA	NA	NA	NA	NA	NA	NA	NA	NA	NA	NA	NA	none
OTU_735	735	Fungi	Ascomycota	Dothideomycetes	Pleosporales	Didymellaceae	NA	NA	0.00952562392836731	0	0	0	0.00880535309712401	0	0.00614703737500861	0.0037037037037037	0.00352271476302545	1.4518872851909	-0.433950786561088	0.39836887417527	-1.08931900731322	0.276013233725423	NA	NA	NA	NA	NA	NA	NA	NA	NA	NA	NA	NA	NA	none
OTU_464	464	Fungi	Ascomycota	Arthoniomycetes	Lichenostigmatales	Phaeococcomycetaceae	Phaeococcomyces	Phaeococcomyces_sp	0.0280242877160206	0	0	0	0	0	0	0	0.00350303596450257	1.50474622773525	0.82785393999381	0.436770385465025	1.89539851497121	0.0580396252971576	0.0732110775024936	NA	NA	NA	NA	NA	NA	NA	NA	NA	NA	NA	NA	none
OTU_512	512	Fungi	Basidiomycota	Tremellomycetes	NA	NA	NA	NA	0.0280242877160206	0	0	0	0	0	0	0	0.00350303596450257	1.50474622773525	0.82785393999381	0.436770385465025	1.89539851497121	0.0580396252971576	0.0732110775024936	NA	NA	NA	NA	NA	NA	NA	NA	NA	NA	NA	NA	none
OTU_313	313	Fungi	Mortierellomycota	Mortierellomycetes	Mortierellales	Mortierellales_fam_Incertae_sedis	Mortierellales_gen_Incertae_sedis	Mortierellales_sp	0	0	0	0	0.0279191570144305	0	0	0	0.00348989462680381	1.13702675044999	-0.0952060663117844	0.418424442340598	-0.227534667380369	0.820008015394926	NA	NA	NA	NA	NA	NA	NA	NA	NA	NA	NA	NA	NA	none
OTU_556	556	Unassigned	NA	NA	NA	NA	NA	NA	0	0	0	0.0275938189845475	0	0	0	0	0.00344922737306844	1.2963209151348	0.479229979423925	0.410981576000708	1.16606195364607	0.243589397802248	NA	NA	NA	NA	NA	NA	NA	NA	NA	NA	NA	NA	NA	none
OTU_441	441	Fungi	Ascomycota	Dothideomycetes	Dothideales	Dothioraceae	Perusta	NA	0	0	0	0	0	0	0.0274802230997241	0	0.00343502788746551	1.38320978984733	-0.603565135994088	0.405519367563837	-1.48837560982602	0.136651865092364	NA	NA	NA	NA	NA	NA	NA	NA	NA	NA	NA	NA	NA	none
OTU_589	589	Fungi	Basidiomycota	Agaricomycetes	Polyporales	Polyporales_fam_Incertae_sedis	Polyporales_gen_Incertae_sedis	Polyporales_sp	0	0	0	0	0	0	0.0273967535644376	0	0.0034245941955547	1.4295785729616	-0.679706035984374	0.41686354461473	-1.63052405221129	0.102990786019344	NA	NA	NA	NA	NA	NA	NA	NA	NA	NA	NA	NA	NA	none
OTU_571	571	Fungi	Ascomycota	Dothideomycetes	Pleosporales	Sporormiaceae	NA	NA	0	0.0088261253309797	0	0	0	0	0.0183351668500183	0	0.00339516152262475	1.29372580484378	-0.131706474864727	0.403488244245694	-0.326419608856133	0.74410690357984	NA	NA	NA	NA	NA	NA	NA	NA	NA	NA	NA	NA	NA	none
OTU_863	863	Fungi	Ascomycota	Saccharomycetes	Saccharomycetales	Saccharomycetales_fam_Incertae_sedis	NA	NA	0	0	0.0242651136993899	0.00264089156499234	0	0	0	0	0.00336325065804778	1.27205184152095	0.434619415550711	0.4089678708223	1.06272264047744	0.287907750430324	NA	NA	NA	NA	NA	NA	NA	NA	NA	NA	NA	NA	NA	none
OTU_383	383	Fungi	Ascomycota	Dothideomycetes	Pleosporales	Phaeosphaeriaceae	NA	NA	0	0	0	0	0	0	0.0226386115616642	0.00420875420875421	0.0033559207213023	1.13696912812653	-0.0951992314204454	0.418340709598744	-0.22756387135203	0.819985309512511	NA	NA	NA	NA	NA	NA	NA	NA	NA	NA	NA	NA	NA	none
OTU_645	645	Fungi	Chytridiomycota	Rhizophlyctidomycetes	Rhizophlyctidales	Rhizophlyctidaceae	Rhizophlyctidaceae_gen_Incertae_sedis	Rhizophlyctidaceae_sp	0	0	0	0	0	0	0.00829779925283313	0.0182952452638324	0.00332413056458319	1.47242048095392	-0.751136165856668	0.406653034536604	-1.84711806395989	0.0647300309983812	NA	NA	NA	NA	NA	NA	NA	NA	NA	NA	NA	NA	NA	none
OTU_540	540	Fungi	Glomeromycota	Glomeromycetes	Glomerales	Glomeraceae	Glomeraceae_gen_Incertae_sedis	Glomeraceae_sp	0	0	0	0	0	0.0265551350992498	0	0	0.00331939188740622	1.27240840550519	-0.39472158084282	0.410291316207877	-0.962051998787202	0.336023484438914	NA	NA	NA	NA	NA	NA	NA	NA	NA	NA	NA	NA	NA	none
OTU_590	590	Fungi	Ascomycota	Eurotiomycetes	Eurotiales	Aspergillaceae	Aspergillus	NA	0	0.00528429507503699	0	0.0211271325199387	0	0	0	0	0.00330142844937196	1.29560102938956	0.479086627086471	0.409262153362381	1.17061062976489	0.241755322660507	NA	NA	NA	NA	NA	NA	NA	NA	NA	NA	NA	NA	NA	none
OTU_351	351	Fungi	Chytridiomycota	Rhizophlyctidomycetes	Rhizophlyctidales	Rhizophlyctidaceae	Rhizophlyctis	Rhizophlyctis_sp	0	0	0	0	0.0264097750350432	0	0	0	0.0033012218793804	1.1373306457295	-0.0952428652259379	0.418434270292882	-0.227617267484503	0.819943794785528	NA	NA	NA	NA	NA	NA	NA	NA	NA	NA	NA	NA	NA	none
OTU_513	513	Fungi	Ascomycota	Eurotiomycetes	Eurotiales	Aspergillaceae	Penicillium	Penicillium_sp	0	0	0	0.0264089156499234	0	0	0	0	0.00330111445624043	1.31781746684743	0.521841925857616	0.412122786689392	1.26622924699118	0.205431019396217	NA	NA	NA	NA	NA	NA	NA	NA	NA	NA	NA	NA	NA	none
OTU_518	518	Fungi	Ascomycota	Ascomycota_cls_Incertae_sedis	Ascomycota_ord_Incertae_sedis	Ascomycota_fam_Incertae_sedis	Ascomycota_gen_Incertae_sedis	Ascomycota_sp	0	0	0	0	0.00192745075363324	0.00331939188740623	0.0138560014512141	0.00721578533934331	0.00328982867894961	1.73913276189455	-1.11814220573976	0.444448981254874	-2.51579428213056	0.0118764481796895	0.020708932750299	NA	NA	NA	NA	NA	NA	NA	NA	NA	NA	NA	NA	none
OTU_635	635	Fungi	Ascomycota	Sordariomycetes	Sordariales	Podosporaceae	NA	NA	0	0	0	0	0	0	0.00325330210163316	0.0222222222222222	0.00318444054048192	1.24986229641639	-0.348935039150472	0.409353062447806	-0.852406079641735	0.39398874696973	NA	NA	NA	NA	NA	NA	NA	NA	NA	NA	NA	NA	NA	none
OTU_572	572	Fungi	Ascomycota	Eurotiomycetes	Onygenales	Ajellomycetaceae	Ajellomycetaceae_gen_Incertae_sedis	Ajellomycetaceae_sp	0	0	0	0	0	0	0.0158667393283496	0.00939099403671879	0.00315721667063355	1.31620561171987	-0.481868088983363	0.405981301295988	-1.18692187902528	0.235258436355118	NA	NA	NA	NA	NA	NA	NA	NA	NA	NA	NA	NA	NA	none
OTU_706	706	Fungi	Ascomycota	Dothideomycetes	Pleosporales	Pleosporales_fam_Incertae_sedis	Pleosporales_gen_Incertae_sedis	Pleosporales_sp	0	0	0	0	0	0	0	0.0252525252525253	0.00315656565656566	1.22689996746189	-0.301564245017072	0.410922688266304	-0.73387100208407	0.463027361866435	NA	NA	NA	NA	NA	NA	NA	NA	NA	NA	NA	NA	NA	none
OTU_899	899	Fungi	Basidiomycota	Agaricomycetes	Cantharellales	Ceratobasidiaceae	NA	NA	0	0	0	0	0.0251509054325956	0	0	0	0.00314386317907445	1.22682697766781	-0.301551086512368	0.410918899071113	-0.733845747163315	0.463042755524465	NA	NA	NA	NA	NA	NA	NA	NA	NA	NA	NA	NA	NA	none
OTU_661	661	Fungi	Ascomycota	Eurotiomycetes	Chaetothyriales	Herpotrichiellaceae	NA	NA	0	0	0	0	0.00385490150726649	0.0132775675496249	0.00411203534000658	0.0037037037037037	0.00311852601257521	1.40574940405459	-0.641979783609354	0.406042005687255	-1.58106741326617	0.113862624652627	NA	NA	NA	NA	NA	NA	NA	NA	NA	NA	NA	NA	NA	none
OTU_536	536	Unassigned	NA	NA	NA	NA	NA	NA	0	0	0	0	0	0	0.0247347568650261	0	0.00309184460812826	1.42906401494361	-0.679523985894358	0.41522436173664	-1.63652244066872	0.101730293046174	NA	NA	NA	NA	NA	NA	NA	NA	NA	NA	NA	NA	NA	none
OTU_641	641	Unassigned	NA	NA	NA	NA	NA	NA	0.00467071461933676	0	0.00576003686423593	0.00306597988717194	0	0.0111706881143878	0	0	0.00308342743564155	1.31941939601122	0.119853059687436	0.399889595608183	0.299715373952538	0.764394270701451	NA	NA	NA	NA	NA	NA	NA	NA	NA	NA	NA	NA	NA	none
OTU_524	524	Fungi	Ascomycota	Dothideomycetes	Mycosphaerellales	Mycosphaerellaceae	NA	NA	0	0	0	0	0	0	0.0244200244200244	0	0.00305250305250305	1.36249297463587	-0.564518640422114	0.416296583918916	-1.35604917798717	0.175083521454643	NA	NA	NA	NA	NA	NA	NA	NA	NA	NA	NA	NA	NA	none
OTU_519	519	Fungi	Basidiomycota	Tremellomycetes	Tremellales	Rhynchogastremataceae	Papiliotrema	Papiliotrema_sp	0	0	0.00346644481419856	0	0	0	0.0208261968017488	0	0.00303658020199342	1.4267490765441	-0.582561653975186	0.408881553931594	-1.42476873405898	0.154224062999458	NA	NA	NA	NA	NA	NA	NA	NA	NA	NA	NA	NA	NA	none
OTU_634	634	Fungi	Ascomycota	Eurotiomycetes	Onygenales	Onygenaceae	Amauroascus	Amauroascus_sp	0	0	0	0	0.0241401572380973	0	0	0	0.00301751965476216	1.29452895639469	-0.439014189772687	0.407424940782582	-1.07753391073563	0.281241809583073	NA	NA	NA	NA	NA	NA	NA	NA	NA	NA	NA	NA	NA	none
OTU_544	544	Fungi	Chytridiomycota	Rhizophlyctidomycetes	Rhizophlyctidales	Rhizophlyctidaceae	Rhizophlyctis	Rhizophlyctis_sp	0	0	0	0	0.0178744701496348	0.00623169439770674	0	0	0.00301327056841769	1.29613029845844	-0.439373389396586	0.408210680297339	-1.07633976915192	0.281775328775405	NA	NA	NA	NA	NA	NA	NA	NA	NA	NA	NA	NA	NA	none
OTU_627	627	Fungi	Basidiomycota	Tremellomycetes	Trichosporonales	Tetragoniomycetaceae	Tetragoniomyces	Tetragoniomyces_sp	0	0	0	0.0237680240849311	0	0	0	0	0.00297100301061639	1.29523431151425	0.4789546825373	0.410895944055671	1.16563497271321	0.243762061660593	NA	NA	NA	NA	NA	NA	NA	NA	NA	NA	NA	NA	NA	none
OTU_503	503	Fungi	Ascomycota	Dothideomycetes	Pleosporales	Phaeosphaeriaceae	Pseudoophiobolus	NA	0.0127008319044897	0	0	0	0.00739672325159954	0	0.00325330210163316	0	0.0029188571572153	1.29611263627603	-0.0306505965793466	0.402029491956782	-0.0762396719458619	0.939228420869755	NA	NA	NA	NA	NA	NA	NA	NA	NA	NA	NA	NA	NA	none
OTU_692	692	Fungi	Ascomycota	Eurotiomycetes	Chaetothyriales	Chaetothyriales_fam_Incertae_sedis	Chaetothyriales_gen_Incertae_sedis	Chaetothyriales_sp	0	0	0	0	0	0.0232357432118436	0	0	0.00290446790148045	1.2498555940065	-0.348931383588911	0.410319670344389	-0.850389120502183	0.395108782787282	NA	NA	NA	NA	NA	NA	NA	NA	NA	NA	NA	NA	NA	none
OTU_723	723	Fungi	Chytridiomycota	Chytridiomycota_cls_Incertae_sedis	Chytridiomycota_ord_Incertae_sedis	Chytridiomycota_fam_Incertae_sedis	Chytridiomycota_gen_Incertae_sedis	Chytridiomycota_sp	0	0	0	0	0	0.0232357432118436	0	0	0.00290446790148045	1.2498555940065	-0.348931383588911	0.410319670344389	-0.850389120502183	0.395108782787282	NA	NA	NA	NA	NA	NA	NA	NA	NA	NA	NA	NA	NA	none
OTU_681	681	Fungi	Chytridiomycota	Spizellomycetes	Spizellomycetales	Spizellomycetales_fam_Incertae_sedis	Spizellomycetales_gen_Incertae_sedis	Spizellomycetales_sp	0	0	0	0	0.0231481481481482	0	0	0	0.00289351851851852	1.2296294587066	-0.302052190302972	0.411065051325836	-0.734803869433176	0.462458950206355	NA	NA	NA	NA	NA	NA	NA	NA	NA	NA	NA	NA	NA	none
OTU_584	584	Fungi	Chytridiomycota	Spizellomycetes	Spizellomycetales	Spizellomycetales_fam_Incertae_sedis	Spizellomycetales_gen_Incertae_sedis	Spizellomycetales_sp	0	0	0	0	0	0.0165969594370311	0.00650660420326632	0	0.00288794545503718	1.24974504891544	-0.348914735487755	0.408766280520783	-0.853580033664286	0.393337725324464	NA	NA	NA	NA	NA	NA	NA	NA	NA	NA	NA	NA	NA	none
OTU_887	887	Fungi	Fungi_phy_Incertae_sedis	Fungi_cls_Incertae_sedis	Fungi_ord_Incertae_sedis	Fungi_fam_Incertae_sedis	Fungi_gen_Incertae_sedis	Fungi_sp	0	0	0.0230401474569437	0	0	0	0	0	0.00288001843211796	1.27558489918352	0.435373884796314	0.410497583778309	1.06060035917639	0.288871559269764	NA	NA	NA	NA	NA	NA	NA	NA	NA	NA	NA	NA	NA	none
OTU_802	802	Fungi	Chytridiomycota	Rhizophlyctidomycetes	Rhizophlyctidales	Rhizophlyctidaceae	Rhizophlyctis	Rhizophlyctis_sp	0	0	0.0208688653470307	0	0	0	0.00213620439203623	0	0.00287563371738337	1.23018539608511	0.234567265055387	0.408555203879374	0.574138483191718	0.565874093621098	NA	NA	NA	NA	NA	NA	NA	NA	NA	NA	NA	NA	NA	none
OTU_329	329	Fungi	Ascomycota	Sordariomycetes	Xylariales	NA	NA	NA	0	0	0	0	0	0	0.0203985730808272	0.0023477485091797	0.00284329019875086	1.15891247002154	-0.149559918279011	0.41567542972894	-0.359799756210125	0.718996885513983	NA	NA	NA	NA	NA	NA	NA	NA	NA	NA	NA	NA	NA	none
OTU_275	275	Fungi	Ascomycota	Dothideomycetes	Pleosporales	Pleosporales_fam_Incertae_sedis	Pleosporales_gen_Incertae_sedis	Pleosporales_sp	0	0	0	0	0.0224862715394812	0	0	0	0.00281078394243515	1.09198591351567	0.0202551391463467	0.424736209497934	0.0476887505548199	0.961964299660064	NA	NA	NA	NA	NA	NA	NA	NA	NA	NA	NA	NA	NA	none
OTU_845	845	Fungi	Ascomycota	Dothideomycetes	Pleosporales	Pleosporaceae	NA	NA	0	0	0	0	0.0125754527162978	0	0.00975990630489947	0	0.00279191987764966	1.22689906245121	-0.301571922768648	0.40971790547757	-0.736047701935638	0.461701668215929	NA	NA	NA	NA	NA	NA	NA	NA	NA	NA	NA	NA	NA	none
OTU_292	292	Fungi	Basidiomycota	Agaricomycetes	Auriculariales	Auriculariales_fam_Incertae_sedis	Oliveonia	Oliveonia_sp	0	0	0	0	0	0	0.0222917996575169	0	0.00278647495718961	1.09198591351567	0.0202551391463467	0.424736209497934	0.0476887505548199	0.961964299660064	NA	NA	NA	NA	NA	NA	NA	NA	NA	NA	NA	NA	NA	none
OTU_800	800	Fungi	Ascomycota	Pezizomycotina_cls_Incertae_sedis	Pezizomycotina_ord_Incertae_sedis	Pezizomycotina_fam_Incertae_sedis	Pezizomycotina_gen_Incertae_sedis	Pezizomycotina_sp	0	0	0	0	0	0	0.00603470964407528	0.0154607539450475	0.00268693294864035	1.31651290100904	-0.481960206873974	0.40431188780307	-1.19205054665304	0.233241426226581	NA	NA	NA	NA	NA	NA	NA	NA	NA	NA	NA	NA	NA	none
OTU_755	755	Fungi	Ascomycota	Dothideomycetes	Pleosporales	Sporormiaceae	Westerdykella	NA	0	0	0	0.0214618592102036	0	0	0	0	0.00268273240127545	1.25091313699721	0.389208103327669	0.410377759368746	0.948414221877813	0.342918622107079	NA	NA	NA	NA	NA	NA	NA	NA	NA	NA	NA	NA	NA	none
OTU_695	695	Fungi	Basidiomycota	Agaricomycetes	Geastrales	Geastraceae	Geastraceae_gen_Incertae_sedis	Geastraceae_sp	0	0	0.00346644481419856	0.0122639195486878	0	0.00558534405719392	0	0	0.00266446355251003	1.25031723939726	0.177607148180864	0.405754621063977	0.437720580273711	0.661588848844535	NA	NA	NA	NA	NA	NA	NA	NA	NA	NA	NA	NA	NA	none
OTU_891	891	Fungi	Glomeromycota	Glomeromycetes	Glomerales	Glomeraceae	Glomus	Glomus_sp	0	0	0	0.0211271325199387	0	0	0	0	0.00264089156499234	1.27265115618108	0.434714272437121	0.410294702889816	1.05951714554273	0.28936432499696	NA	NA	NA	NA	NA	NA	NA	NA	NA	NA	NA	NA	NA	none
OTU_866	866	Fungi	Ascomycota	Sordariomycetes	Sordariales	NA	NA	NA	0	0	0	0	0.0209590878604963	0	0	0	0.00261988598256204	1.20435346697579	-0.252672075960618	0.4120929470643	-0.613143412816508	0.539781517149019	NA	NA	NA	NA	NA	NA	NA	NA	NA	NA	NA	NA	NA	none
OTU_872	872	Fungi	Ascomycota	Sordariomycetes	Sordariales	Lasiosphaeriaceae	NA	NA	0	0	0	0	0.0209590878604963	0	0	0	0.00261988598256204	1.20435346697579	-0.252672075960618	0.4120929470643	-0.613143412816508	0.539781517149019	NA	NA	NA	NA	NA	NA	NA	NA	NA	NA	NA	NA	NA	none
OTU_521	521	Fungi	Ascomycota	Dothideomycetes	Pleosporales	Sporormiaceae	Westerdykella	Westerdykella_sp	0	0	0	0.0209467951403435	0	0	0	0	0.00261834939254294	1.29523431151425	0.4789546825373	0.410895944055672	1.16563497271321	0.243762061660592	NA	NA	NA	NA	NA	NA	NA	NA	NA	NA	NA	NA	NA	none
OTU_616	616	Fungi	Chytridiomycota	Rhizophlyctidomycetes	Rhizophlyctidales	Rhizophlyctidaceae	Rhizophlyctis	Rhizophlyctis_sp	0	0	0.0086400552963539	0.0122639195486878	0	0	0	0	0.00261299685563021	1.25165108941628	0.389367609176404	0.408587510319171	0.952960135448698	0.340610269248834	NA	NA	NA	NA	NA	NA	NA	NA	NA	NA	NA	NA	NA	none
OTU_568	568	Fungi	Basidiomycota	Tremellomycetes	Tremellales	Trimorphomycetaceae	Saitozyma	Saitozyma_sp	0	0	0	0	0	0	0.00822407068001316	0.0126262626262626	0.00260629166328447	1.47133947439261	-0.750235353933586	0.422828364426389	-1.77432598437751	0.076009244894827	NA	NA	NA	NA	NA	NA	NA	NA	NA	NA	NA	NA	NA	none
OTU_526	526	Unassigned	NA	NA	NA	NA	NA	NA	0	0	0	0	0.00631193587073155	0.0112650670271488	0.00325330210163316	0	0.00260378812493919	1.51774591709113	-0.81935956575593	0.428381486977251	-1.91268668386559	0.0557881749218976	0.0708015063993502	NA	NA	NA	NA	NA	NA	NA	NA	NA	NA	NA	NA	none
OTU_609	609	Fungi	Ascomycota	Orbiliomycetes	Orbiliales	Orbiliales_fam_Incertae_sedis	Orbiliales_gen_Incertae_sedis	Orbiliales_sp	0	0	0	0	0	0.0165969594370311	0	0.00420875420875421	0.00260071420572316	1.22723564666683	-0.301626695522379	0.410240629005552	-0.735243352794043	0.462191300610629	NA	NA	NA	NA	NA	NA	NA	NA	NA	NA	NA	NA	NA	none
OTU_382	382	Fungi	Ascomycota	Sordariomycetes	Xylariales	Xylariaceae	NA	NA	0	0	0	0	0	0	0.0207719042263226	0	0.00259648802829033	1.09198591351567	0.0202551391463467	0.424736209497934	0.0476887505548199	0.961964299660064	NA	NA	NA	NA	NA	NA	NA	NA	NA	NA	NA	NA	NA	none
OTU_683	683	Fungi	Ascomycota	Dothideomycetes	Pleosporales	Pleosporales_fam_Incertae_sedis	Pleosporales_gen_Incertae_sedis	Pleosporales_sp	0	0	0	0	0	0	0.0203500203500203	0	0.00254375254375254	1.31740846444917	-0.482118678998372	0.412129539456321	-1.16982315714224	0.242072142560384	NA	NA	NA	NA	NA	NA	NA	NA	NA	NA	NA	NA	NA	none
OTU_566	566	Fungi	Basidiomycota	Agaricomycetes	Cantharellales	Ceratobasidiaceae	Ceratobasidium	Ceratobasidium_sp	0	0	0	0	0.0203409889418987	0	0	0	0.00254262361773734	1.34189393558479	-0.524529728528277	0.414141083909618	-1.26654840320733	0.205316811663105	NA	NA	NA	NA	NA	NA	NA	NA	NA	NA	NA	NA	NA	none
OTU_345	345	Fungi	Ascomycota	Sordariomycetes	Sordariales	Podosporaceae	Podospora	Podospora_sp	0	0	0	0	0	0	0.0126657952599528	0.00756086496295176	0.00252833252786307	1.15970567025547	-0.149664654017171	0.415888464912726	-0.359867288092682	0.718946380713748	NA	NA	NA	NA	NA	NA	NA	NA	NA	NA	NA	NA	NA	none
OTU_624	624	Fungi	Basidiomycota	Agaricomycetes	Agaricales	Entolomataceae	Clitopilus	Clitopilus_sp	0	0	0	0	0	0	0.00253315905199056	0.0176420182468874	0.00252189716235974	1.36098641774713	-0.564119726983105	0.408212944960086	-1.38192512988108	0.166994690965873	NA	NA	NA	NA	NA	NA	NA	NA	NA	NA	NA	NA	NA	none
OTU_754	754	Fungi	Ascomycota	Ascomycota_cls_Incertae_sedis	Ascomycota_ord_Incertae_sedis	Ascomycota_fam_Incertae_sedis	Ascomycota_gen_Incertae_sedis	Ascomycota_sp	0	0	0	0	0.0167672702883971	0.00331939188740623	0	0	0.00251083277197542	1.20443276778246	-0.252687497810018	0.411611454797308	-0.613898118881191	0.539282653344014	NA	NA	NA	NA	NA	NA	NA	NA	NA	NA	NA	NA	NA	none
OTU_573	573	Fungi	Ascomycota	Dothideomycetes	Pleosporales	NA	NA	NA	0	0	0	0	0	0	0.0198389920019316	0	0.00247987400024145	1.40357937276402	-0.641124689022037	0.411380730696395	-1.55847039295381	0.119121781119445	NA	NA	NA	NA	NA	NA	NA	NA	NA	NA	NA	NA	NA	none
OTU_649	649	Fungi	Ascomycota	Dothideomycetes	Botryosphaeriales	Botryosphaeriaceae	NA	NA	0	0	0	0	0.00838363514419853	0.0112650670271488	0	0	0.00245608777141842	1.18190428621512	-0.202076851156399	0.413341986449573	-0.488885372841386	0.624922851856421	NA	NA	NA	NA	NA	NA	NA	NA	NA	NA	NA	NA	NA	none
OTU_685	685	Fungi	Basidiomycota	Agaricomycetes	Polyporales	Polyporales_fam_Incertae_sedis	Polyporales_gen_Incertae_sedis	Polyporales_sp	0	0	0	0	0	0	0.0195198126097989	0	0.00243997657622486	1.22697114723462	-0.301577071559268	0.410926384389632	-0.733895614921916	0.463012359852377	NA	NA	NA	NA	NA	NA	NA	NA	NA	NA	NA	NA	NA	none
OTU_652	652	Fungi	Basidiomycota	Agaricomycetes	Agaricales	Agaricaceae	Tulostoma	NA	0	0.00588408355398647	0.0103993344425957	0.00306597988717194	0	0	0	0	0.00241867473546926	1.22722325637825	0.3418250753331	0.40945043591233	0.834838713925049	0.403808525077074	NA	NA	NA	NA	NA	NA	NA	NA	NA	NA	NA	NA	NA	none
OTU_422	422	Fungi	Basidiomycota	Tremellomycetes	Tremellales	Bulleraceae	Fonsecazyma	NA	0	0	0	0	0	0	0.0192680790744093	0	0.00240850988430116	1.11434901950344	-0.0386134952223783	0.421371966056518	-0.0916375514577995	0.926986015208879	NA	NA	NA	NA	NA	NA	NA	NA	NA	NA	NA	NA	NA	none
OTU_614	614	Fungi	Ascomycota	Dothideomycetes	Pleosporales	NA	NA	NA	0	0	0	0	0.0125754527162978	0.00663878377481246	0	0	0.00240177956138878	1.20451206858912	-0.252700932521052	0.411387323968654	-0.614265238129473	0.539040069545299	NA	NA	NA	NA	NA	NA	NA	NA	NA	NA	NA	NA	NA	none
OTU_791	791	Fungi	Basidiomycota	Tremellomycetes	Trichosporonales	Tetragoniomycetaceae	Tetragoniomyces	Tetragoniomyces_sp	0	0	0	0.0105635662599694	0	0	0.00861274077676789	0	0.00239703837959216	1.55967684576629	-0.526956600622882	0.428707024128398	-1.22917650275088	0.219005636749974	0.244979351081507	NA	NA	NA	NA	NA	NA	NA	NA	NA	NA	NA	NA	none
OTU_760	760	Fungi	Ascomycota	Dothideomycetes	Pleosporales	Pleosporales_fam_Incertae_sedis	Pleosporales_gen_Incertae_sedis	Pleosporales_sp	0.00635041595224487	0.00588408355398647	0.00693288962839712	0	0	0	0	0	0.00239592364182856	1.22739859806552	0.341856642693067	0.409328711097513	0.835164095321981	0.403625322412553	NA	NA	NA	NA	NA	NA	NA	NA	NA	NA	NA	NA	NA	none
OTU_732	732	Fungi	Ascomycota	Lecanoromycetes	Lecanoromycetes_ord_Incertae_sedis	Lecanoromycetes_fam_Incertae_sedis	Lecanoromycetes_gen_Incertae_sedis	Lecanoromycetes_sp	0.0190512478567346	0	0	0	0	0	0	0	0.00238140598209183	1.22811622264332	0.341951438425463	0.410985585781103	0.832027813762772	0.405393245208761	NA	NA	NA	NA	NA	NA	NA	NA	NA	NA	NA	NA	NA	none
OTU_882	882	Unassigned	NA	NA	NA	NA	NA	NA	0.0103061045322529	0	0.00288001843211797	0	0	0.00563253351357441	0	0	0.00235233205974316	1.22888733958168	0.234379225865004	0.40782247472928	0.574708949085233	0.565488154083266	NA	NA	NA	NA	NA	NA	NA	NA	NA	NA	NA	NA	NA	none
OTU_826	826	Fungi	Basidiomycota	Tremellomycetes	Tremellales	Trimorphomycetaceae	Saitozyma	Saitozyma_sp	0.00317520797612244	0.00294204177699323	0	0	0	0	0.0126657952599528	0	0.00234788062663356	1.13719471683744	0.135660281462161	0.418350346980757	0.324274337146424	0.745730346843507	NA	NA	NA	NA	NA	NA	NA	NA	NA	NA	NA	NA	NA	none
OTU_659	659	Fungi	Glomeromycota	Glomeromycetes	Glomerales	Glomeraceae	Glomus	Glomus_sp	0	0	0	0.0184862409549464	0	0	0	0	0.0023107801193683	1.2500680008479	0.389038312680586	0.410327188664718	0.948117315712347	0.343069734035575	NA	NA	NA	NA	NA	NA	NA	NA	NA	NA	NA	NA	NA	none
OTU_890	890	Fungi	Ascomycota	Sordariomycetes	Hypocreales	Nectriaceae	NA	NA	0	0	0	0.0184862409549464	0	0	0	0	0.0023107801193683	1.2500680008479	0.389038312680586	0.410327188664718	0.948117315712347	0.343069734035575	NA	NA	NA	NA	NA	NA	NA	NA	NA	NA	NA	NA	NA	none
OTU_666	666	Unassigned	NA	NA	NA	NA	NA	NA	0	0	0	0	0	0	0.0183351668500183	0	0.00229189585625229	1.22616454944231	-0.301431394600043	0.410884552209136	-0.733615788131692	0.463182935816776	NA	NA	NA	NA	NA	NA	NA	NA	NA	NA	NA	NA	NA	none
OTU_675	675	Fungi	Basidiomycota	Tremellomycetes	Tremellales	Bulleribasidiaceae	Dioszegia	NA	0	0	0	0	0	0	0.0183351668500183	0	0.00229189585625229	1.22616454944231	-0.301431394600043	0.410884552209136	-0.733615788131692	0.463182935816776	NA	NA	NA	NA	NA	NA	NA	NA	NA	NA	NA	NA	NA	none
OTU_405	405	Fungi	Ascomycota	Dothideomycetes	Botryosphaeriales	Botryosphaeriaceae	NA	NA	0	0	0	0	0	0	0.0183278126984114	0	0.00229097658730143	1.73690332573975	-1.11658512836159	0.451591964280559	-2.47255313796482	0.0134151768380695	0.0231008231858872	NA	NA	NA	NA	NA	NA	NA	NA	NA	NA	NA	NA	none
OTU_602	602	Fungi	Basidiomycota	Tremellomycetes	Tremellales	Trimorphomycetaceae	Saitozyma	Saitozyma_sp	0	0	0	0	0	0	0.0183150183150183	0	0.00228937728937729	1.29486620935582	-0.439075254244246	0.410892549378311	-1.06858898977014	0.285254911933169	NA	NA	NA	NA	NA	NA	NA	NA	NA	NA	NA	NA	NA	none
OTU_636	636	Fungi	Ascomycota	Dothideomycetes	Pleosporales	Pleosporales_fam_Incertae_sedis	Pleosporales_gen_Incertae_sedis	Pleosporales_sp	0	0	0.0182038834951456	0	0	0	0	0	0.0022754854368932	1.29618137720715	0.47919465175285	0.410970571027082	1.16600721690428	0.243611527610748	NA	NA	NA	NA	NA	NA	NA	NA	NA	NA	NA	NA	NA	none
OTU_705	705	Fungi	Chytridiomycota	Rhizophlyctidomycetes	Rhizophlyctidales	Rhizophlyctidaceae	Rhizophlyctis	Rhizophlyctis_sp	0	0	0	0	0.0178744701496348	0	0	0	0.00223430876870435	1.25069247626406	-0.349099416990765	0.410369870440339	-0.850694561509037	0.394939045038619	NA	NA	NA	NA	NA	NA	NA	NA	NA	NA	NA	NA	NA	none
OTU_764	764	Fungi	Ascomycota	Dothideomycetes	Microthyriales	Microthyriales_fam_Incertae_sedis	Parazalerion	Parazalerion_sp	0	0	0	0.00264089156499234	0	0.0093475415965601	0.000506631810398111	0.00518994114499732	0.00221062576461848	1.25050488551092	-0.242905342175086	0.406106840181936	-0.598131619911314	0.549752113403261	NA	NA	NA	NA	NA	NA	NA	NA	NA	NA	NA	NA	NA	none
OTU_647	647	Fungi	Ascomycota	Eurotiomycetes	Onygenales	Onygenaceae	Polytolypa	NA	0	0	0	0	0	0	0.00305586114166972	0.0142840818192207	0.0021674928701113	1.22745324667873	-0.301663828073449	0.410251130869986	-0.735315043333909	0.462147648584618	NA	NA	NA	NA	NA	NA	NA	NA	NA	NA	NA	NA	NA	none
OTU_757	757	Fungi	Ascomycota	Dothideomycetes	Pleosporales	Pleosporales_fam_Incertae_sedis	Pleosporales_gen_Incertae_sedis	Pleosporales_sp	0	0	0.0173322240709928	0	0	0	0	0	0.0021665280088741	1.20447360828146	0.292945372296326	0.412100704263704	0.710858703383506	0.477171798908075	NA	NA	NA	NA	NA	NA	NA	NA	NA	NA	NA	NA	NA	none
OTU_810	810	Unassigned	NA	NA	NA	NA	NA	NA	0	0	0	0	0	0	0.0173075915650173	0	0.00216344894562716	1.24924425185239	-0.348823941354283	0.408466320714405	-0.853984584932711	0.393113530594744	NA	NA	NA	NA	NA	NA	NA	NA	NA	NA	NA	NA	NA	none
OTU_751	751	Fungi	Ascomycota	Dothideomycetes	Dothideales	NA	NA	NA	0	0	0	0	0	0	0.0173058329499411	0	0.00216322911874264	1.29259163425875	-0.438593217320163	0.406979113845035	-1.07767991624053	0.281176624240054	NA	NA	NA	NA	NA	NA	NA	NA	NA	NA	NA	NA	NA	none
OTU_793	793	Fungi	Ascomycota	Sordariomycetes	Coniochaetales	Coniochaetaceae	NA	NA	0.00665601703940362	0.010568590150074	0	0	0	0	0	0	0.0021530758986847	1.1833526205734	0.242612174120461	0.413400008849625	0.586870268328205	0.557290839261564	NA	NA	NA	NA	NA	NA	NA	NA	NA	NA	NA	NA	NA	none
OTU_541	541	Fungi	Ascomycota	Dothideomycetes	Pleosporales	Didymosphaeriaceae	Paracamarosporium	NA	0	0	0	0	0	0	0.0170662628897175	0	0.00213328286121469	1.35955645093673	-0.563694833606545	0.408656167335459	-1.37938658134533	0.167775594283338	NA	NA	NA	NA	NA	NA	NA	NA	NA	NA	NA	NA	NA	none
OTU_620	620	Unassigned	NA	NA	NA	NA	NA	NA	0	0	0.00576003686423593	0	0	0.0111706881143878	0	0	0.00211634062232797	1.22792212123916	-0.0865922212678454	0.407846802807564	-0.212315557390069	0.831860859055556	NA	NA	NA	NA	NA	NA	NA	NA	NA	NA	NA	NA	NA	none
OTU_774	774	Fungi	Ascomycota	Sordariomycetes	Sordariales	Lasiosphaeriaceae	Schizothecium	Schizothecium_sp	0	0	0	0	0	0.0168976005407232	0	0	0.0021122000675904	1.15944294048878	-0.149629700432664	0.415879077556765	-0.35979136366205	0.719003162101244	NA	NA	NA	NA	NA	NA	NA	NA	NA	NA	NA	NA	NA	none
OTU_762	762	Fungi	Ascomycota	Dothideomycetes	Pleosporales	Sporormiaceae	Preussia	Preussia_sp	0.00317520797612244	0	0	0	0.00255349573566212	0.0105409907854539	0.000506631810398111	0	0.00209704078845457	1.22737462004977	-0.19386622893358	0.407757445646229	-0.475444975937433	0.634469843644838	NA	NA	NA	NA	NA	NA	NA	NA	NA	NA	NA	NA	NA	none
OTU_630	630	Fungi	Ascomycota	Dothideomycetes	Pleosporales	Dictyosporiaceae	Pseudocoleophoma	Pseudocoleophoma_sp	0	0	0	0	0.0167672702883971	0	0	0	0.00209590878604964	1.18187995628377	-0.20207125940167	0.413759154242673	-0.488378945407341	0.625281452368718	NA	NA	NA	NA	NA	NA	NA	NA	NA	NA	NA	NA	NA	none
OTU_714	714	Fungi	Ascomycota	Sordariomycetes	Sordariales	Chaetomiaceae	Chaetomium	NA	0	0.0088261253309797	0	0.00792267469497702	0	0	0	0	0.00209360000324459	1.22729663491667	0.341830927989725	0.409737720868657	0.834267656063085	0.404130173685954	NA	NA	NA	NA	NA	NA	NA	NA	NA	NA	NA	NA	NA	none
OTU_592	592	Fungi	Basidiomycota	Agaricomycetes	Auriculariales	Auriculariales_fam_Incertae_sedis	Oliveonia	Oliveonia_sp	0	0	0	0	0	0	0.00411203534000658	0.0126262626262626	0.00209228724578365	1.31539120744069	-0.48164240873864	0.407566984648278	-1.18175030579154	0.23730479112422	NA	NA	NA	NA	NA	NA	NA	NA	NA	NA	NA	NA	NA	none
OTU_539	539	Fungi	Ascomycota	Sordariomycetes	Xylariales	NA	NA	NA	0	0	0	0	0	0	0.009119372587166	0.00756086496295176	0.00208502969376472	1.55926152887443	-0.882752647393638	0.436689915367988	-2.021463322893	0.0432318253838426	0.0576887702067353	NA	NA	NA	NA	NA	NA	NA	NA	NA	NA	NA	NA	none
OTU_830	830	Fungi	Ascomycota	Dothideomycetes	Pleosporales	Sporormiaceae	Preussia	NA	0.00317520797612244	0	0.00809061488673139	0.00539340156943233	0	0	0	0	0.00208240305403577	1.25071488219068	0.389206773626008	0.408028018188586	0.953872666278815	0.340148100954225	NA	NA	NA	NA	NA	NA	NA	NA	NA	NA	NA	NA	NA	none
OTU_838	838	Fungi	Ascomycota	Eurotiomycetes	Chaetothyriales	Herpotrichiellaceae	Exophiala	Exophiala_sp	0	0	0	0	0	0	0.00305586114166972	0.013599748245473	0.00208195117339284	1.22696053957621	-0.301582246866821	0.409688961951004	-0.736124901756293	0.461654689518195	NA	NA	NA	NA	NA	NA	NA	NA	NA	NA	NA	NA	NA	none
OTU_618	618	Fungi	Ascomycota	Eurotiomycetes	Eurotiales	Aspergillaceae	Penicillium	Penicillium_sp	0	0	0	0	0	0.0165969594370311	0	0	0.00207461992962889	1.20474997100912	-0.252736264949556	0.412110935848031	-0.613272405473739	0.539696236108713	NA	NA	NA	NA	NA	NA	NA	NA	NA	NA	NA	NA	NA	none
OTU_786	786	Fungi	Ascomycota	Eurotiomycetes	Chaetothyriales	Herpotrichiellaceae	Cladophialophora	Cladophialophora_sp	0	0	0	0	0	0.0165969594370311	0	0	0.00207461992962889	1.20474997100912	-0.252736264949556	0.412110935848031	-0.613272405473739	0.539696236108713	NA	NA	NA	NA	NA	NA	NA	NA	NA	NA	NA	NA	NA	none
OTU_895	895	Fungi	Glomeromycota	Glomeromycetes	Glomerales	Glomeraceae	Rhizophagus	Rhizophagus_sp	0	0	0	0	0	0.0165969594370311	0	0	0.00207461992962889	1.20474997100912	-0.252736264949556	0.412110935848031	-0.613272405473739	0.539696236108713	NA	NA	NA	NA	NA	NA	NA	NA	NA	NA	NA	NA	NA	none
OTU_836	836	Fungi	Basidiomycota	Ustilaginomycetes	Ustilaginales	Ustilaginaceae	NA	NA	0	0	0.00809061488673139	0	0.00770980301453298	0	0	0	0.00197505223765805	1.27282112680274	0.0201345086246304	0.403936487922771	0.0498457287881353	0.960245325647884	NA	NA	NA	NA	NA	NA	NA	NA	NA	NA	NA	NA	NA	none
OTU_305	305	Fungi	Basidiomycota	Agaricomycetes	Geastrales	Geastraceae	Geastrum	NA	0	0	0	0	0.0157798396768289	0	0	0	0.00197247995960361	1.09198591351567	0.0202551391463467	0.424736209497934	0.0476887505548199	0.961964299660064	NA	NA	NA	NA	NA	NA	NA	NA	NA	NA	NA	NA	NA	none
OTU_582	582	Fungi	Basidiomycota	Cystobasidiomycetes	Cystobasidiales	Cystobasidiaceae	Cystobasidium	NA	0.0155690487311225	0	0	0	0	0	0	0	0.00194613109139031	1.32129719919322	0.522830368139667	0.412430777373963	1.26768029163256	0.20491214568371	NA	NA	NA	NA	NA	NA	NA	NA	NA	NA	NA	NA	NA	none
OTU_729	729	Fungi	Ascomycota	Dothideomycetes	NA	NA	NA	NA	0.0154571450653064	0	0	0	0	0	0	0	0.0019321431331633	1.18346647249139	0.24262778319354	0.413825955563962	0.586303927850265	0.55767129196757	NA	NA	NA	NA	NA	NA	NA	NA	NA	NA	NA	NA	NA	none
OTU_896	896	Fungi	Ascomycota	Sordariomycetes	Phomatosporales	Phomatosporaceae	Phomatospora	Phomatospora_sp	0	0	0	0	0.00419181757209926	0.0112650670271488	0	0	0.00193211057490601	1.1594307755231	-0.149628754233175	0.415693312704346	-0.359949870878957	0.718884621522256	NA	NA	NA	NA	NA	NA	NA	NA	NA	NA	NA	NA	NA	none
OTU_482	482	Fungi	Ascomycota	Dothideomycetes	Pleosporales	Dictyosporiaceae	NA	NA	0	0	0	0	0.00828441583033516	0	0.00709284534557356	0	0.00192215764698859	1.87300866754573	-1.27128283542123	0.473150021128134	-2.68684936838871	0.00721294725360384	0.0143912168761807	NA	NA	NA	NA	NA	NA	NA	NA	NA	NA	NA	NA	none
OTU_761	761	Fungi	Ascomycota	Dothideomycetes	Dothideomycetes_ord_Incertae_sedis	Dothideomycetes_fam_Incertae_sedis	Dothideomycetes_gen_Incertae_sedis	Dothideomycetes_sp	0	0	0	0	0	0	0.0152793057083486	0	0.00190991321354358	1.20380144345454	-0.252582328388305	0.412067947329837	-0.612962813596681	0.539900928218727	NA	NA	NA	NA	NA	NA	NA	NA	NA	NA	NA	NA	NA	none
OTU_682	682	Fungi	Basidiomycota	Agaricomycetes	Agaricales	Agaricaceae	Tulostoma	Tulostoma_sp	0	0	0.00346644481419856	0.00465484336452078	0	0	0	0.00704324552753909	0.0018955667132823	1.22724414644647	0.0201087635145352	0.407150821822893	0.0493889793087101	0.960609310682571	NA	NA	NA	NA	NA	NA	NA	NA	NA	NA	NA	NA	NA	none
OTU_708	708	Unassigned	NA	NA	NA	NA	NA	NA	0.0149209191286183	0	0	0	0	0	0	0	0.00186511489107729	1.20585955109384	0.293169660460352	0.412163586917032	0.711294422326946	0.476901807235914	NA	NA	NA	NA	NA	NA	NA	NA	NA	NA	NA	NA	NA	none
OTU_823	823	Fungi	Basidiomycota	Agaricomycetes	Geastrales	Geastraceae	Geastrum	Geastrum_fornicatum	0.0149209191286183	0	0	0	0	0	0	0	0.00186511489107729	1.20585955109384	0.293169660460352	0.412163586917032	0.711294422326946	0.476901807235914	NA	NA	NA	NA	NA	NA	NA	NA	NA	NA	NA	NA	NA	none
OTU_799	799	Fungi	Basidiomycota	Malasseziomycetes	Malasseziales	Malasseziaceae	Malassezia	NA	0	0	0	0.0149048111136801	0	0	0	0	0.00186310138921001	1.20538462512401	0.293098940424047	0.411654866137126	0.712001641507168	0.476463759535844	NA	NA	NA	NA	NA	NA	NA	NA	NA	NA	NA	NA	NA	none
OTU_656	656	Fungi	Chytridiomycota	Rhizophlyctidomycetes	Rhizophlyctidales	Rhizophlyctidales_fam_Incertae_sedis	Rhizophlyctidales_gen_Incertae_sedis	Rhizophlyctidales_sp	0.00934142923867352	0	0.00346644481419856	0	0	0	0.00203500203500203	0	0.00185535951098426	1.27461247896871	0.330553133526894	0.406460396896319	0.813248070540099	0.416075843672154	NA	NA	NA	NA	NA	NA	NA	NA	NA	NA	NA	NA	NA	none
OTU_563	563	Fungi	Ascomycota	Sordariomycetes	Sordariales	Chaetomiaceae	NA	NA	0	0	0	0	0	0.0147253718156383	0	0	0.00184067147695479	1.22802011015715	-0.301765452825369	0.410980955647321	-0.734256535926511	0.462792402447558	NA	NA	NA	NA	NA	NA	NA	NA	NA	NA	NA	NA	NA	none
OTU_752	752	Fungi	Ascomycota	Dothideomycetes	Mycosphaerellales	Extremaceae	Extremaceae_gen_Incertae_sedis	Extremaceae_sp	0	0.0147102088849662	0	0	0	0	0	0	0.00183877611062077	1.20458800585146	0.292963990704918	0.412105882337203	0.710894950208942	0.477149335503558	NA	NA	NA	NA	NA	NA	NA	NA	NA	NA	NA	NA	NA	none
OTU_785	785	Unassigned	NA	NA	NA	NA	NA	NA	0.00622761949244901	0	0	0	0	0.00837801608579089	0	0	0.00182570444727999	1.25123777376659	0.0727851813621977	0.405666552989137	0.17942120400581	0.857606983143683	NA	NA	NA	NA	NA	NA	NA	NA	NA	NA	NA	NA	NA	none
OTU_356	356	Fungi	Basidiomycota	Agaricomycetes	Corticiales	Corticiales_fam_Incertae_sedis	Corticiales_gen_Incertae_sedis	Corticiales_sp	0	0	0	0	0.0145963517010667	0	0	0	0.00182454396263334	1.09198591351567	0.0202551391463467	0.424736209497934	0.0476887505548199	0.961964299660064	NA	NA	NA	NA	NA	NA	NA	NA	NA	NA	NA	NA	NA	none
OTU_815	815	Fungi	Ascomycota	Leotiomycetes	Helotiales	Rutstroemiaceae	Lambertella	NA	0.0115928587989798	0	0	0	0	0.00279267202859696	0	0	0.00179819135344709	1.18310544807409	0.131283072851937	0.412640278224518	0.318153800731266	0.750368275010137	NA	NA	NA	NA	NA	NA	NA	NA	NA	NA	NA	NA	NA	none
OTU_829	829	Fungi	Basidiomycota	Agaricomycetes	Agaricales	Agaricaceae	Tulostoma	Tulostoma_sp	0.00635041595224487	0.00294204177699323	0	0.00232742168226039	0	0.00245422863593972	0	0	0.00175926350592978	1.20513862313213	0.18357034270324	0.409968624720188	0.447766808566217	0.654321500055882	NA	NA	NA	NA	NA	NA	NA	NA	NA	NA	NA	NA	NA	none
OTU_426	426	Fungi	Basidiomycota	Cystobasidiomycetes	Cystobasidiales	Cystobasidiaceae	NA	NA	0	0	0	0	0.0140542173701173	0	0	0	0.00175677717126466	1.1144594242077	-0.0386259402438187	0.421375227530466	-0.0916663764744595	0.926963112567449	NA	NA	NA	NA	NA	NA	NA	NA	NA	NA	NA	NA	NA	none
OTU_461	461	Fungi	Ascomycota	Dothideomycetes	Pleosporales	NA	NA	NA	0	0	0	0	0.00828441583033516	0.00563253351357441	0	0	0.0017396186679887	1.58472867538868	-0.915864091058783	0.446137141602864	-2.05287568698787	0.0400846355806274	0.0552661919134896	NA	NA	NA	NA	NA	NA	NA	NA	NA	NA	NA	NA	none
OTU_657	657	Fungi	Ascomycota	Dothideomycetes	Botryosphaeriales	Botryosphaeriaceae	Dothiorella	NA	0	0	0	0	0.0134377216365987	0	0	0	0.00167971520457484	1.22805397969366	-0.301767122820343	0.41028016038521	-0.735514782233232	0.462026040663295	NA	NA	NA	NA	NA	NA	NA	NA	NA	NA	NA	NA	NA	none
OTU_749	749	Fungi	Ascomycota	Ascomycota_cls_Incertae_sedis	Ascomycota_ord_Incertae_sedis	Ascomycota_fam_Incertae_sedis	Ascomycota_gen_Incertae_sedis	Ascomycota_sp	0.0133120340788072	0	0	0	0	0	0	0	0.0016640042598509	1.18291983479721	0.242548415448703	0.413804014754505	0.586143214663101	0.557779277897373	NA	NA	NA	NA	NA	NA	NA	NA	NA	NA	NA	NA	NA	none
OTU_903	903	Unassigned	NA	NA	NA	NA	NA	NA	0	0	0	0	0	0.0132775675496249	0	0	0.00165969594370311	1.18219715951043	-0.202117699857477	0.413771847504416	-0.488476200293738	0.625212579444608	NA	NA	NA	NA	NA	NA	NA	NA	NA	NA	NA	NA	NA	none
OTU_423	423	Fungi	Ascomycota	Sordariomycetes	Sordariales	Podosporaceae	Cladorrhinum	Cladorrhinum_sp	0	0	0	0	0	0	0.0132314079271726	0	0.00165392599089657	1.64749003908655	-1.00410046876302	0.444860462672489	-2.25711330409294	0.0240009957757172	0.0370275585387458	NA	NA	NA	NA	NA	NA	NA	NA	NA	NA	NA	NA	none
OTU_639	639	Fungi	Basidiomycota	Agaricomycetes	Geastrales	Geastraceae	Geastrum	Geastrum_sp	0	0	0	0.0132044578249617	0	0	0	0	0.00165055722812021	1.20490169018155	0.29301494527117	0.412120092314664	0.710994078511092	0.47708790524106	NA	NA	NA	NA	NA	NA	NA	NA	NA	NA	NA	NA	NA	none
OTU_713	713	Fungi	Glomeromycota	Glomeromycetes	Glomerales	Glomeraceae	Glomus	Glomus_sp	0	0	0	0.0132044578249617	0	0	0	0	0.00165055722812021	1.20490169018155	0.29301494527117	0.412120092314664	0.710994078511092	0.47708790524106	NA	NA	NA	NA	NA	NA	NA	NA	NA	NA	NA	NA	NA	none
OTU_892	892	Unassigned	NA	NA	NA	NA	NA	NA	0	0	0	0.0132044578249617	0	0	0	0	0.00165055722812021	1.20490169018155	0.29301494527117	0.412120092314664	0.710994078511092	0.47708790524106	NA	NA	NA	NA	NA	NA	NA	NA	NA	NA	NA	NA	NA	none
OTU_814	814	Fungi	Ascomycota	Eurotiomycetes	Chaetothyriales	Trichomeriaceae	Knufia	Knufia_sp	0	0	0	0	0	0	0.00058743362000094	0.0126014416049196	0.00164860940311507	1.22713049859893	-0.301608069390953	0.410235559284147	-0.735207035482865	0.462213414925351	NA	NA	NA	NA	NA	NA	NA	NA	NA	NA	NA	NA	NA	none
OTU_505	505	Fungi	Ascomycota	Dothideomycetes	Pleosporales	Phaeosphaeriaceae	NA	NA	0	0	0	0	0	0	0.0131724270703509	0	0.00164655338379386	1.09198591351567	0.0202551391463467	0.424736209497934	0.0476887505548199	0.961964299660064	NA	NA	NA	NA	NA	NA	NA	NA	NA	NA	NA	NA	NA	none
OTU_725	725	Fungi	Glomeromycota	Glomeromycetes	Glomerales	Glomeraceae	Glomus	Glomus_sp	0	0	0	0	0.0129442656902992	0	0	0	0.0016180332112874	1.25101829119602	-0.349164684330972	0.410389448644561	-0.850813015500757	0.394873230400821	NA	NA	NA	NA	NA	NA	NA	NA	NA	NA	NA	NA	NA	none
OTU_828	828	Unassigned	NA	NA	NA	NA	NA	NA	0	0	0	0	0	0	0.0128172263522174	0	0.00160215329402718	1.22736475746323	-0.301647899475224	0.410946839151028	-0.734031438466339	0.462929577575297	NA	NA	NA	NA	NA	NA	NA	NA	NA	NA	NA	NA	NA	none
OTU_741	741	Fungi	Basidiomycota	Agaricomycetes	Polyporales	Ganodermataceae	Ganoderma	NA	0	0.00588408355398647	0.00693288962839712	0	0	0	0	0	0.00160212164779795	1.1820218283563	0.242424145191658	0.413349950412451	0.586486450403008	0.55754866429288	NA	NA	NA	NA	NA	NA	NA	NA	NA	NA	NA	NA	NA	none
OTU_707	707	Fungi	Ascomycota	Ascomycota_cls_Incertae_sedis	Ascomycota_ord_Incertae_sedis	Ascomycota_fam_Incertae_sedis	Ascomycota_gen_Incertae_sedis	Ascomycota_sp	0	0	0	0	0	0	0.0127974458300132	0	0.00159968072875165	1.24951776792605	-0.348868699267448	0.409334105268672	-0.852283488663774	0.394056767954914	NA	NA	NA	NA	NA	NA	NA	NA	NA	NA	NA	NA	NA	none
OTU_625	625	Fungi	Basidiomycota	Agaricomycetes	Agaricales	Psathyrellaceae	Coprinopsis	Coprinopsis_sp	0	0	0	0	0.0127674786783106	0	0	0	0.00159593483478882	1.20534774405023	-0.252832609409348	0.412138106506466	-0.613465742230222	0.539568427825123	NA	NA	NA	NA	NA	NA	NA	NA	NA	NA	NA	NA	NA	none
OTU_808	808	Fungi	Ascomycota	Orbiliomycetes	Orbiliales	Orbiliales_fam_Incertae_sedis	Orbiliales_gen_Incertae_sedis	Orbiliales_sp	0	0	0	0	0	0	0	0.0126262626262626	0.00157828282828283	1.15944294048878	-0.149629700432664	0.415879077556765	-0.35979136366205	0.719003162101243	NA	NA	NA	NA	NA	NA	NA	NA	NA	NA	NA	NA	NA	none
OTU_717	717	Fungi	Ascomycota	Dothideomycetes	Pleosporales	Pleosporales_fam_Incertae_sedis	Pleiochaeta	NA	0	0	0	0	0.0125754527162978	0	0	0	0.00157193158953722	1.15940644559174	-0.149624830395535	0.415877774663053	-0.359780780583338	0.71901107696133	NA	NA	NA	NA	NA	NA	NA	NA	NA	NA	NA	NA	NA	none
OTU_871	871	Unassigned	NA	NA	NA	NA	NA	NA	0	0	0	0	0.0125754527162978	0	0	0	0.00157193158953722	1.15940644559174	-0.149624830395535	0.415877774663053	-0.359780780583338	0.71901107696133	NA	NA	NA	NA	NA	NA	NA	NA	NA	NA	NA	NA	NA	none
OTU_885	885	Fungi	Ascomycota	Ascomycota_cls_Incertae_sedis	Ascomycota_ord_Incertae_sedis	Ascomycota_fam_Incertae_sedis	Ascomycota_gen_Incertae_sedis	Ascomycota_sp	0	0	0	0	0.0125754527162978	0	0	0	0.00157193158953722	1.15940644559174	-0.149624830395535	0.415877774663053	-0.359780780583338	0.71901107696133	NA	NA	NA	NA	NA	NA	NA	NA	NA	NA	NA	NA	NA	none
OTU_720	720	Fungi	Chytridiomycota	Spizellomycetes	Spizellomycetales	Powellomycetaceae	Powellomycetaceae_gen_Incertae_sedis	Powellomycetaceae_sp	0	0	0	0	0.00766048720698636	0	0.00481816200167254	0	0.00155983115108236	1.249201089375	-0.348819122330774	0.407992648226701	-0.854964234887274	0.392570947796856	NA	NA	NA	NA	NA	NA	NA	NA	NA	NA	NA	NA	NA	none
OTU_883	883	Fungi	Basidiomycota	Agaricomycetes	Cantharellales	Ceratobasidiaceae	Ceratobasidiaceae_gen_Incertae_sedis	Ceratobasidiaceae_sp	0	0	0	0	0	0.0124633887954135	0	0	0.00155792359942669	1.18286155790444	-0.202214346727292	0.413798491268266	-0.488678308389956	0.625069463162217	NA	NA	NA	NA	NA	NA	NA	NA	NA	NA	NA	NA	NA	none
OTU_501	501	Fungi	Mortierellomycota	Mortierellomycota_cls_Incertae_sedis	Mortierellomycota_ord_Incertae_sedis	Mortierellomycota_fam_Incertae_sedis	Mortierellomycota_gen_Incertae_sedis	Mortierellomycota_sp	0	0	0	0	0	0	0.0123336456697402	0	0.00154170570871752	1.33786363850241	-0.523449573662567	0.404844187556918	-1.29296551550212	0.19602298623811	NA	NA	NA	NA	NA	NA	NA	NA	NA	NA	NA	NA	NA	none
OTU_843	843	Unassigned	NA	NA	NA	NA	NA	NA	0	0	0	0	0	0.0122711431796986	0	0	0.00153389289746232	1.20534774405023	-0.252832609409348	0.412138106506466	-0.613465742230223	0.539568427825122	NA	NA	NA	NA	NA	NA	NA	NA	NA	NA	NA	NA	NA	none
OTU_670	670	Fungi	Chytridiomycota	Rhizophlyctidomycetes	Rhizophlyctidales	Rhizophlyctidales_fam_Incertae_sedis	Rhizophlyctidales_gen_Incertae_sedis	Rhizophlyctidales_sp	0	0	0	0.0122639195486878	0	0	0	0	0.00153298994358597	1.18280146979084	0.242531155286656	0.41379927068202	0.58610822316559	0.557802790629612	NA	NA	NA	NA	NA	NA	NA	NA	NA	NA	NA	NA	NA	none
OTU_674	674	Fungi	Basidiomycota	Cystobasidiomycetes	Naohideales	Naohideaceae	Naohidea	Naohidea_sebacea	0	0	0	0	0	0	0.0122100122100122	0	0.00152625152625152	1.22723944407577	-0.301625368437043	0.410940324059355	-0.733988247873861	0.462955900655463	NA	NA	NA	NA	NA	NA	NA	NA	NA	NA	NA	NA	NA	none
OTU_677	677	Fungi	Ascomycota	Eurotiomycetes	Eurotiales	Aspergillaceae	Penicillium	Penicillium_sp	0	0	0	0	0	0	0.0122100122100122	0	0.00152625152625152	1.22723944407577	-0.301625368437043	0.410940324059355	-0.733988247873861	0.462955900655463	NA	NA	NA	NA	NA	NA	NA	NA	NA	NA	NA	NA	NA	none
OTU_742	742	Unassigned	NA	NA	NA	NA	NA	NA	0	0	0	0	0	0	0.0122100122100122	0	0.00152625152625152	1.22723944407577	-0.301625368437043	0.410940324059355	-0.733988247873861	0.462955900655463	NA	NA	NA	NA	NA	NA	NA	NA	NA	NA	NA	NA	NA	none
OTU_724	724	Fungi	Ascomycota	Dothideomycetes	Capnodiales	Cladosporiaceae	Toxicocladosporium	NA	0	0	0.0121359223300971	0	0	0	0	0	0.00151699029126214	1.22811622264332	0.341951438425463	0.410985585781104	0.83202781376277	0.405393245208762	NA	NA	NA	NA	NA	NA	NA	NA	NA	NA	NA	NA	NA	none
OTU_820	820	Fungi	Ascomycota	Eurotiomycetes	Onygenales	Onygenaceae	NA	NA	0	0	0	0.00465484336452078	0	0.00736268590781917	0	0	0.00150219115904249	1.20516932250276	-0.0343320939540075	0.409801801170422	-0.0837773134621483	0.933233485830713	NA	NA	NA	NA	NA	NA	NA	NA	NA	NA	NA	NA	NA	none
OTU_535	535	Fungi	Ascomycota	Dothideomycetes	Pleosporales	NA	NA	NA	0	0	0	0	0	0	0.00763663706001222	0.00420875420875421	0.0014806739085958	1.40408979922693	-0.641078146091012	0.418307262479686	-1.5325532296302	0.125385972779366	NA	NA	NA	NA	NA	NA	NA	NA	NA	NA	NA	NA	NA	none
OTU_530	530	Fungi	Basidiomycota	Tremellomycetes	Tremellales	Bulleribasidiaceae	NA	NA	0	0	0	0	0.00419181757209926	0	0.00759947715597167	0	0.00147391184100887	1.4474226397235	-0.713973836047456	0.424528843442265	-1.68180289060749	0.0926070680307401	NA	NA	NA	NA	NA	NA	NA	NA	NA	NA	NA	NA	NA	none
OTU_747	747	Fungi	Ascomycota	Pezizomycetes	Pezizales	Pezizaceae	Pezizaceae_gen_Incertae_sedis	Pezizaceae_sp	0	0.0117681671079729	0	0	0	0	0	0	0.00147102088849661	1.1820675873843	0.242423538886043	0.413769911245464	0.585889723485061	0.557949623616918	NA	NA	NA	NA	NA	NA	NA	NA	NA	NA	NA	NA	NA	none
OTU_434	434	Fungi	Ascomycota	Dothideomycetes	Pleosporales	Sporormiaceae	Preussia	Preussia_sp	0	0	0	0	0.00749542384649372	0	0	0.00420875420875421	0.00146302225690599	1.53994228622532	-0.852099064821096	0.439016237593986	-1.94092835720837	0.0522669678692427	0.0673627070364464	NA	NA	NA	NA	NA	NA	NA	NA	NA	NA	NA	NA	none
OTU_907	907	Fungi	Ascomycota	Eurotiomycetes	Onygenales	Onygenaceae	Onygenaceae_gen_Incertae_sedis	Onygenaceae_sp	0	0	0	0	0.00838363514419853	0.00331939188740623	0	0	0.0014628783789506	1.15948574639841	-0.149635945635146	0.415695214174547	-0.359965524097457	0.718872915535188	NA	NA	NA	NA	NA	NA	NA	NA	NA	NA	NA	NA	NA	none
OTU_673	673	Unassigned	NA	NA	NA	NA	NA	NA	0	0	0	0.011637108411302	0	0	0	0	0.00145463855141275	1.20490169018155	0.29301494527117	0.412120092314665	0.71099407851109	0.477087905241061	NA	NA	NA	NA	NA	NA	NA	NA	NA	NA	NA	NA	NA	none
OTU_676	676	Fungi	Ascomycota	Arthoniomycetes	Lichenostigmatales	Phaeococcomycetaceae	Phaeococcomyces	NA	0	0	0	0.011637108411302	0	0	0	0	0.00145463855141275	1.20490169018155	0.29301494527117	0.412120092314665	0.71099407851109	0.477087905241061	NA	NA	NA	NA	NA	NA	NA	NA	NA	NA	NA	NA	NA	none
OTU_663	663	Unassigned	NA	NA	NA	NA	NA	NA	0	0	0	0	0.0115647045217995	0	0	0	0.00144558806522494	1.22710842431862	-0.301601793057184	0.410933515212601	-0.733943039182741	0.462983454586537	NA	NA	NA	NA	NA	NA	NA	NA	NA	NA	NA	NA	NA	none
OTU_777	777	Unassigned	NA	NA	NA	NA	NA	NA	0	0	0	0	0	0.0112650670271488	0	0	0.0014081333783936	1.13695726483108	-0.0951975981712041	0.41842219843844	-0.227515649328557	0.820022801877473	NA	NA	NA	NA	NA	NA	NA	NA	NA	NA	NA	NA	NA	none
OTU_816	816	Unassigned	NA	NA	NA	NA	NA	NA	0	0	0	0	0	0.0111706881143878	0	0	0.00139633601429847	1.1820223748222	-0.20209213440712	0.413764851103026	-0.488422672608312	0.625250485702939	NA	NA	NA	NA	NA	NA	NA	NA	NA	NA	NA	NA	NA	none
OTU_765	765	Fungi	Ascomycota	Ascomycota_cls_Incertae_sedis	Ascomycota_ord_Incertae_sedis	Ascomycota_fam_Incertae_sedis	Ascomycota_gen_Incertae_sedis	Ascomycota_sp	0	0	0	0	0	0	0.00881027412487432	0.0023477485091797	0.00139475282925675	1.33770869443904	-0.523408192528288	0.405036605458479	-1.29224910903008	0.196270889732299	NA	NA	NA	NA	NA	NA	NA	NA	NA	NA	NA	NA	NA	none
OTU_703	703	Fungi	Chytridiomycota	Rhizophlyctidomycetes	Rhizophlyctidales	Rhizophlyctidaceae	Rhizophlyctis	Rhizophlyctis_sp	0	0	0	0	0	0	0	0.0111111111111111	0.00138888888888889	1.15967533548945	-0.149660627765966	0.415887380358389	-0.359858545448042	0.718952918971442	NA	NA	NA	NA	NA	NA	NA	NA	NA	NA	NA	NA	NA	none
OTU_874	874	Fungi	Ascomycota	Dothideomycetes	NA	NA	NA	NA	0.00998402555910543	0	0	0	0	0	0.00101326362079622	0	0.00137466114748771	1.20458144987893	0.0747466157208145	0.409779002049404	0.1824071398168	0.855263223040416	NA	NA	NA	NA	NA	NA	NA	NA	NA	NA	NA	NA	NA	none
OTU_854	854	Fungi	Basidiomycota	Agaricomycetes	Agaricales	Psathyrellaceae	Coprinopsis	Coprinopsis_sp	0	0	0	0.00528178312998468	0	0.00563253351357441	0	0	0.00136428958044489	1.15963789983973	0.0767679702352872	0.41510469148988	0.184936407150095	0.853278914722772	NA	NA	NA	NA	NA	NA	NA	NA	NA	NA	NA	NA	NA	none
OTU_637	637	Fungi	Ascomycota	Dothideomycetes	Myriangiales	Myriangiaceae	Myriangium	Myriangium_sp	0	0	0	0	0.0107506110957229	0	0	0	0.00134382638696536	1.27129210238981	-0.394498359077388	0.408113773167372	-0.966638190168601	0.333724936091033	NA	NA	NA	NA	NA	NA	NA	NA	NA	NA	NA	NA	NA	none
OTU_906	906	Fungi	Ascomycota	Ascomycota_cls_Incertae_sedis	Ascomycota_ord_Incertae_sedis	Ascomycota_fam_Incertae_sedis	Ascomycota_gen_Incertae_sedis	Ascomycota_sp	0	0	0	0.00232742168226039	0	0.00837801608579089	0	0	0.00133817972100641	1.18209641482874	-0.0907890277694524	0.412600305146843	-0.220041106700444	0.825839140641007	NA	NA	NA	NA	NA	NA	NA	NA	NA	NA	NA	NA	NA	none
OTU_710	710	Fungi	Ascomycota	Eurotiomycetes	Chaetothyriales	Herpotrichiellaceae	Cladophialophora	Cladophialophora_sp	0	0	0	0	0	0	0.0106810219601812	0	0.00133512774502265	1.2048016168053	-0.252744609022407	0.412113280912092	-0.613289162783181	0.539685157827601	NA	NA	NA	NA	NA	NA	NA	NA	NA	NA	NA	NA	NA	none
OTU_562	562	Fungi	Ascomycota	Sordariomycetes	Hypocreales	Nectriaceae	Fusicolla	NA	0	0	0	0	0	0	0.00646176982001034	0.00420875420875421	0.00133381550359557	1.35953315152638	-0.563553536153456	0.413151547245278	-1.36403588443755	0.172556272027937	NA	NA	NA	NA	NA	NA	NA	NA	NA	NA	NA	NA	NA	none
OTU_651	651	Fungi	Chytridiomycota	Rhizophlyctidomycetes	Rhizophlyctidales	Rhizophlyctidales_fam_Incertae_sedis	Rhizophlyctidales_gen_Incertae_sedis	Rhizophlyctidales_sp	0	0	0	0	0	0	0.00557294991437922	0.00504057664196784	0.00132669081954338	1.38130544272046	-0.602748610219042	0.413149140034598	-1.45891290048084	0.144589082005323	NA	NA	NA	NA	NA	NA	NA	NA	NA	NA	NA	NA	NA	none
OTU_726	726	Fungi	Basidiomycota	Tremellomycetes	Cystofilobasidiales	Mrakiaceae	Tausonia	NA	0	0	0.0103993344425957	0	0	0	0	0	0.00129991680532446	1.15947853037514	0.19001810117233	0.415883528877285	0.456902204531402	0.647741339382716	NA	NA	NA	NA	NA	NA	NA	NA	NA	NA	NA	NA	NA	none
OTU_840	840	Fungi	Ascomycota	Sordariomycetes	Xylariales	Xylariaceae	Podosordaria	Podosordaria_muli	0	0	0.0103993344425957	0	0	0	0	0	0.00129991680532446	1.15947853037514	0.19001810117233	0.415883528877285	0.456902204531402	0.647741339382716	NA	NA	NA	NA	NA	NA	NA	NA	NA	NA	NA	NA	NA	none
OTU_353	353	Fungi	Ascomycota	Dothideomycetes	NA	NA	NA	NA	0	0	0	0	0.0102568957899388	0	0	0	0.00128211197374235	1.09198591351567	0.0202551391463467	0.424736209497934	0.0476887505548199	0.961964299660064	NA	NA	NA	NA	NA	NA	NA	NA	NA	NA	NA	NA	NA	none
OTU_812	812	Fungi	Chytridiomycota	Rhizophlyctidomycetes	Rhizophlyctidales	Rhizophlyctidaceae	Rhizophlyctis	Rhizophlyctis_sp	0	0	0	0	0.0102139829426485	0	0	0	0.00127674786783106	1.18267537794332	-0.202187348605279	0.4137910172945	-0.488621889202056	0.625109413155312	NA	NA	NA	NA	NA	NA	NA	NA	NA	NA	NA	NA	NA	none
OTU_745	745	Fungi	Ascomycota	Dothideomycetes	Pleosporales	Lophiostomataceae	NA	NA	0	0	0	0	0	0	0.00650660420326632	0.0037037037037037	0.00127628848837125	1.15954413207991	-0.149643606163434	0.415697233569202	-0.359982203582604	0.718860442145053	NA	NA	NA	NA	NA	NA	NA	NA	NA	NA	NA	NA	NA	none
OTU_687	687	Unassigned	NA	NA	NA	NA	NA	NA	0	0	0.0101132686084142	0	0	0	0	0	0.00126415857605177	1.20542783778871	0.293100092087637	0.412143964430835	0.711159491301551	0.476985407817748	NA	NA	NA	NA	NA	NA	NA	NA	NA	NA	NA	NA	NA	none
OTU_688	688	Unassigned	NA	NA	NA	NA	NA	NA	0	0	0.0101132686084142	0	0	0	0	0	0.00126415857605177	1.20542783778871	0.293100092087637	0.412143964430835	0.711159491301551	0.476985407817748	NA	NA	NA	NA	NA	NA	NA	NA	NA	NA	NA	NA	NA	none
OTU_595	595	Fungi	Ascomycota	Eurotiomycetes	Chaetothyriales	Herpotrichiellaceae	Exophiala	Exophiala_sp	0	0	0	0	0	0	0.00998637154001598	0	0.001248296442502	1.47071741897032	-0.749646853491136	0.432012649610086	-1.73524283181923	0.0826978028678275	NA	NA	NA	NA	NA	NA	NA	NA	NA	NA	NA	NA	NA	none
OTU_795	795	Fungi	Ascomycota	Dothideomycetes	Pleosporales	Pleosporaceae	Curvularia	NA	0	0	0	0	0	0.00995817566221868	0	0	0.00124477195777734	1.15964434801174	-0.149656512331993	0.415886272653652	-0.359849608348641	0.718959602674966	NA	NA	NA	NA	NA	NA	NA	NA	NA	NA	NA	NA	NA	none
OTU_881	881	Fungi	Ascomycota	Ascomycota_cls_Incertae_sedis	Ascomycota_ord_Incertae_sedis	Ascomycota_fam_Incertae_sedis	Ascomycota_gen_Incertae_sedis	Ascomycota_sp	0	0	0	0	0	0	0.00975990630489947	0	0.00121998828811243	1.15947853037514	-0.149634446223878	0.415880348393192	-0.359801675655052	0.718995450009399	NA	NA	NA	NA	NA	NA	NA	NA	NA	NA	NA	NA	NA	none
OTU_841	841	Fungi	Ascomycota	Dothideomycetes	Pleosporales	Lophiostomataceae	Lophiostomataceae_gen_Incertae_sedis	Lophiostomataceae_sp	0	0	0	0	0	0	0.00963427011204067	0	0.00120428376400508	1.35946423867262	-0.563608748762164	0.410602348090091	-1.37263888378569	0.169864637492729	NA	NA	NA	NA	NA	NA	NA	NA	NA	NA	NA	NA	NA	none
OTU_686	686	Fungi	Ascomycota	Dothideomycetes	Pleosporales	Pleosporaceae	Exserohilum	NA	0	0	0	0	0	0	0.00202652724159245	0.00756086496295176	0.00119842402556803	1.24849586105968	-0.348685532471946	0.408428347747238	-0.853725101098359	0.393257322766505	NA	NA	NA	NA	NA	NA	NA	NA	NA	NA	NA	NA	NA	none
OTU_748	748	Fungi	Ascomycota	Dothideomycetes	Pleosporales	Didymellaceae	NA	NA	0.00952562392836731	0	0	0	0	0	0	0	0.00119070299104591	1.1600510680795	0.190094620221385	0.415903968381378	0.457063732671746	0.647625237128949	NA	NA	NA	NA	NA	NA	NA	NA	NA	NA	NA	NA	NA	none
OTU_901	901	Fungi	Ascomycota	Dothideomycetes	Pleosporales	Torulaceae	Torula	Torula_sp	0	0	0	0.00528178312998468	0	0	0	0.00420875420875421	0.00118631716734236	1.15963789983973	0.0767679702352871	0.41510469148988	0.184936407150095	0.853278914722773	NA	NA	NA	NA	NA	NA	NA	NA	NA	NA	NA	NA	NA	none
OTU_758	758	Fungi	Chytridiomycota	Rhizophlyctidomycetes	Rhizophlyctidales	Rhizophlyctidales_fam_Incertae_sedis	Rhizophlyctidales_gen_Incertae_sedis	Rhizophlyctidales_sp	0	0	0	0.00613195977434388	0	0	0.00325330210163316	0	0.00117315773449713	1.15989123060641	0.076798181043589	0.415113347370361	0.185005328135282	0.853224856468797	NA	NA	NA	NA	NA	NA	NA	NA	NA	NA	NA	NA	NA	none
OTU_753	753	Fungi	Fungi_phy_Incertae_sedis	Fungi_cls_Incertae_sedis	Fungi_ord_Incertae_sedis	Fungi_fam_Incertae_sedis	Fungi_gen_Incertae_sedis	Fungi_sp	0	0	0	0.00930968672904157	0	0	0	0	0.0011637108411302	1.18231853484837	0.242460454918511	0.413779939957431	0.585964739961668	0.557899210012667	NA	NA	NA	NA	NA	NA	NA	NA	NA	NA	NA	NA	NA	none
OTU_728	728	Fungi	Basidiomycota	Agaricomycetes	Geastrales	Geastraceae	Geastrum	Geastrum_sp	0	0	0	0	0	0.00558534405719392	0	0.0037037037037037	0.0011611309701122	1.15956728482686	-0.149646643589478	0.4156980344803	-0.35998881682605	0.718855496595535	NA	NA	NA	NA	NA	NA	NA	NA	NA	NA	NA	NA	NA	none
OTU_699	699	Unassigned	NA	NA	NA	NA	NA	NA	0	0	0	0	0.00924590406449943	0	0	0	0.00115573800806243	1.20558046900164	-0.252869980782812	0.412148700999059	-0.613540647270872	0.539518914751471	NA	NA	NA	NA	NA	NA	NA	NA	NA	NA	NA	NA	NA	none
OTU_721	721	Fungi	Ascomycota	Dothideomycetes	Pleosporales	Didymellaceae	Didymella	NA	0.00665601703940362	0	0	0	0.00255349573566212	0	0	0	0.00115118909688322	1.16012524026335	0.0767829597471482	0.415121268677111	0.184965130772115	0.853256385233059	NA	NA	NA	NA	NA	NA	NA	NA	NA	NA	NA	NA	NA	none
OTU_801	801	Fungi	Basidiomycota	Agaricomycetes	Agaricales	Agaricaceae	Tulostoma	Tulostoma_sp	0	0	0	0.00919793966151582	0	0	0	0	0.00114974245768948	1.16009758072205	0.19010079783864	0.415905631690094	0.45707675817261	0.647615875108907	NA	NA	NA	NA	NA	NA	NA	NA	NA	NA	NA	NA	NA	none
OTU_586	586	Fungi	Chytridiomycota	Chytridiomycota_cls_Incertae_sedis	Chytridiomycota_ord_Incertae_sedis	Chytridiomycota_fam_Incertae_sedis	Chytridiomycota_gen_Incertae_sedis	Chytridiomycota_sp	0	0	0	0	0	0	0.00917835344398769	0	0.00114729418049846	1.46990965747812	-0.749788073711134	0.417806326925273	-1.79458286146356	0.0727201857710455	NA	NA	NA	NA	NA	NA	NA	NA	NA	NA	NA	NA	NA	none
OTU_716	716	Unassigned	NA	NA	NA	NA	NA	NA	0	0	0	0	0	0	0.00916758342500917	0	0.00114594792812615	1.15907523147899	-0.149580465712953	0.415865962093203	-0.359684319822812	0.719083219307122	NA	NA	NA	NA	NA	NA	NA	NA	NA	NA	NA	NA	NA	none
OTU_579	579	Unassigned	NA	NA	NA	NA	NA	NA	0	0	0	0	0.000788991983841444	0	0.00822407068001316	0	0.00112663283298183	1.44866883658286	-0.714639994272093	0.421770515938859	-1.69438110836484	0.0901928870056019	NA	NA	NA	NA	NA	NA	NA	NA	NA	NA	NA	NA	NA	none
OTU_864	864	Fungi	Ascomycota	Dothideomycetes	Pleosporales	Didymellaceae	NA	NA	0	0	0	0	0.00895010866747288	0	0	0	0.00111876358343411	1.51778232708313	-0.819240808825008	0.435453110123521	-1.88135252632051	0.0599239802014982	0.0751312742707606	NA	NA	NA	NA	NA	NA	NA	NA	NA	NA	NA	NA	none
OTU_876	876	Fungi	Basidiomycota	Agaricomycetes	Geastrales	Geastraceae	Geastrum	Geastrum_sp	0	0	0	0	0	0	0	0.00891742464776173	0.00111467808097022	1.23009628358473	-0.302134860527326	0.41108952876248	-0.734961217418637	0.462363113833188	NA	NA	NA	NA	NA	NA	NA	NA	NA	NA	NA	NA	NA	none
OTU_547	547	Fungi	Chytridiomycota	Rhizophlyctidomycetes	Rhizophlyctidales	Rhizophlyctidaceae	Rhizophlyctis	Rhizophlyctis_sp	0.00155690487311225	0	0	0	0.0035504639272865	0	0	0.0037037037037037	0.00110138406301281	1.33901893397648	-0.422847411761269	0.40730838619205	-1.03815051714131	0.299199985734041	NA	NA	NA	NA	NA	NA	NA	NA	NA	NA	NA	NA	NA	none
OTU_788	788	Fungi	Ascomycota	Eurotiomycetes	Chaetothyriales	Trichomeriaceae	Knufia	Knufia_sp	0	0	0	0	0	0	0.00305586114166972	0.00571363272768826	0.00109618673366975	1.15959071037356	-0.149649476879429	0.415698851273839	-0.359994925222558	0.718850928593695	NA	NA	NA	NA	NA	NA	NA	NA	NA	NA	NA	NA	NA	none
OTU_502	502	Fungi	Ascomycota	Sordariomycetes	Sordariales	Chaetomiaceae	NA	NA	0	0	0	0	0	0	0.00876947303001159	0	0.00109618412875145	1.31529701450456	-0.481596630813568	0.408481836474955	-1.17899154334393	0.238401543253948	NA	NA	NA	NA	NA	NA	NA	NA	NA	NA	NA	NA	NA	none
OTU_781	781	Fungi	Basidiomycota	Agaricomycetes	Polyporales	Polyporaceae	NA	NA	0	0	0.00346644481419856	0.00528178312998468	0	0	0	0	0.0010935284930229	1.15964976313518	0.190043254929407	0.415704134444091	0.457159886522529	0.647556128295054	NA	NA	NA	NA	NA	NA	NA	NA	NA	NA	NA	NA	NA	none
OTU_832	832	Fungi	Basidiomycota	Agaricomycetes	Geastrales	Geastraceae	Geastrum	Geastrum_sp	0	0.00872143729286586	0	0	0	0	0	0	0.00109017966160823	1.13832914786719	0.135795820777718	0.41846909990837	0.324506208003059	0.745554823036684	NA	NA	NA	NA	NA	NA	NA	NA	NA	NA	NA	NA	NA	none
OTU_668	668	Fungi	Ascomycota	Lecanoromycetes	Ostropales	Stictidaceae	Cryptodiscus	Cryptodiscus_sp	0	0	0	0	0	0.00663878377481246	0.00202652724159245	0	0.00108316387705061	1.22588172731727	-0.301397751789874	0.409794050896742	-0.735485913302874	0.462043615958058	NA	NA	NA	NA	NA	NA	NA	NA	NA	NA	NA	NA	NA	none
OTU_763	763	Fungi	Ascomycota	Sordariomycetes	Sordariales	Chaetomiaceae	Chaetomium	NA	0	0	0	0	0	0	0	0.00841750841750842	0.00105218855218855	1.13695726483108	-0.0951975981712039	0.418422198438438	-0.227515649328558	0.820022801877472	NA	NA	NA	NA	NA	NA	NA	NA	NA	NA	NA	NA	NA	none
OTU_780	780	Fungi	Ascomycota	Dothideomycetes	Pleosporales	Sporormiaceae	Preussia	Preussia_sp	0	0	0	0	0	0	0	0.00841750841750842	0.00105218855218855	1.13695726483108	-0.0951975981712039	0.418422198438438	-0.227515649328558	0.820022801877472	NA	NA	NA	NA	NA	NA	NA	NA	NA	NA	NA	NA	NA	none
OTU_783	783	Fungi	Ascomycota	Eurotiomycetes	Eurotiales	Aspergillaceae	Penicillium	Penicillium_sp	0	0	0	0	0	0	0	0.00841750841750842	0.00105218855218855	1.13695726483108	-0.0951975981712039	0.418422198438438	-0.227515649328558	0.820022801877472	NA	NA	NA	NA	NA	NA	NA	NA	NA	NA	NA	NA	NA	none
OTU_790	790	Fungi	Basidiomycota	Tremellomycetes	Tremellales	NA	NA	NA	0	0	0	0	0	0	0	0.00841750841750842	0.00105218855218855	1.13695726483108	-0.0951975981712039	0.418422198438438	-0.227515649328558	0.820022801877472	NA	NA	NA	NA	NA	NA	NA	NA	NA	NA	NA	NA	NA	none
OTU_806	806	Fungi	Basidiomycota	Agaricomycetes	Agaricales	Psathyrellaceae	Parasola	NA	0	0	0	0	0	0	0	0.00841750841750842	0.00105218855218855	1.13695726483108	-0.0951975981712039	0.418422198438438	-0.227515649328558	0.820022801877472	NA	NA	NA	NA	NA	NA	NA	NA	NA	NA	NA	NA	NA	none
OTU_807	807	Fungi	Ascomycota	Pezizomycetes	Pezizales	Pezizaceae	Mattirolomyces	Mattirolomyces_spinosus	0	0	0	0	0	0	0	0.00841750841750842	0.00105218855218855	1.13695726483108	-0.0951975981712039	0.418422198438438	-0.227515649328558	0.820022801877472	NA	NA	NA	NA	NA	NA	NA	NA	NA	NA	NA	NA	NA	none
OTU_811	811	Fungi	Ascomycota	Dothideomycetes	Pleosporales	Dictyosporiaceae	Pseudocoleophoma	Pseudocoleophoma_sp	0	0	0	0	0	0	0	0.00841750841750842	0.00105218855218855	1.13695726483108	-0.0951975981712039	0.418422198438438	-0.227515649328558	0.820022801877472	NA	NA	NA	NA	NA	NA	NA	NA	NA	NA	NA	NA	NA	none
OTU_803	803	Fungi	Ascomycota	Eurotiomycetes	Chaetothyriales	Herpotrichiellaceae	Exophiala	Exophiala_sp	0	0	0	0	0.00838363514419853	0	0	0	0.00104795439302482	1.13693293489972	-0.0951946283101893	0.418421413039091	-0.227508978612659	0.820027988355742	NA	NA	NA	NA	NA	NA	NA	NA	NA	NA	NA	NA	NA	none
OTU_886	886	Fungi	Ascomycota	Dothideomycetes	Pleosporales	NA	NA	NA	0	0	0	0	0.00838363514419853	0	0	0	0.00104795439302482	1.13693293489972	-0.0951946283101893	0.418421413039091	-0.227508978612659	0.820027988355742	NA	NA	NA	NA	NA	NA	NA	NA	NA	NA	NA	NA	NA	none
OTU_827	827	Fungi	Ascomycota	Dothideomycetes	Pleosporales	Phaeosphaeriaceae	NA	NA	0	0	0	0	0	0.00837801608579089	0	0	0.00104725201072386	1.15951325949557	-0.149639073929761	0.415881588733488	-0.359811730029856	0.718987930611566	NA	NA	NA	NA	NA	NA	NA	NA	NA	NA	NA	NA	NA	none
OTU_626	626	Fungi	Ascomycota	Dothideomycetes	Pleosporales	Cucurbitariaceae	NA	NA	0	0	0	0	0.00828441583033516	0	0	0	0.00103555197879189	1.56224299973098	-0.884203144794379	0.446717690007022	-1.97933317747162	0.0477785065329947	0.0627470892759265	NA	NA	NA	NA	NA	NA	NA	NA	NA	NA	NA	NA	none
OTU_678	678	Unassigned	NA	NA	NA	NA	NA	NA	0	0	0	0	0	0	0.00814000814000814	0	0.00101750101750102	1.18215493388907	-0.202111528987403	0.413770156777336	-0.488463282517899	0.625221727228369	NA	NA	NA	NA	NA	NA	NA	NA	NA	NA	NA	NA	NA	none
OTU_879	879	Fungi	Ascomycota	Sordariomycetes	Sordariales	Podosporaceae	Podospora	Podospora_sp	0	0	0	0	0.00811054537463677	0	0	0	0.0010138181718296	1.16026028982766	-0.149735684537015	0.415722086944503	-0.360182172752837	0.718710905383299	NA	NA	NA	NA	NA	NA	NA	NA	NA	NA	NA	NA	NA	none
OTU_557	557	Fungi	Ascomycota	Ascomycota_cls_Incertae_sedis	Ascomycota_ord_Incertae_sedis	Ascomycota_fam_Incertae_sedis	Ascomycota_gen_Incertae_sedis	Ascomycota_sp	0	0	0	0	0.00512844789496939	0	0	0.00297247488258724	0.00101261534719458	1.42913423310055	-0.679498806719479	0.418921165778129	-1.62202070992841	0.104798913863775	NA	NA	NA	NA	NA	NA	NA	NA	NA	NA	NA	NA	NA	none
OTU_691	691	Fungi	Ascomycota	Eurotiomycetes	Chaetothyriales	Herpotrichiellaceae	Cladophialophora	Cladophialophora_sp	0	0	0	0	0	0	0.00555960375500767	0.00252028832098392	0.00100998650949895	1.27077136395726	-0.39439485826627	0.407854932937412	-0.966997886787341	0.333545090071514	NA	NA	NA	NA	NA	NA	NA	NA	NA	NA	NA	NA	NA	none
OTU_824	824	Fungi	Entorrhizomycota	Entorrhizomycetes	Talbotiomycetales	Talbotiomycetaceae	Talbotiomycetaceae_gen_Incertae_sedis	Talbotiomycetaceae_sp	0	0	0	0.00792267469497702	0	0	0	0	0.000990334336872127	1.1597353795152	0.190052538461063	0.41589269040323	0.4569749429277	0.647689055842162	NA	NA	NA	NA	NA	NA	NA	NA	NA	NA	NA	NA	NA	none
OTU_700	700	Unassigned	NA	NA	NA	NA	NA	NA	0	0	0	0	0.00770980301453298	0	0	0	0.000963725376816623	1.1820675873843	-0.202098753224068	0.413766660388471	-0.488436533369616	0.625240669947141	NA	NA	NA	NA	NA	NA	NA	NA	NA	NA	NA	NA	NA	none
OTU_533	533	Unassigned	NA	NA	NA	NA	NA	NA	0	0	0	0	0	0	0.00763663706001222	0	0.000954579632501527	1.38160412356922	-0.60267699285015	0.418689041676259	-1.43943818170468	0.150026412967236	NA	NA	NA	NA	NA	NA	NA	NA	NA	NA	NA	NA	NA	none
OTU_833	833	Fungi	Ascomycota	Pezizomycetes	Pezizales	Ascodesmidaceae	Cephaliophora	Cephaliophora_sp	0	0	0	0	0	0	0.00763161771453378	0	0.000953952214316722	1.20330476859438	-0.252513611598405	0.411337470249851	-0.613884291759331	0.539291791050815	NA	NA	NA	NA	NA	NA	NA	NA	NA	NA	NA	NA	NA	none
OTU_768	768	Fungi	Basidiomycota	Cystobasidiomycetes	Cystobasidiomycetes_ord_Incertae_sedis	Symmetrosporaceae	Symmetrospora	NA	0	0	0	0.00232742168226039	0.00192745075363324	0	0.00305586114166972	0	0.000913841697195419	1.15945259330378	-0.0363323194663158	0.415002828183046	-0.0875471611251061	0.930236600149994	NA	NA	NA	NA	NA	NA	NA	NA	NA	NA	NA	NA	NA	none
OTU_773	773	Fungi	Ascomycota	Dothideomycetes	Pleosporales	Didymellaceae	NA	NA	0	0	0	0	0.007100927854573	0	0	0	0.000887615981821625	1.49506341598593	-0.785225398233698	0.435867275381397	-1.80152409365122	0.0716203132496161	0.0851645558698874	NA	NA	NA	NA	NA	NA	NA	NA	NA	NA	NA	NA	none
OTU_740	740	Fungi	Ascomycota	Dothideomycetes	Pleosporales	Pleosporaceae	Exserohilum	NA	0	0	0.00693288962839712	0	0	0	0	0	0.00086661120354964	1.13698099142199	0.135633568707706	0.418425423747396	0.324152312478956	0.745822723538067	NA	NA	NA	NA	NA	NA	NA	NA	NA	NA	NA	NA	NA	none
OTU_759	759	Fungi	Ascomycota	Orbiliomycetes	Orbiliales	Orbiliales_fam_Incertae_sedis	Orbiliales_gen_Incertae_sedis	Orbiliales_sp	0	0	0	0	0	0	0	0.00672904252973813	0.000841130316217266	1.13704484141997	-0.0952083622490407	0.418343116169066	-0.227584388434311	0.819969357715691	NA	NA	NA	NA	NA	NA	NA	NA	NA	NA	NA	NA	NA	none
OTU_436	436	Fungi	Basidiomycota	Agaricomycetes	Geastrales	Geastraceae	Geastrum	Geastrum_sp	0	0	0	0	0.00670643186265228	0	0	0	0.000838303982831535	1.47267022140425	-0.750646794916362	0.432251233639604	-1.73659838653514	0.0824580845268736	NA	NA	NA	NA	NA	NA	NA	NA	NA	NA	NA	NA	NA	none
OTU_575	575	Fungi	Chytridiomycota	Chytridiomycota_cls_Incertae_sedis	Chytridiomycota_ord_Incertae_sedis	Chytridiomycota_fam_Incertae_sedis	Chytridiomycota_gen_Incertae_sedis	Chytridiomycota_sp	0	0	0	0	0.00670643186265228	0	0	0	0.000838303982831535	1.47267022140425	-0.750646794916362	0.432251233639604	-1.73659838653514	0.0824580845268736	NA	NA	NA	NA	NA	NA	NA	NA	NA	NA	NA	NA	NA	none
OTU_734	734	Fungi	Ascomycota	Sordariomycetes	Coniochaetales	Coniochaetaceae	Coniochaeta	NA	0.00665601703940362	0	0	0	0	0	0	0	0.000832002129925453	1.13745287415644	0.135691206096802	0.4184406600729	0.324278252675451	0.745727382719518	NA	NA	NA	NA	NA	NA	NA	NA	NA	NA	NA	NA	NA	none
OTU_792	792	Fungi	Basidiomycota	Tremellomycetes	Tremellales	Tremellales_fam_Incertae_sedis	Tremellales_gen_Incertae_sedis	Tremellales_sp	0.00665601703940362	0	0	0	0	0	0	0	0.000832002129925453	1.13745287415644	0.135691206096802	0.4184406600729	0.324278252675451	0.745727382719518	NA	NA	NA	NA	NA	NA	NA	NA	NA	NA	NA	NA	NA	none
OTU_787	787	Unassigned	NA	NA	NA	NA	NA	NA	0	0	0	0	0	0.00663878377481246	0	0	0.000829847971851558	1.13709153651305	-0.0952139435003353	0.418426535575742	-0.227552354846051	0.819994263496832	NA	NA	NA	NA	NA	NA	NA	NA	NA	NA	NA	NA	NA	none
OTU_870	870	Fungi	Monoblepharomycota	Monoblepharomycota_cls_Incertae_sedis	Monoblepharomycota_ord_Incertae_sedis	Monoblepharomycota_fam_Incertae_sedis	Monoblepharomycota_gen_Incertae_sedis	Monoblepharomycota_sp	0	0	0	0	0	0.00663878377481246	0	0	0.000829847971851558	1.13709153651305	-0.0952139435003353	0.418426535575742	-0.227552354846051	0.819994263496832	NA	NA	NA	NA	NA	NA	NA	NA	NA	NA	NA	NA	NA	none
OTU_746	746	Fungi	Ascomycota	Dothideomycetes	Venturiales	Sympoventuriaceae	NA	NA	0	0	0	0	0	0	0.00650660420326632	0	0.00081332552540829	1.13698099142199	-0.0952004919859334	0.418422964505292	-0.227522148786672	0.820017748559615	NA	NA	NA	NA	NA	NA	NA	NA	NA	NA	NA	NA	NA	none
OTU_737	737	Fungi	NA	NA	NA	NA	NA	NA	0.00635041595224487	0	0	0	0	0	0	0	0.000793801994030609	1.13736268322489	0.13568026171282	0.418437743632665	0.324254357493932	0.745745471848653	NA	NA	NA	NA	NA	NA	NA	NA	NA	NA	NA	NA	NA	none
OTU_822	822	Fungi	Basidiomycota	Agaricomycetes	Agaricomycetes_ord_Incertae_sedis	Agaricomycetes_fam_Incertae_sedis	Agaricomycetes_gen_Incertae_sedis	Agaricomycetes_sp	0	0	0	0	0	0.00623169439770674	0	0	0.000778961799713343	1.13742373571006	-0.095254061297781	0.418437285427382	-0.227642384211748	0.819924267064899	NA	NA	NA	NA	NA	NA	NA	NA	NA	NA	NA	NA	NA	none
OTU_736	736	Fungi	Ascomycota	Dothideomycetes	Pleosporales	Sporormiaceae	Preussia	Preussia_sp	0	0	0	0.00613195977434388	0	0	0	0	0.000766494971792985	1.13739369165326	0.135684028284306	0.418438746101149	0.324262582154635	0.745739245600594	NA	NA	NA	NA	NA	NA	NA	NA	NA	NA	NA	NA	NA	none
OTU_875	875	Fungi	Ascomycota	Dothideomycetes	Pleosporales	Periconiaceae	Periconia	NA	0	0	0	0.00613195977434388	0	0	0	0	0.000766494971792985	1.13739369165326	0.135684028284306	0.418438746101149	0.324262582154635	0.745739245600594	NA	NA	NA	NA	NA	NA	NA	NA	NA	NA	NA	NA	NA	none
OTU_775	775	Unassigned	NA	NA	NA	NA	NA	NA	0	0	0	0	0	0	0.00611172228333944	0	0.00076396528541743	1.13671212549122	-0.0951675604231774	0.418414291911195	-0.227448159068562	0.820075275883826	NA	NA	NA	NA	NA	NA	NA	NA	NA	NA	NA	NA	NA	none
OTU_853	853	Fungi	Basidiomycota	Tremellomycetes	Tremellales	Bulleribasidiaceae	Dioszegia	NA	0	0	0	0	0	0	0.00611172228333944	0	0.00076396528541743	1.13671212549122	-0.0951675604231774	0.418414291911195	-0.227448159068562	0.820075275883826	NA	NA	NA	NA	NA	NA	NA	NA	NA	NA	NA	NA	NA	none
OTU_517	517	Fungi	Ascomycota	Dothideomycetes	Pleosporales	Lentitheciaceae	Keissleriella	NA	0	0	0	0	0	0	0.00607958172477734	0	0.000759947715597168	1.35835648592832	-0.563053993594676	0.415870155936294	-1.35391776870117	0.175762613973377	NA	NA	NA	NA	NA	NA	NA	NA	NA	NA	NA	NA	NA	none
OTU_782	782	Fungi	Ascomycota	Dothideomycetes	Pleosporales	Pleosporaceae	Bipolaris	NA	0	0	0.00606796116504854	0	0	0	0	0	0.000758495145631068	1.1600510680795	0.190094620221384	0.415903968381377	0.457063732671747	0.647625237128949	NA	NA	NA	NA	NA	NA	NA	NA	NA	NA	NA	NA	NA	none
OTU_511	511	Fungi	Ascomycota	Dothideomycetes	Pleosporales	Pleosporales_fam_Incertae_sedis	Pleosporales_gen_Incertae_sedis	Pleosporales_sp	0	0	0	0	0.00591743987881083	0	0	0	0.000739679984851354	1.42788383224089	-0.678863456702065	0.425223719662075	-1.59648539183458	0.110380464678902	NA	NA	NA	NA	NA	NA	NA	NA	NA	NA	NA	NA	NA	none
OTU_798	798	Unassigned	NA	NA	NA	NA	NA	NA	0	0.00588408355398647	0	0	0	0	0	0	0.000735510444248309	1.13702675044999	0.135639198859574	0.418426898772606	0.32416462530839	0.745813402154649	NA	NA	NA	NA	NA	NA	NA	NA	NA	NA	NA	NA	NA	none
OTU_813	813	Fungi	Ascomycota	Sordariomycetes	Xylariales	Xylariaceae	Xylaria	Xylaria_sp	0	0.00588408355398647	0	0	0	0	0	0	0.000735510444248309	1.13702675044999	0.135639198859574	0.418426898772606	0.32416462530839	0.745813402154649	NA	NA	NA	NA	NA	NA	NA	NA	NA	NA	NA	NA	NA	none
OTU_817	817	Fungi	Ascomycota	Dothideomycetes	Pleosporales	Didymellaceae	Didymella	NA	0	0	0.00576003686423593	0	0	0	0	0	0.000720004608029491	1.13788565993263	0.135743259793998	0.418454682826016	0.324391780914629	0.745641441492606	NA	NA	NA	NA	NA	NA	NA	NA	NA	NA	NA	NA	NA	none
OTU_834	834	Unassigned	NA	NA	NA	NA	NA	NA	0	0	0	0	0	0	0	0.00571363272768826	0.000714204090961033	1.13722760438579	-0.0952304307584832	0.418430935353726	-0.227589364725098	0.819965488717741	NA	NA	NA	NA	NA	NA	NA	NA	NA	NA	NA	NA	NA	none
OTU_475	475	Fungi	Basidiomycota	Agaricomycetes	Agaricales	Psathyrellaceae	Parasola	Parasola_sp	0	0	0	0	0	0	0.00557294991437922	0	0.000696618739297402	1.33615893822726	-0.522698086945431	0.413590165831909	-1.26380685549923	0.206299359975484	NA	NA	NA	NA	NA	NA	NA	NA	NA	NA	NA	NA	NA	none
OTU_628	628	Fungi	Ascomycota	Sordariomycetes	Xylariales	NA	NA	NA	0	0	0	0	0	0	0.00557294991437922	0	0.000696618739297402	1.33615893822726	-0.522698086945431	0.413590165831909	-1.26380685549923	0.206299359975484	NA	NA	NA	NA	NA	NA	NA	NA	NA	NA	NA	NA	NA	none
OTU_889	889	Fungi	Glomeromycota	Glomeromycetes	Glomerales	Glomeraceae	Glomus	Glomus_sp	0	0	0	0	0.00554754243869966	0	0	0	0.000693442804837457	1.16014264680725	-0.149722380620336	0.415904107977983	-0.35999255056231	0.718852704419001	NA	NA	NA	NA	NA	NA	NA	NA	NA	NA	NA	NA	NA	none
OTU_604	604	Fungi	Ascomycota	Dothideomycetes	Pleosporales	Phaeosphaeriaceae	Banksiophoma	NA	0	0	0	0	0.00552294388689011	0	0	0	0.000690367985861264	1.40549063765921	-0.641564414019808	0.421918261306116	-1.520589348358	0.128362921475807	NA	NA	NA	NA	NA	NA	NA	NA	NA	NA	NA	NA	NA	none
OTU_654	654	Fungi	Ascomycota	Ascomycota_cls_Incertae_sedis	Ascomycota_ord_Incertae_sedis	Ascomycota_fam_Incertae_sedis	Ascomycota_gen_Incertae_sedis	Ascomycota_sp	0	0	0	0	0.00552294388689011	0	0	0	0.000690367985861264	1.40549063765921	-0.641564414019808	0.421918261306116	-1.520589348358	0.128362921475807	NA	NA	NA	NA	NA	NA	NA	NA	NA	NA	NA	NA	NA	none
OTU_819	819	Fungi	Ascomycota	Sordariomycetes	Sordariales	Chaetomiaceae	Chaetomiaceae_gen_Incertae_sedis	Chaetomiaceae_sp	0	0	0	0	0	0	0.00117486724000188	0.00420875420875421	0.000672952681094511	1.15902823687392	-0.149575520135489	0.41567941511899	-0.359833839962156	0.718971395280606	NA	NA	NA	NA	NA	NA	NA	NA	NA	NA	NA	NA	NA	none
OTU_664	664	Fungi	Ascomycota	Sordariomycetes	Sordariales	Podosporaceae	Cladorrhinum	Cladorrhinum_sp	0	0	0	0	0	0	0.00528690258000846	0	0.000660862822501058	1.29249082816813	-0.438470161583596	0.410705133540999	-1.06760331385005	0.285699488181448	NA	NA	NA	NA	NA	NA	NA	NA	NA	NA	NA	NA	NA	none
OTU_873	873	Fungi	Ascomycota	Dothideomycetes	Pleosporales	NA	NA	NA	0	0	0	0.00528178312998468	0	0	0	0	0.000660222891248085	1.13715222418202	0.135654591592918	0.418430946092684	0.324198276584614	0.74578792676632	NA	NA	NA	NA	NA	NA	NA	NA	NA	NA	NA	NA	NA	none
OTU_902	902	Fungi	Basidiomycota	Cystobasidiomycetes	Cystobasidiales	Cystobasidiaceae	Cystobasidium	NA	0	0	0	0.00528178312998468	0	0	0	0	0.000660222891248085	1.13715222418202	0.135654591592918	0.418430946092684	0.324198276584614	0.74578792676632	NA	NA	NA	NA	NA	NA	NA	NA	NA	NA	NA	NA	NA	none
OTU_619	619	Fungi	Ascomycota	Dothideomycetes	Pleosporales	Didymellaceae	Didymellaceae_gen_Incertae_sedis	Didymellaceae_sp	0	0	0	0	0	0	0.00253315905199056	0.00252028832098392	0.00063168092162181	1.22554690426754	-0.301333109686746	0.410159402801296	-0.734673172500032	0.462538562574178	NA	NA	NA	NA	NA	NA	NA	NA	NA	NA	NA	NA	NA	none
OTU_669	669	Fungi	Chytridiomycota	Rhizophlyctidomycetes	Rhizophlyctidales	Rhizophlyctidaceae	Rhizophlyctis	Rhizophlyctis_sp	0	0	0	0	0	0	0.00488289353199432	0	0.00061036169149929	1.29208694742203	-0.438483217746646	0.406947199130685	-1.07749412868138	0.281259572382104	NA	NA	NA	NA	NA	NA	NA	NA	NA	NA	NA	NA	NA	none
OTU_593	593	Fungi	Ascomycota	Sordariomycetes	Hypocreales	Nectriaceae	Fusarium	NA	0	0	0	0	0	0	0.00234973448000376	0.00252028832098392	0.00060875285012346	1.20367246116336	-0.252567474262741	0.411579097465575	-0.613654764826501	0.539443486138803	NA	NA	NA	NA	NA	NA	NA	NA	NA	NA	NA	NA	NA	none
OTU_904	904	Fungi	Ascomycota	Ascomycota_cls_Incertae_sedis	Ascomycota_ord_Incertae_sedis	Ascomycota_fam_Incertae_sedis	Ascomycota_gen_Incertae_sedis	Ascomycota_sp	0.00467071461933676	0	0	0	0	0	0	0	0.000583839327417095	1.16077929921893	0.190190685000718	0.415930058278464	0.457266026379334	0.64747984572813	NA	NA	NA	NA	NA	NA	NA	NA	NA	NA	NA	NA	NA	none
OTU_868	868	Unassigned	NA	NA	NA	NA	NA	NA	0	0	0	0.00465484336452078	0	0	0	0	0.000581855420565098	1.13715222418202	0.135654591592918	0.418430946092684	0.324198276584614	0.74578792676632	NA	NA	NA	NA	NA	NA	NA	NA	NA	NA	NA	NA	NA	none
OTU_771	771	Fungi	Ascomycota	Ascomycota_cls_Incertae_sedis	Ascomycota_ord_Incertae_sedis	Ascomycota_fam_Incertae_sedis	Ascomycota_gen_Incertae_sedis	Ascomycota_sp	0	0	0	0	0.00464389349110793	0	0	0	0.000580486686388491	1.18181313961335	-0.202063806844728	0.413338565799399	-0.48885786027233	0.624942331185877	NA	NA	NA	NA	NA	NA	NA	NA	NA	NA	NA	NA	NA	none
OTU_564	564	Fungi	Ascomycota	Dothideomycetes	Myriangiales	Myriangiaceae	Myriangium	Myriangium_sp	0	0	0	0	0	0	0.00411203534000658	0	0.000514004417500823	1.24793418046758	-0.348543421361522	0.410204895898645	-0.849681280858339	0.395502308455653	NA	NA	NA	NA	NA	NA	NA	NA	NA	NA	NA	NA	NA	none
OTU_796	796	Fungi	Basidiomycota	Agaricomycetes	Phallales	Phallaceae	Itajahya	Itajahya_sp	0	0	0	0	0	0	0.00407000407000407	0	0.000508750508750509	1.13707042370237	-0.0952113783690506	0.418425853305675	-0.227546595452589	0.819998741384502	NA	NA	NA	NA	NA	NA	NA	NA	NA	NA	NA	NA	NA	none
OTU_852	852	Unassigned	NA	NA	NA	NA	NA	NA	0	0	0	0	0	0	0.00407000407000407	0	0.000508750508750509	1.13707042370237	-0.0952113783690506	0.418425853305675	-0.227546595452589	0.819998741384502	NA	NA	NA	NA	NA	NA	NA	NA	NA	NA	NA	NA	NA	none
OTU_546	546	Fungi	Basidiomycota	Agaricomycetes	Russulales	Russulales_fam_Incertae_sedis	Russulales_gen_Incertae_sedis	Russulales_sp	0	0	0	0	0	0	0.00405305448318489	0	0.000506631810398111	1.2695662951241	-0.394077138027187	0.410095708091123	-0.960939434995559	0.336582621140464	NA	NA	NA	NA	NA	NA	NA	NA	NA	NA	NA	NA	NA	none
OTU_570	570	Fungi	Ascomycota	Arthoniomycetes	Lichenostigmatales	Phaeococcomycetaceae	Phaeococcomycetaceae_gen_Incertae_sedis	Phaeococcomycetaceae_sp	0	0	0	0	0	0	0.00405305448318489	0	0.000506631810398111	1.2695662951241	-0.394077138027187	0.410095708091123	-0.960939434995559	0.336582621140464	NA	NA	NA	NA	NA	NA	NA	NA	NA	NA	NA	NA	NA	none
OTU_581	581	Fungi	Chytridiomycota	Rhizophlyctidomycetes	Rhizophlyctidales	Rhizophlyctidales_fam_Incertae_sedis	Rhizophlyctidales_gen_Incertae_sedis	Rhizophlyctidales_sp	0	0	0	0	0	0	0.00405305448318489	0	0.000506631810398111	1.2695662951241	-0.394077138027187	0.410095708091123	-0.960939434995559	0.336582621140464	NA	NA	NA	NA	NA	NA	NA	NA	NA	NA	NA	NA	NA	none
OTU_766	766	Fungi	Ascomycota	Dothideomycetes	Botryosphaeriales	Botryosphaeriaceae	NA	NA	0	0	0	0	0.00385490150726649	0	0	0	0.000481862688408311	1.13702675044999	-0.0952060663117844	0.418424442340598	-0.227534667380369	0.820008015394926	NA	NA	NA	NA	NA	NA	NA	NA	NA	NA	NA	NA	NA	none
OTU_769	769	Fungi	Ascomycota	Dothideomycetes	Botryosphaeriales	Botryosphaeriaceae	Dothiorella	NA	0	0	0	0	0.00385490150726649	0	0	0	0.000481862688408311	1.13702675044999	-0.0952060663117844	0.418424442340598	-0.227534667380369	0.820008015394926	NA	NA	NA	NA	NA	NA	NA	NA	NA	NA	NA	NA	NA	none
OTU_658	658	Fungi	Ascomycota	Dothideomycetes	Pleosporales	Didymellaceae	NA	NA	0	0	0	0	0.000394495991920722	0	0.00344379991040281	0	0.000479786987790442	1.24796827504977	-0.348588406562723	0.408487670165694	-0.853363349795419	0.393457839307235	NA	NA	NA	NA	NA	NA	NA	NA	NA	NA	NA	NA	NA	none
OTU_697	697	Fungi	Ascomycota	Sordariomycetes	Magnaporthales	Magnaporthaceae	Arxiella	Arxiella_sp	0	0	0	0	0.0035504639272865	0	0	0	0.000443807990910812	1.2935246647508	-0.438733786724911	0.410786618718433	-1.06803329693082	0.285505492374987	NA	NA	NA	NA	NA	NA	NA	NA	NA	NA	NA	NA	NA	none
OTU_612	612	Fungi	Basidiomycota	Microbotryomycetes	Sporidiobolales	Sporidiobolaceae	Rhodotorula	Rhodotorula_sp	0	0	0	0	0	0	0.00354642267278678	0	0.000443302834098347	1.24736874742305	-0.348428660425004	0.410171247968844	-0.84947119562966	0.395619151560865	NA	NA	NA	NA	NA	NA	NA	NA	NA	NA	NA	NA	NA	none
OTU_613	613	Fungi	Ascomycota	Sordariomycetes	Hypocreales	Clavicipitaceae	Metarhizium	NA	0	0	0	0	0	0	0.00354642267278678	0	0.000443302834098347	1.24736874742305	-0.348428660425004	0.410171247968844	-0.84947119562966	0.395619151560865	NA	NA	NA	NA	NA	NA	NA	NA	NA	NA	NA	NA	NA	none
OTU_555	555	Fungi	Ascomycota	Sordariomycetes	Hypocreales	Hypocreales_fam_Incertae_sedis	NA	NA	0	0	0	0	0	0	0.00352460172000564	0	0.000440575215000705	1.22565585661731	-0.30133914675392	0.410858228523223	-0.73343826613147	0.463291167294215	NA	NA	NA	NA	NA	NA	NA	NA	NA	NA	NA	NA	NA	none
OTU_730	730	Unassigned	NA	NA	NA	NA	NA	NA	0	0	0	0	0	0	0.00352460172000564	0	0.000440575215000705	1.22565585661731	-0.30133914675392	0.410858228523223	-0.73343826613147	0.463291167294215	NA	NA	NA	NA	NA	NA	NA	NA	NA	NA	NA	NA	NA	none
OTU_794	794	Fungi	Chytridiomycota	Rhizophlyctidomycetes	Rhizophlyctidales	Rhizophlyctidales_fam_Incertae_sedis	Rhizophlyctidales_gen_Incertae_sedis	Rhizophlyctidales_sp	0	0	0	0	0.00315596793536578	0	0	0	0.000394495991920723	1.27113147016912	-0.394432635063516	0.410203243054048	-0.961554160632382	0.336273607014087	NA	NA	NA	NA	NA	NA	NA	NA	NA	NA	NA	NA	NA	none
OTU_821	821	Fungi	Ascomycota	Dothideomycetes	Dothideales	Saccotheciaceae	Aureobasidium	NA	0.00311380974622451	0	0	0	0	0	0	0	0.000389226218278064	1.13784817065118	0.135738780776702	0.418453466304915	0.324382020240677	0.745648830228524	NA	NA	NA	NA	NA	NA	NA	NA	NA	NA	NA	NA	NA	none
OTU_694	694	Fungi	Ascomycota	Eurotiomycetes	Chaetothyriales	Herpotrichiellaceae	NA	NA	0	0	0	0	0	0	0.00303979086238867	0	0.000379973857798584	1.22517119972199	-0.301250984130809	0.410833190751654	-0.733268370015687	0.463394762626005	NA	NA	NA	NA	NA	NA	NA	NA	NA	NA	NA	NA	NA	none
OTU_733	733	Fungi	Ascomycota	Eurotiomycetes	Eurotiales	Aspergillaceae	Aspergillus	NA	0	0	0	0	0	0	0.00303979086238867	0	0.000379973857798584	1.22517119972199	-0.301250984130809	0.410833190751654	-0.733268370015687	0.463394762626005	NA	NA	NA	NA	NA	NA	NA	NA	NA	NA	NA	NA	NA	none
OTU_858	858	Fungi	Basidiomycota	Tremellomycetes	Tremellales	Bulleribasidiaceae	Vishniacozyma	NA	0	0	0	0	0	0	0.00303979086238867	0	0.000379973857798584	1.22517119972199	-0.301250984130809	0.410833190751654	-0.733268370015687	0.463394762626005	NA	NA	NA	NA	NA	NA	NA	NA	NA	NA	NA	NA	NA	none
OTU_859	859	Fungi	Ascomycota	Sordariomycetes	Coniochaetales	Coniochaetaceae	Coniochaeta	Coniochaeta_sp	0	0	0	0	0	0	0	0.00297247488258724	0.000371559360323405	1.13802270353869	-0.0953252623081016	0.418456736700564	-0.22780195405556	0.819800207517437	NA	NA	NA	NA	NA	NA	NA	NA	NA	NA	NA	NA	NA	none
OTU_646	646	Unassigned	NA	NA	NA	NA	NA	NA	0	0	0	0	0	0	0.0029371681000047	0	0.000367146012500587	1.20337753276704	-0.25251310369007	0.412048784946951	-0.612823318293681	0.539993170685828	NA	NA	NA	NA	NA	NA	NA	NA	NA	NA	NA	NA	NA	none
OTU_693	693	Fungi	Ascomycota	Ascomycota_cls_Incertae_sedis	Ascomycota_ord_Incertae_sedis	Ascomycota_fam_Incertae_sedis	Ascomycota_gen_Incertae_sedis	Ascomycota_sp	0	0	0	0	0	0	0.0029371681000047	0	0.000367146012500587	1.20337753276704	-0.25251310369007	0.412048784946951	-0.612823318293681	0.539993170685828	NA	NA	NA	NA	NA	NA	NA	NA	NA	NA	NA	NA	NA	none
OTU_750	750	Fungi	Basidiomycota	Agaricomycetes	Polyporales	Polyporales_fam_Incertae_sedis	Polyporales_gen_Incertae_sedis	Polyporales_sp	0	0	0	0	0	0	0.0029371681000047	0	0.000367146012500587	1.20337753276704	-0.25251310369007	0.412048784946951	-0.612823318293681	0.539993170685828	NA	NA	NA	NA	NA	NA	NA	NA	NA	NA	NA	NA	NA	none
OTU_856	856	Fungi	Glomeromycota	Glomeromycetes	Glomerales	Glomeraceae	Rhizoglomus	Rhizoglomus_sp	0	0	0	0	0	0	0.0029371681000047	0	0.000367146012500587	1.20337753276704	-0.25251310369007	0.412048784946951	-0.612823318293681	0.539993170685828	NA	NA	NA	NA	NA	NA	NA	NA	NA	NA	NA	NA	NA	none
OTU_715	715	Fungi	Basidiomycota	Tremellomycetes	Trichosporonales	Tetragoniomycetaceae	Tetragoniomyces	Tetragoniomyces_sp	0	0	0	0	0	0	0.00253315905199056	0	0.00031664488149882	1.20297365202094	-0.252446899747349	0.412030556728676	-0.612689752312682	0.540081499727965	NA	NA	NA	NA	NA	NA	NA	NA	NA	NA	NA	NA	NA	none
OTU_898	898	Fungi	Ascomycota	Eurotiomycetes	Eurotiales	Aspergillaceae	Penicillium	Penicillium_sp	0	0	0	0	0	0	0.00253315905199056	0	0.00031664488149882	1.20297365202094	-0.252446899747349	0.412030556728676	-0.612689752312682	0.540081499727965	NA	NA	NA	NA	NA	NA	NA	NA	NA	NA	NA	NA	NA	none
OTU_888	888	Fungi	Basidiomycota	Agaricomycetes	Geastrales	Geastraceae	Geastrum	Geastrum_sp	0	0	0	0	0.00236697595152433	0	0	0	0.000295871993940541	1.22634508100576	-0.301464062713954	0.410893905171144	-0.733678594206428	0.463144647632387	NA	NA	NA	NA	NA	NA	NA	NA	NA	NA	NA	NA	NA	none
OTU_621	621	Fungi	Ascomycota	Ascomycota_cls_Incertae_sedis	Ascomycota_ord_Incertae_sedis	Ascomycota_fam_Incertae_sedis	Ascomycota_gen_Incertae_sedis	Ascomycota_sp	0	0	0	0	0	0	0.00234973448000376	0	0.00029371681000047	1.18109920891677	-0.201956115691341	0.413727987256351	-0.488137428242692	0.625452501556454	NA	NA	NA	NA	NA	NA	NA	NA	NA	NA	NA	NA	NA	none
OTU_640	640	Fungi	Ascomycota	Ascomycota_cls_Incertae_sedis	Ascomycota_ord_Incertae_sedis	Ascomycota_fam_Incertae_sedis	Ascomycota_gen_Incertae_sedis	Ascomycota_sp	0	0	0	0	0	0	0.00202652724159245	0	0.000253315905199056	1.18077610431989	-0.201908110600318	0.413715120714853	-0.488036575147274	0.625523934499036	NA	NA	NA	NA	NA	NA	NA	NA	NA	NA	NA	NA	NA	none
OTU_831	831	Fungi	Ascomycota	Dothideomycetes	Tubeufiales	Tubeufiaceae	Tubeufiaceae_gen_Incertae_sedis	Tubeufiaceae_sp	0	0	0	0	0	0	0.00202652724159245	0	0.000253315905199056	1.18077610431989	-0.201908110600318	0.413715120714853	-0.488036575147274	0.625523934499036	NA	NA	NA	NA	NA	NA	NA	NA	NA	NA	NA	NA	NA	none
OTU_894	894	Fungi	NA	NA	NA	NA	NA	NA	0	0	0	0	0	0	0.00202652724159245	0	0.000253315905199056	1.18077610431989	-0.201908110600318	0.413715120714853	-0.488036575147274	0.625523934499036	NA	NA	NA	NA	NA	NA	NA	NA	NA	NA	NA	NA	NA	none
OTU_848	848	Unassigned	NA	NA	NA	NA	NA	NA	0	0	0	0	0	0	0.00176230086000282	0	0.000220287607500353	1.15882088506649	-0.149546192257903	0.415856905719148	-0.359609736429145	0.719139001435167	NA	NA	NA	NA	NA	NA	NA	NA	NA	NA	NA	NA	NA	none
OTU_712	712	Fungi	Ascomycota	Dothideomycetes	Myriangiales	Myriangiaceae	Myriangium	Myriangium_sp	0	0	0	0	0	0	0.00168149905039999	0	0.000210187381299999	1.15874010891727	-0.149537395048582	0.415669480189962	-0.359750720645265	0.719033558315765	NA	NA	NA	NA	NA	NA	NA	NA	NA	NA	NA	NA	NA	none
OTU_857	857	Fungi	Ascomycota	Dothideomycetes	Pleosporales	NA	NA	NA	0	0	0	0	0.000394495991920722	0	0.00117486724000188	0	0.000196170403990325	1.1589357557979	-0.149563375221111	0.415676222723546	-0.359807386242011	0.718991179210906	NA	NA	NA	NA	NA	NA	NA	NA	NA	NA	NA	NA	NA	none
OTU_860	860	Fungi	Ascomycota	Eurotiomycetes	Eurotiales	Aspergillaceae	NA	NA	0	0	0	0	0	0	0.00151989543119433	0	0.000189986928899291	1.15857855661883	-0.149513370697012	0.415848289254947	-0.35953826085202	0.719192460580824	NA	NA	NA	NA	NA	NA	NA	NA	NA	NA	NA	NA	NA	none
OTU_861	861	Fungi	Ascomycota	Dothideomycetes	Pleosporales	Zopfiaceae	Didymocrea	Didymocrea_leucaenae	0	0	0	0	0.00118348797576217	0	0	0	0.000147935996970271	1.15916549726072	-0.149592586188847	0.415869179224019	-0.359710682258243	0.719063502772636	NA	NA	NA	NA	NA	NA	NA	NA	NA	NA	NA	NA	NA	none
OTU_849	849	Fungi	Ascomycota	Dothideomycetes	Pleosporales	NA	NA	NA	0	0	0	0	0	0	0.00117486724000188	0	0.000146858405000235	1.13654256121622	-0.0951466331080541	0.418408831887775	-0.227401110724102	0.820111856677643	NA	NA	NA	NA	NA	NA	NA	NA	NA	NA	NA	NA	NA	none
OTU_851	851	Fungi	Ascomycota	Eurotiomycetes	Chaetothyriales	Trichomeriaceae	Knufia	Knufia_sp	0	0	0	0	0	0	0.00117486724000188	0	0.000146858405000235	1.13654256121622	-0.0951466331080541	0.418408831887775	-0.227401110724102	0.820111856677643	NA	NA	NA	NA	NA	NA	NA	NA	NA	NA	NA	NA	NA	none
OTU_825	825	Fungi	Ascomycota	Sordariomycetes	Xylariales	Microdochiaceae	Microdochiaceae_gen_Incertae_sedis	Microdochiaceae_sp	0	0	0	0	0	0	0.00101326362079622	0	0.000126657952599527	1.13638100891778	-0.0951265790693829	0.418403636728869	-0.227356004391105	0.820146927895883	NA	NA	NA	NA	NA	NA	NA	NA	NA	NA	NA	NA	NA	none
OTU_893	893	Fungi	Ascomycota	Dothideomycetes	Pleosporales	NA	NA	NA	0	0	0	0	0	0	0.00101326362079622	0	0.000126657952599527	1.13638100891778	-0.0951265790693829	0.418403636728869	-0.227356004391105	0.820146927895883	NA	NA	NA	NA	NA	NA	NA	NA	NA	NA	NA	NA	NA	none
