# Supplementary material for: Spatial organisation of fungi in soil biocrusts of the Kalahari is related to bacterial community structure and may indicate ecological functions of fungi in drylands
Source: Front Microbiol. 2024 Apr 25;15:1173637. doi: 10.3389/fmicb.2024.1173637 (PMC11090246; doi:10.3389/fmicb.2024.1173637)
Supplement: Supplementary file 3 [file Data_Sheet_3.FASTA]

>OTU_1
CATGATTTAACAGGGAGTGGAGGCTTCGGCCAAAGCTCTGTCTGAACCCATGTCTTTTGCGTACTACTTGTTTCCTCGGT
GGGCTTGCCTGCCGATAGGACAACCTTAAACTCTTTGCAATTGCAATCAGCGTCTGAAAAACTATAATAGTTA
>OTU_2
CCTAGAGTTTGTAGGCTTTGCCTGCTATCTCTTACCCATGTCTTTTGAGTACCTTCGTTTCCTCGGCGGGTCCGCCCGCC
GATCGGACAACCATAAACCATTTGCAGTTGCAATCAGCGTCTGAAAAAACTTTAATAGTTA
>OTU_3
CCGAGTTTACAACTCCCAAACCCCTGTGAACATACCTATACGTTGCCTCGGCGGATCAGCCCGCGCCCCGTAAAAAGGGA
CGGCCCGCCCGAGGACCCCTAAACTCTGTTTTTAGTGGAACTTCTGAGTAAAACAAACAAATAAATCA
>OTU_4
CCTAGAGTTGTAGGCTTTGCCTGCTATCTCTTACCCATGTCTTTTGAGTACCTTACGTTTCCTCGGCGGGTCCGCCCGCC
GATTGGACACTTTAAACCATTTGCAGTTGCAATCAGCGTCTGAAAAAACTTAATAGTTA
>OTU_5
CCGAAGATAAAGGGGTCTTGAGACTGCATCCTAATTGCGATGTGTGCTCGGCCTCTCACTCTTTCTGTCCACACACACCT
TTGTGCACTTATGGTGGGGGATGACCTCCCTCACCACACACATCATAAATACCTAGTTTATACTGCATGTTTTTCATATA
CTCTATGGAGTAAATGTA
>OTU_6
TTGAATGAACTCTGACCGAGTTGTTGCTGGCTCCTTGGAGCATGTGCACACTTGGTACTCATTCTATTTACCCCTCCTGT
GCACTATTCTGTAGAGCCCCTGAGATGTTTAATTATTCAGGTGTTTTCCTGAGTTGAAGGTTTGCTGTGCGAAAGTCAGC
TTTCCTTTATTTCTATCTCTAGGGATCTATGTATGTATTCTTATACACTCCTAATGAATGTAACAGAATGTCATGTTGAT
TTGAACATAATAAATA
>OTU_7
CACAACAAAAATATGAGGGTGTGGTTTGCTGGCAACAGCGTCCGCCCCAAGTATTTTTCACCCATGTCTTTTGCGCACTT
TTTGTTTCCTGGGCGAGTTCGCTCGCCACCAGGACCCAACCATAAACCTTTTTTTATGCAGTTGCAATCAGCGTCAGTAT
AATAATTCAATTTATTA
>OTU_8
AAGAGTAAGGGTGCTCAGCGCCCGACCTCCAACCCTTTGTTGTTAAAACTACCTTGTTGCTTTGGCGGGACCGCTCGGTC
TCGAGCCGCTGGGGATTCGTCCCAGGCGAGCGCCCGCCAGAGTTAAACCAAACTCTTGTTATTAAACCGGTCGTCTGAGT
TAAAATTTTGAATAAATCA
>OTU_9
TCGTGGGGCTACGGCTCCTTCGAGGGAGAACCCTTGCCTTTTCGAGCACCTGTTTGTTTCCTCGGCAGGCCCGCCTGCCA
ATGGGGACCCCTTAAAACCTTTGCAATAACCTGTACCGATAATCGTCTGAACAAAAAATCTAAATCA
>OTU_10
AACAATTTGGCCGTAACAAGCCTTAAACCTTCTCTACGCGCACCTTCACATTCTCCTTCGGCGGGGTAACGCCCGCCGTC
GGAACCTTCAAACCCTTTTTGCATCTAGTATCATACCAGTTCTGATAAAAACTCAATTGTTA
>OTU_11
CTGAGAGTACTAGGTTCTGCCTAGCTACTTTTACCCATGTTTTTACAGTACCAAAAGTTTCCTCGGCGGCTCTGCCCGCC
GGTCGGACTCCATTCAAACCCTTTGTAGTTGCAGTCAGCGTCAGAAAAAACTTAATAATTA
>OTU_12
CTGAGAGTACCGGGCTTCTGCCTGGCTACTTTTACCCATGTTTTTGTAGCACCAAAAGTTTCCTCGGCGGGTTCTGCCCG
CCGGTTGGACTCCATTCAAACCCTTTGTAGTTGCAGTCAGCGTCAGATAAACTTAATAATTA
>OTU_13
TTGTAGGGACTTCGGTCCTTCCAAGATGCAACCCTTGCCTTTTTCTAGCGTCTCTCCGTTTCCTCGGCAGCTCCGCCTGC
CAGCGAGGACCCCCGAAAACCTTTTTGCAATCCCGGTACAAACTTCTGAAAATACACAAAAACGTTA
>OTU_14
CCTTTAGGCTTGTAGGTGATTCTACAGCCTATTCAACCCTTGATTTTTGAGTACCTACTGTTTCCTTGGTGGGGGACGCC
CCGCCAAAGGCCCAAAACCTATTGCAATTGAATTCAGCGTCAGTACATTTTGATGATTA
>OTU_15
CGATGAAAACCTTTTTTCTGAGGTGTGGCTCGCACCTGTCCAACTAAACTTGAGCTACCCAATTTTCAACACGGTTGCAT
CGGTTGGCTGTCAAATAGTGCGGAGACGCGTCTATTTTGGCGGTCGACACACAACACAAACACTTTTGATGATCTAGGAT
TTGAATGAAAGTTCATTTTTATGATGGAATCGACTGGTAATGCGGTCGTCTAAATCTAAAAAA
>OTU_16
CACAAATATGAAGGCGGGCTGGAACCTCTCGGGGTTACAGCCTTGCTGAATTATTCACCCTTGTCTTTTGCGTACTTCTT
GTTTCCTTGGTGGGTTCGCCCACCACTAGGACAAACATAAACCTTTTGTAATTGCAATCAGCGTCAGTAACAAATTAATA
ATTA
>OTU_17
CAAGAGAACAACGAGGCCGTGGGCCGCCCGCAATGGGCGGCTCCCGGTCCCGCTCTTCTACCTTGCCTATCGTACCATTT
GTTATTTCCTGGCGGCGGACTGCCTGCCGCCAGGGACTGCAAAACCCTTTTGTATAAGCATTGAAGTTCTGAACACAAAA
ACAAAATGTA
>OTU_18
CCGAGTGAGGGCTCGCGCCCGACCTCCAACCCCATGTTATCTGACCCTGTTGCCTCGGGGGCGACCCGGCCTTCGGGCGT
CGGGGCCCCCGGCGGACCACTCAACACTGCATCTGAGCGTCTGAGTCGATTATACAATCAATCA
>OTU_19
ATGCTTTAGCGGGTGTGTTGCGGCCCTCGGGGCCCCGTGCATTCGCTGCACGGGAACAAGCTCCGGGAGGTGTAGGGTTC
CCACGTGGGGGCCCTTTCACGCGCACATGACTGAATCCTTACTTTACTCGTACCTCTCGTTCTCCTTCGGCGGGGCAGCC
TGCCGTTGGAACAGCCAAAACTCTTTTTTTGCATCCAGCATTACCTGTTCTGATACAAACAATCGTTA
>OTU_20
TTGTAGGGGGCTACCTGCCCTCGCGCAACAATGCAACCCTTGCTTTTTGTCGTAACGTTTGTTTCCCTCGGCGGCTTCGG
CTGCCGATTGGGACCCCCAAAACTCTTGCAATTCCAGTACAACAGTCAGTCATTATAATGTTA
>OTU_21
TTGAATAAACCTGGCTGGTTGTTGCTGGCTCTCCGGAGCATTGTGCACACCTGCCTTGATTTATCTTCATCCACCTGTGC
ACGTTCTGTAGTCTCAAGGTTGTTGATGGTTTACATCGGAGGAGGATTGCATGTGCTCTCTTCCTTTGGCTTTGAGACTA
TGTGCTTTTCCACGAACTATGTAGTCTGTCGCAGAATGTAATCATCGGGCCCTCAGTGCCTATAATAAACACTATA
>OTU_22
ACTATTGCAAGGTGTGTTGCGGCCCTCGAGGCCCCGTGCTGGCGTCTGCGGAAGCGTTCGCCGTGCGGGAACAAGCTCCG
GGCGGTCTGGGGTTCTCCCGAACCCCTTCACGCGCACATGGCTAAATCCTTACTCTACCCGTACCTCTCGTTCTCCCTCG
GCGGGGTCACCCGCCGTGGGAACCTCACAACCCTTCTTTTTGCAATCCAGCATGACCTGTTCTGATGCAAACAATCGTTA
>OTU_23
CATACCGAATTCTGGTATTTAAAGGTTGCAGTGGTTCTCCCACATGTCTGTACGTGTGGGAGTTGAACCCTGTCTACACC
CTTGTTTTTATTAAGCACTCTTTGTTTCCTCGGCAGGGTTTCCTGCCATTGAGGACCTCTATAAACTCTTGCAATCTAGT
AATTAAGTCTGAAATATCTTAACATTA
>OTU_24
TCGTGAGGCTCCGGCCTCTTCGAGGGAGAATCCTTGCCTTTTCGAGCACCTGTTTGTTTCCTCGGCAGGCCTGCCTGCCA
ATGGGGACCCTTTAAACTCTTGCAAATAACCTGAAATGAATCGTCTGAATAAATTTAATAAATCA
>OTU_25
CTGAGTTAGGGTCTTCCATGGCCCGACCTCCCAACCCACTGTCTAATTATACCCATTGTTGCTTCGGCGGGACGGTCTTC
CCAGATCGCCGGAGGGTGCAACCGCCCCTCTGGAGAGTGCCCGCCGACGGCCCAATCTCAAAACTCTTGAACCCAACCGT
GATGCCTAAATCGACCTTTTGTATAATTACAAAAAACA
>OTU_26
CTGAGTGTTGCGGGCTCTGCCTGCACGTACTCTCATCCATGTCTTTTGCGTACCGTATGTTTCCTCGGCGGGTTAGCCCG
CCGCGAGGACCCTACATCAAACCTTTTTTGCAGTTGCAGTCAGCGTCTGAAAACAACATAAATGGTTA
>OTU_27
TCGTGGAGCTGCGGCTCCTTCGAGGGAGAACCCTTGCCTTTTCGAGCACCTGTTTGTTTCCTCGGCAGGCCCGCCTGCCA
ATGGGGACCCCCTAAAACCTTTGCAATAACCTGTACCGACAATCGTCTGAATAAAAAAATCTAAATCA
>OTU_28
CAGAGTTGCAAAACTCCCAACCCTTTGTGAACGAACCTACCAGTTGCCTCGGCGGCGAGCCCCCTGGGCGGACCGCCGGA
GGAATACAAACTCTTTGCATTATAGTATCTCTGATTACTTATTCAATAAGTTA
>OTU_29
TGAAAAAGGCGCCCTCGGGCGCCGCCTGTCTAACAGGTTACCCTTGTATTTCGCACCATTCGTTGCCTCGGTGGGCTTGC
CCGCCAGCGAGGCCCCCCATCAAAACTATTTGCAATTGCGGTATCAGTCTGAAAACAAAAAACAATCAATTA
>OTU_30
TCAAGTTACAGCGGAGGCGCCCTCGGGTGTCCTCCTGTCTGCAACCCTTGTCTTTTGCGTACTGTATGTTTCCTCGGCGG
GTTCGCCCGCCGATAGGACATTCATAAACCCTTCGTAGTTGCAATCAGCGTCAGAAAAAACTATAATAGTTA
>OTU_31
CCGAGTTTACAACTCCCAAACCCCTGTGAACATACCTATACGTTGCCTCGGCGGATCAGCCCGCGCCCCGTAAAACGGGA
CGGCCCGCCGCAGGACCCATAAACCCTGAATTTTATTGTAACTTCTGAGTTTAAAAAACAAATAAATCA
>OTU_32
CTGAAGACAATGGGGTTTTGAGACTGCGTCCTAATTGGCGTGTGCTCGACTCCTACTCTTTATCCACACACACCTTTGTG
CACCATGGGGACGAAAAGTGTCCCCCTTTTCTTATAAAACCGAGTTATATGCATGTCTTATTTACTACTCTACGGAGTAA
AAATAATAA
>OTU_33
ATGGGTAGGCTTCGGCCATAAATCCCCACCATTGTGAACGAAGCTTTAGTAGCAGTTGCTTCGGCGGGTGGTAATACCAG
GCCCCTTACGGGGTACCCGCCGGAGGCAAGTAAACTCTTGTCATTTATTGTTATCTGAGTAAACTTTTAATAAGTCA
>OTU_34
CCGAGTTTACAACTCCCAAACCCCTGTGAACATACCTTTATGTTGCCTCGGCGGATCAGCCCGCGCCCCGTAAAACGGGA
CGGCCCGCCGCAGGAACCACAAAACTCTGATTTTAGTGTAACTTCTGAGTCTAAAAAACAAATAAATCA
>OTU_35
CCTAGAGTCAGTGGGCTTTGCCTGCTATCTCTTACCCATGTTTTATGAGCACTTACGTTTCCTCGGTGGGTTCGCCCACC
GATTGGACCACTTAAACCCTTTGCAGTTTTGTAATCAGCGTCTGAAAAACTTAATAGTTA
>OTU_36
CTAAATGTTATCGGGGGGCCGGACCCAGAGTAGCAATACTTTGACCCGCCCTGTCTGAATATTTATACCCATGTCTTTTG
CGTACTATTTGTTTCCTTGGTGGGCTTGCCTGCCAATAGGACACTATAAAACCTTTTGTAATTGCAGTCAGCGTCAGAAA
AACTTTAATAGTTA
>OTU_37
TCTTAGGTGTTTGTGGGTGATGCCACAGCCTATTCTACCCTTGATTTTTGAGTATCTACCGTTTCCTTGGCGGTGTTGGG
GGACGCCCCCTGCCCGCCAAAGGCCCAAAACCAAACCTGCAATTGAATTCAGCGTCAGTATATTTGAATATTA
>OTU_38
CCGAGTTAGGGTTTCGTCCAACGAGCCCGACCTCCCAACCCTTTGTCTATTATACCTTGTCGTTGCTTCGGCGGACCGGT
CACGATCAACTGGTCGTGACCGCCGGGGATCTGTCCCTGGAGAGCGTTCGCCGATGGCCTAACCACAAACTCTTGTACCA
AACCATGTCGTCTGAATTACTTGATTAAAATCAAAAACA
>OTU_39
TTGTAGGGACCTCGGTCCTTCCAAGATGCAACCCTTGCCTTTTTCTAGCGTCTCTCCGTTTCCTCGGCAGCTCCGCCTGC
CAGCGAGGACCCCCAAAAACCTTTTGCAATCCCCGTACAAACTTCTGAAAATAATCAAAAAAGTTA
>OTU_40
AAAGGCTCGGTCGCGGCAACGCGCACCGTTCCTCCCTCTGTTTACCGTACTCCGTTGCTCGAGCGGGCGCAAGCCCGCGA
GAGATAACCACAACCTTTCTTAGCGAGTGTCTGAGTCACAACAAATACAAACA
>OTU_41
CAGAGTTGCAAAACTCCCTAAACCATTGTGAACGTTACCTAAACCGTTGCTTCGGCGGGCGGCCCGGGTCTCTCCCGGCG
CCCCTGGGCCCCTCGCGGGCGCCCGCCGGAGGTAAACCAAACTATTGCATTGTATGGCCTCTCTGAGTCTTCTGTACTGA
ATAAGTCA
>OTU_42
CTGTGGGGTGTATGCCCCACTGAGATAGCACCCTTGTCTTTGAAGTACTCTCCGTTTCCTCGGCAGGCCTGCCTGCCAAT
GGGGACAACAGCAAACCCTTTTTTGTAGTAGTAGTACACGTCCCAAAAAAACAAATTAATCA
>OTU_43
CGCGTATCAGGGTGCCGACCGGCGCTCTTTTGCACACCCACCCTTTGCCTATGTGTACCCTTCCATCGCTTCCTCGGCGG
GCTCGCCCGCCGGCAGGAACCAAACAAACCCTTTGCATCCTACGCGAAAACTTCTGATAACCACCTAAATAAGTCA
>OTU_44
AAGAGTGTAAAAACTCCAAAACCATAGCGAACTCATCCGTTGTCGTTGCTTCGGCGGGCGCTCCGAACCGGGCGGCCCCC
GGGCCCCTGGAAGGGGTGCCCGCCGGAGGTAACACCAAAAACTCTTCTGTAACACTGCGGTATCTCTGAGTAAACAAGCA
AATAAGTCA
>OTU_45
CCGAGTTTACAACTCCCAAACCCCTGTGAACATACCACTTGTTGCCTCGGCGGATCAGCCCGCTCCCGGTAAAACGGGAC
GGCCCGCCAGAGGACCCCTAAACTCTGTTTCTATATGTAACTTCTGAGTAAAACCATAAATAAATCA
>OTU_46
CCGAGTGCGGGCTGCCTCCGGGCGCCCAACCTCCCACCCGTGACTACCTAACACTGTTGCTTCGGCGGGGAGCCCCCCAG
GGGGCGAGCCGCCGGGGACTACTGAACTTCATGCCTGAGAGTAATGCAGTCTGAGTCTGAATTTAAATCAGTCA
>OTU_47
CTGAGTATTCGGCTCCCGTCAGGGACCGGTTACCCGACCTTTTGTCATTTGCTCCGAACGTCGTTCGACGTCGGCACCCT
TTACTTCGGCGGAAGTGGTAGGCGTCCTACGGGGCGACCTGCCCGCCGCCGGCCGTATTCCAAACTCTTGCGAAGAAATT
TGAAGTCTGAAAAACACTGCGAGAGCAGTAAAAACGAAAAGCA
>OTU_48
CAGAGTTATCTAACTCCCAAACCCATGTGAACTTACCTTTGTTGCCTCGGCAGTAGTTGCTGGGCGAGCCTACCCGGGAA
CGAGCTACCCTGTAGCGAGTTACCCTGGAACGACTTACCCTGGAACGCCTGCCGGTGGACTACTAAACTCTTGTTATTTT
TAAGTAATCTGAGCGTCTTATTTTAATAAGTCA
>OTU_49
AAGAGTTGCAAAACTCCCTAAAACCATCGTGAACTCATCCTTTAGTGTTGCTTCGGCGGGCTGGGCCCCCCCAGGGGAGG
TCGCTGAAGGCCCGCCGGAAGTACGAAACCCTTCTGTATTATAGTGGCATCTCTGAGTAAACAGGCAAATAAGTCA
>OTU_50
CCGAGTGAGGGCGTCCCGCCCGACCTCCAACCCCATGTTATCTGACCCTGTTGCCTCGGGGGCGACCCGGCCTTCGGGCG
TCGGGGCCCCCGGTGGACCACTCAACACTGCATCTGAGCGTCTGAGTCGATTATTTAATCAATCA
>OTU_51
TCAATTTACAGCGGACTTCGGTCCTGTCTGCACCCTTGTCTTTTGCGTACTCATTGTTTCCTTGGTAGGCTTGCCTGCCA
ATAGGACATGATAAACTCTTTTGTAATTGCAATCAGCGTCAGAAAACTATAATAGTTA
>OTU_52
CTGTAAGACAATGGGGGTTTTGAGACTATGCTTCGGCATGTGCTCGACTTCCTACTCTTCATCCACACACACCTTTGTGC
ATCATGGGGACGCAAGTCCCCCTTTTTATACAAACACCAAGTTATATGCATGTCTTATTACTACTCTACGGAGTAAAATG
TAA
>OTU_53
CTGAAGGCAATAGAGTGCCTTGAGACTGCGTCGTTATATGCATATATGCGGCGCGTGCTCGGCCTCTTTCTTTCTTTATC
CACACACCTTTGTGCACCAATGGGACGCAAGTCCCCTTTTTCACACGAATACCAAGTTATATGCATGTCAATAACATTAC
TAAATGTTAA
>OTU_54
CACAAAAAATATGAAGGCTGCAACCGCCAGTTTTGGCGGGGAAGCTGAATTATTTTTCACCCATGTCTTTTGCGCACTTG
TTGTTTCCTGGGCGGGTTCGCCCGCCACCAGGACCACACCATAAACCTTTTTTATGCAGTTGCAATCAGCGTCAGTATAA
CAAATGTAAATCATTTA
>OTU_55
CCTAGAGTTGTAGGCTTTGCCTGCTATCTCTTACCCATGTCTTTTGAGTACCTTACGTTTCCTCGGTGGGTTCGCCCACC
GATTGGACAAACTTAAACCCTTTGCAGTTGAAATCAGCGTCTGAAAAAACTTAATAGTTA
>OTU_56
TAGTAGAGGCCTTTGGCCTTCACGAGATGCAACCCTTGTCTTTTTGTGCACCTTTGTTTCCTCGGCAGCTTCGCCTGCCA
ACGAGGACCCCCTAAAAACCTTTTTGCAATCCTAGTATCAACATTCTGAAAACAAAACAATATTA
>OTU_57
CACAATAAAATACGAAGGCCGTTCGCGGCTGGACTATTTATTACCCTTGTCTTTTGCGCACTTGTTGTTTCCTGGGCGGG
TTCGCTCGCCACCAGGACCACAATATAAACCTTTTTTATGCAGTTGCAATCAGCGTCAGTATAACAAATGTAAATCATTT
A
>OTU_58
TCTTAGGTGTTTGTGGGTGACTCCACAGCCTATTCTACCCTTGATTTTTGAGTATCTACCGTTTCCTTGGCGGTGTTGGG
GGACGCCCCGCCCGCCAAAGGCCCAAAACCAAACTTGCAATTGAATTCAGCGTCAGTATATTTGAATATTA
>OTU_59
CCGTACCTCTCCTTTCCTGGGGTAACAGCCGGGAGAAGGTTGAGGGGTAAAATTAGTCGGACCTGTACTCCAATCTGTTG
CCTTAACTGGAACAGTGGCGAGAGGGTTGACTGTACCCTTGTTTTTCTGAATAATTGTTTCCTTGGTAGGCTTGCCTGCC
AATAAGGACCCTAATAAACTCTTTGTAATTTTGTATTTACATCAGACAATATTCTAAATATTA
>OTU_60
AAGATTGGCCGAGAGGCCTCATCTCTATATCCCTCACCTCTGTGAACCGTGGACCCTCGGGTCTATATACCTACAAACAT
CAGTGTAATGAACGTATGTGACATTAACAAAACA
>OTU_61
CCGAGTTTACAACTCCCAAACCCCAATGTGAACGTTACCAATCTGTTGCCTCGGCGGGATCTCTTGCCCCGGGCGCGTCG
CAGCCCCGGATCCCATGGCGCCCGCCGGAGGACCAACTCAAACTCTTTTTTCTCTCCGTCGCGGCTTCCGTCGCGGCTCT
GTTTTATTTTGCTCTGAGCCTTTCTCGGCGACCCTAGCGGGCGTCTCGAAAATGAATCA
>OTU_62
CCGAGTTAGGGTCTTTCATGGCCCGACCTCCCAACCCTCTGTCTAATTACACCAATTGTTGCTTCGGCGGGACGGTCTAC
CCAGACCGCCGGAGGGTCTCATCGCCCTCTGGAGAGCGCCCGCCGATGGCCCAATCTTAAACTCTTGAACCAAACCATGA
TGCCTAAATCGACCTTTTGTATAATTACAAAAACA
>OTU_63
CTGAAGTTTAAAAGAGTCTTGAGACTGCGTCGTTTGGCGTGTGCTCGACTCTTACTCTTTATCCACACACACCTGTGCAC
CATGGGAGATTACGGTCTCCCCTTTTTACATAAACACCCAGTTATATGCATGTCTTATACTCTACGGAGTTAAATGTAA
>OTU_64
CCGAGTTAGGGTTTCGTCCGACGAGCCCGACCTCCCAACCCTTTGTCTATTATACCTTGTCGTTGCTTCGGCGGACCGGT
CGCGACCAACTGGTCGAGACCGCCGGGGCCCGTCCCTGGAGAGCGTCCGCCGACGGCCCAACCACAAACTCTAGTACCAA
ACCATGTCGACTGAATTACTTGATTAAAATCAAAAACA
>OTU_65
TTGAATAAACTTGACGGGTTGCTGCTGGCTTCTAGGAGCATGTGCACGCCTGTCATCTTATCTATCCACCTGTGCACCTT
ATGTAGTCTTTGGAGGTAACGAGTGCGAAAACATAATCGAGGATTCCTCGGAAAAGAGGCCTTACCATGCGTGAGAGTGT
GGTTGGTCTTGATGTTCGCCAGAGTTTCCTCAAAGTCTATGTCTTTCATATACCACGCAGAATGTCTCAGAATGTACTTC
GTTGGGCCATAGTGCCTATATAATACAATA
>OTU_66
AACAATTTGGCCGTAACAAGCCTTAAACCTTCTCTACGCGTACCTTCACATTCTCCTTCGGCGGGGTAACGCCCGCCGTC
GGAACCTTCAAAACCCTTTTTGCATCTAGTATTATACCAGTTCTGATAAAAACTCAATTGTTA
>OTU_67
ATGAATGCAGATTCCTGTCGAGCTTGCTCACGGGATTTCATCATATCCATAACACCTGTGCACTTGTTGGATGGTATAAC
AGAGCCCTAGAGGCGAAGTTGTCCATCTAATTTACACTAAACAATTCTGTAACAAATGTAGTCTTATTATAACATAATA
>OTU_68
CACAATTTAAAATATGAAGGCTTCGGCTGGATTATTTTTTATCACCCTTGTCTTTTGCGCACTTGTTGTTTCCTGGGCGG
GTTCGCCCGCCACCAGGACCACACCATAAACCTTTTTTATGCAGTTGCAATCAGCGTCAGTATAACAAATGTAAATCATT
TA
>OTU_69
AAAAATTCACGGGCGTGCCCGTGTCCGGGGTGGTCACGATTGCCCCGCGTGTACCCTTGTTTTTATCTAGCGCAAACTTT
TCGTTTCCTCGGCAGCTCTGCCTGCCATGGGGGACCTCCTTAAAACTCTTGCAATCTTCAGTTAATAACCTTCTGAAATA
TATCAATATCA
>OTU_70
ATGATTGGCCTCAAGGCCTTATCAATTATTAATCCCAACACCTCTGTGAACCGTTTTCGGCCCTCAGGCTGATCTTTTTA
CAATACAAACATTGTGTAATGAACGTCTTGTTATCTTAACAAAACA
>OTU_71
CCGAGTTTACAAACTCCCAAACCCTTTGTGAACCTTACCATATCGTTGCTTCGGCGGGACCGCCCCGGCGCCTTCGGGCA
ACGGAACCAGGCGCCCGCCGGAGGCCCCAAACTCTTATGTCTTTAGTGGTTTTCTCCTCTGAGTGACACATAAACAAATA
AATAA
>OTU_72
ACGAGTTCGAACGAGGTTGTCGCTGGCCTTCCGGGGCATGTGCACACCTCTTCTCGTCCATCTCACACCTGTGCACCTTC
TGTAGTTCTGGGGAGGGTCGAAAGGCCTTGCCCGGTCCTACGTTTTCACACACTCCATAAAGTTCAGAATGTATACCGCG
TCTAACGCATCTAAATA
>OTU_73
CGAAATTCGGGGCGCTTCGGCGCTCCTTATTCACCCAACCCTTTGTCTACGTGTACCCTTATAGCTTCCTCGGCGGGCTC
GCCCGCCGCCAGGAACCCACAAAACCCCTTGCATTATACACGAAAACTTCTGATAACAAACCTAAATTATCA
>OTU_74
ACCATTTCAACACATGTGCCGCGGCCCTCAAGGTCCCGTGCCGGCATCTGCGGAAGCGTTTGCCGTGTGCGGGAACAAGC
CCCGGGTGGTGTGGGGTTCTCCCGAACCCCTTCACGTGTGCACACGGCTGAATCCTTACTCTACCCGTACCTCTCGTTCT
CCCTCGGCGGGGTGACCTGCCGTGGGAACCTTCACAACCCTTCTTTTTGCAATCCAGCATGACCTGTTCTGATGCAAACA
ATCGTTA
>OTU_75
CCGAGTTATACAACTCATCAACCCTGTGAACATACCTATAACGTTGCCTCGGCGGGAACAGACGGCCCCGTAACACGGGC
CGCCCCCGCCAGAGGACCCCCTAACTCTGTTTCTATAATGTTTCTTCTGAGTAAACAAGCAAATAAATTA
>OTU_76
GTGAATGCCCTCACGGGCTTAACTATCCAACCAACCTCTGTGAACCGTCGCCCTCGGGCGCTTCTATAACAAACTATAAC
TGTCATGAACGTAGTATACAAAAACAAACA
>OTU_77
CTGCTTGCTTACGGTTTCGTTCGGGCAACCGAGCGGGGTCGGGCACGCTACCCTTGCTTATGTATACCTATTGTTATTCC
CTCGGCGGGGAAACCCGCCGCTGGGATCACATAAACCCTTTTGTATGAAGCATCAAACCTTCTGAAAACAAATTAATAAT
TA
>OTU_78
TCAAGCGCGGCTCTGCCGCGGTTGGAATAGAACCCTTGCCTTTTCTTGAGTACCTTTCGTTTCCTCGGCAGGCTCGCCTG
CCACTGGGGACCCAACCAAAACCTTTTGTAATTGCAGTATCCAGTCTGATAAATAAACAAATAAATCA
>OTU_79
TCGTGGGGCTCCGGCCCCGTCGAGGTATCACCCTTGCCTTTTTCGAGCACCGTTCCGTTTCCTCGGCAGGCCCGCCTGCC
AACGGGGACCCCAACCAAACCCTTTTGCGTACCTGCAACCGTCTGAGAAACAAGCGAAACAATCA
>OTU_80
TCGTTGGGCTTCGGCCCATTCGAGATAACACCCTTGCCTTTTTGAGTACCTTTTCGTTTCCTCGGCAGGCTCGCCTGCCA
ACGGGGACCCTTCAAAACGCTTTGTAATACCTGTAATTGTCTGATATAACAAGCAAAAATCA
>OTU_81
CACCATTTGGCCGTAACAAGCCTTAACCCTTCTCTATGCGTACCTTCACATTCTCCTTCGGCGGGGTAACGCCCGCCGTC
GGAACCACCAAACACCCTTTTTTGCATCCAGTATCATACCAGTTCTGACAAAAATATAATCGTTA
>OTU_82
CAGAGTTCATGCCCTCACGGGTAGACCTCCCACCCTTGTGTATTTATACCGCGTTGCTTTGGCAGGTTGCTCGACCCCTC
GGGGGACAGCCTCAGCGCCCTCGGGCCTGAGAGTCGCTTGCCGGAGGAAACCCAAACTCTGAACTGTTAGTGTCGTCTGA
GTACTATACTTTAATAGTTA
>OTU_83
CCTAGAGTTGTGGGCTTTGCCTGCTATCTCTTACCCATGTCTTTTGAGTACTTACGTTTCCTCGGCGGGTCCGCCCGCCG
ATTGGACAATTTAAACCCATTGCAGTTGCAATCAGCGTCTGAAAAACTTAATAGTTA
>OTU_84
CCTTTTATCCAGCATGGGAGCCTACAGTCCGCTGTAGTCCCCTGTCTGTATCCGTGTCTTTTGCGTACTTGAACGTTTCC
TCGGCGGCTTACCCCGCCGAACGGACAACTATATAACCTTTTTTGCAATTGCAATCAGCGTCTGAACAAACACAATATTT
A
>OTU_85
CCTGGCCTAGGCCGCTGCTTGCCAGCGCGCCGCTCGTGCCTATTACCCTGTCTATGTGCACCTTTGTTGTTCCTTCGGCA
GTTCGCTGCCGCTGGACTCCTTGAACCCCCCTGTATTAGCATCATACTTCTGATAACAAACCTAATCATTTA
>OTU_86
CCGGGTACCGTGGATCCGGGACGAACCAAGGAACACCTTGGGGAGGCCCCGGGCAACCCACACGCCTTCACCCTTCGCAA
ACCTGTCCACGTTGTTGGCGCATCGGCGCGGGGTTCTAGCGACCCCCCCGCCTGCCAGCCACCCCCAAACTCTGCTTCGA
ACCTTTTGCAGTCTGAGTGAAAACATTCAATAAAATA
>OTU_87
CCTTAATCTGGGTTGAGTGCGCTGGTGTCCAGCGTGCTCTTCCCCAGGTCTTACCCTTGTTTTTTGCGCACTCAGTGTTT
CCTCGGCGTGGCTTGCCCGCCGGTTGGATAACTCTTATAACCTTTTTGTAATCTTGAATCAGCGTCTGAAATTATTGAAT
AATTA
>OTU_88
ATGAATAAATCTGGTGGGCTGTCGCTGGCTTTACGAAGCATGTGCACGCCTGCTGACTTTATCCATCCACCTGTGCACCT
TCTGTAGTCTTGGGATGTTGGGGAGCAGCTTGAACTACTTCGATAAAAGCCTTCTAAGGCCTTTCGGATAGCTGGGTTGT
GACCCACTTCTCTGACTATGTCTTTTCATACACTACATATTGGCATGTCGCAGAATGTATCATTATGGCCTTTGCGCCTA
TAAATAACAGTA
>OTU_89
ATGAATAACTAGGTTGGGTTGTTGCTGGCTCTTTGGGAGCATGTGCACACCCACTATCAGTTTTCACACTCCCCTTGTGC
ACTCTTGTAGGCTAAGAGACATGTTGTCGAGTTAAAACTCTCGGAAGTTAGAACCTGCTGTGCACTTTCAGCCAGCTGTT
CTTGTTTGCCTTTTAGTCTATGTTTAGCCATTTTTACACCAAATGCAAGTAACAGAATGTAGAGCAAGGCCTATGTGCCT
CTAATATCAATA
>OTU_90
TCGAATAAACTTGATGGGTTGTTGCTGGCTCCTAGGAGCATGTGCACGCTTGTCATCTTTATCCATCCACCTGTGCACCT
TATGTAGTCTTTGGAGAGGGTGCTTCGCGTGAAGTTTCTCCCCCAAGTCTATGTTTTTCATACACCACATTAGAATGTCT
TTGAATGTATTTCATTGGGCCTCTGTGCCTATATAACACAATA
>OTU_91
CTGAAGACAATGGGGTTTTGAGACTGCGTCCTGATTGGCGTGTGCTCGACTCCTAACTCTTTATCCACACACACCTTTGT
GCACCATGGGGACGAAAGTCCCCCTTTTCTTATAAAACCGAGTTATATGCATGTCTTATTACTACTCTACGGAGTAAAAT
AATAA
>OTU_92
CTGAGTGTAAAAACTCCCAAACCCATTGTGAACATACCACTGTTGCTTCGGCGGATACGCCCCGGGCGCGCTCTTCACAG
GGCGTGCCCCGGAACCAGGCGCCCGCCGGGGGACCGAAACTCTTGTTTTCTTAGGATCTCTGAGTGTGATTATTAAATAA
ATCA
>OTU_93
CAAGAAGCCGAAAGGCTACTTAAAACCATCGTGAACTCGTCCAAGTTGCTTCGGCGGTGCGGCGGCCCTTCACCGGGACG
CCGCGGCCCTCTGCCCCCGGGAGACCGGAGGTGGCGGGGCGCCCGCCGGAGGTACGAAACTCTATGTCTTATAGTGAATC
TCTGAGTATAAAACAAATAAGTTA
>OTU_94
ATGAATAAACTTGGTCGAGCTGTTGCTGGTCCCTCGGGATATGTGCACGCTTGCCACCAATTTTAACCACCTGTGCACCT
TTTGTAGACTAGAAACGTTTCTCGAGGCAACTCGGATTGAGAACTGCTGCGCGAAAGCCGGCTGTTCTTGTGTTTCTCAG
TCTATGTCTCTATATACACCGAATGTATGTATCAGAATGTATTGCCTAGGCCTTAGTGCCTCTAAATCTAATA
>OTU_95
CATTCAGTAGCCTAGCTACTGGCATGGGGATTGTTAGCCTGCATGGTATCACTACCGATGAGCAGCAGATCCCCTGTTTC
TACCCTTGTTTTTCGCGTACCTATTGTTTCCTCGGCGGGCTTGCTCGCCGGTTGGACAAAACTTATAACCTTTTTAATCT
TCAATCAGCGTCTGAATTATACATAATAATTA
>OTU_96
CCTAGAGTTGTAGGCTTTGCCTGCTATCTCTTACCCATGTCTTTTGAGTACCTTCGTTTCCTCGGCGGGTCCGCCCGCCG
ATTGGACAACATTTAAACCCTTTGTAGTTGCAATCAGCGTCTGAAAAAACTTAATAGTTA
>OTU_97
CTGAGTTCTGGGTCTAACCGGCCCGACCTCCAACCCTTTGTTGTCCGACTCTGTTGCCTCGGGGGCGACCCTGACCTCCG
GGTCTCCGGTCCCCCCGGTGGACATTCAAACTCTGTTTTAATTTGTCGTCCGAGTAAATTGATTAAATCATATCA
>OTU_98
TTGAATAAACCTGATGGGCTGTCGCTGGCTCCTAGGAGCATGTGCACGCCTGTCATCTTTATCCATCCACCTGTGCACCT
TTATGTAGTCTTTGGAGGGTAACGAGCGAGTTTCTCCAAGGTCTATGTCCTTTCATATACCACATTAGAATGTTATAGAA
TGTATTCGTTGGGCCCAAGTGCCTATATAATACAATA
>OTU_99
ATGATTGGCCTAACGGCCTTATCAATATTAATCCCAACACCTCCGTGAACCGTTTTCGGCCCTCGGGCTGATCTTTTTTA
CCATACAAACACTGTGTAATGAACGTCTTGTTATCTTAACAAAACA
>OTU_100
CTGAAGACAATGGGGTTTTGAGACTGCGTCCTAATTGGCGTGTGCTCGACTCCTACTCTTTATCCACACACACCTTTGTG
CACCATGGGGACGAAAGTCCCCCTTTTCTTATAAAACCGAGTTATATGCATGTCTTATTTAACTTACTCTACGGAGTAAA
ATAATAA
>OTU_101
TAGAGTTTTCTAAACTCCCAAACCCATGTGAACTTACCATTGTTGCCTCGGCGGAGCCTACCCTGTAGCTACCCTATAAG
GTGGCTACCCTGTAGCGCCCCGCCGGTGGATTTTCAAACTCTTGTTATTTATAGTAATCTGAGAGTCTTATTTTAAATAA
GTCA
>OTU_102
TAATAAGTGTTTTATGGCACTTTTTAAATCCATATCCACCTTGTGTGCAATGTCAGTCGATCTTCTTCATGGAGATTGAC
CAAACATCAACCTTTATCTTTTAACACTTTGTCTGAAAAATATTATGAATAAACAATTCAAAATA
>OTU_103
CCGGGTAATCATGCGGCTCCGGGAGAAGGGGGCGTGCCCCCCTCTCCCTGGCAGCCCATTGCCTTCACCCTCTGTAAACC
TGTCCACAGTTGTTGGCGCATGGGCGCGAGGGAGCCCCCGATCCTTTCGGGGCCCCAGGTGCCCGCCACACAACCCCAAA
ACTCTGCTTCAAACCTTGCGGTCTGAGCGAATTATTTCGAATAGAAAA
>OTU_104
CCGAGTTTACAACTCCCAAACCCCTGTGAACATACCTATAACGTTGCCTCGGCGGACCCCCGCTTCCCCGTAAAACGGGA
CGGCCCGCCAGAGGACCCAACAAACCCTGTTATTCTTAGTATCTTCTGAGTAAAAACACAATCAATTA
>OTU_105
TAGAGTTATCACAACTCCAAACCCATGTGAACATACCTATTGTTGCTTCGGCAGGTCGCTGGACTGCCGGGAAAAGCCTC
CCCTTAGACGGGGCGGCCTACCCGGGAGGCCCGCGGGCATGCCTGCCGGTAGCCCTTGAAAACTCTGTTTTAGTATTGAA
ACTCTGAATCTTACTGAATAAGTTA
>OTU_106
ACGTATCTCAGGCGGCCGTCCGAGGGCCCTGCTCCGGCTGCGAGGCCGTGCAGCGGGCTTTCGGCGACGCCAAACCTTCA
CAAACCCACCGTGCACCTTTGCGGGAGAGGCTCCCGGGCGAGAGCCCGGTCGGCCGAACCCGCTCCAAACCAAACGCTAG
TCGATAGAATGTGATGCGGCCTTTGCGTCGCCCAATGACATGA
>OTU_107
GTGAATTGGGCCCCAGTGGTCCTTAATTCCAATCCCACACCTTTTGTGCACTTGTTTCCAGGGAGCTTTGGCGTCGTGGC
TTTAGCCCCCCGCCATTGTTCTCTATCAAACGTGTTTAATCAGTTAGAAAGGTTGCCTTAAATATAACA
>OTU_108
CCGAGTTTACAACTCCCAAACCCCTGTGAACATACCTATTGTTGCTTCGGCGGGATCGCCCCGGCGCCCGCCGGAGGACC
TAAACTCTTGTTTTCATGAGAATCTTCTGAGTGATACAAGCAAATAAATTA
>OTU_109
CAGAGTTATCTAACTCCCAAACCCATGTGAACTTACCTTTGTTGCCTCGGCAGTAGTTGCTGGGCGAGCCTACCCGGGAA
ATCCTGGGACGACTTACCCTGTAACGCCTGCCGGTGGACTACTAAACTCTTGTTATTTTTAAGTAATCTGAGCGTCTTAT
TTTAATAAGTCA
>OTU_110
CCGAGAGAGGGCGCCCCGCGCCCGACCTCCCAACCCTTTGTCGATTTACACCGCGTTGCCTCGGGGTGGCCCTCGCCGGC
GCCCCAGAGGACACCAATCAAAACTCTGTTTATCCTACGTCGGAGTCTTATTGATGAATCAATCA
>OTU_111
CCTGGCCTAGGCCGCTGCTTGCCAGCGCGCCGCTCGTGCCTATTACCTTGTCTATGTGCACCTTTGTTGTTCCTTCGGCA
GCTCGCTGCCGCTGGACTCCCTAAACCCCTCTGTATTAGCATCATACTTCTGATAACAAACCTAATTATTTA
>OTU_112
CCAGTAACCCCCTGTCTCCGGATGGGGAGGACTACCAACCCTTTGTTGTCCGACCGCGTTGCCTCCGGGGCGACCCTGAC
CTTCGGGTCTCGGGGACCCCGGGTGGACACCTAAACTCTGCGTAACTTTGTAGTCTGAGTAAAAGATTTAATAAATTA
>OTU_113
CAGGACGTCATACTCCCGTAATACCACTGTGAATCTTACCTACCGTCGTTGCCTCGGCGGGGTCGGTCCCTTCGGGGGCG
CCCGCCGATGGCCCGCATACTCTGTCTCAGCGTGTTAGCATCTCCGAGTATAATACAAACGAGTCA
>OTU_114
CCGAGTGTAGGGTTCCTAGCGAGCCCAACCTCCCACCCGTGTTTACTGTACCTTAGTTGCTTCGGCGGGCCCGCCATTCA
TGGCCGCCGGGGGCTCTCAGCCCCGGGCCCGCGCCCGCCGGAGACACCACGAACTCTGTCTGATCTAGTGAAGTCTGAGT
TGATTGTATCGCAATCAGTTA
>OTU_115
TCGAGTTTTGAAATGGGTTGTAGCTGGCCCTCTAAAAGGGGGGCATGTGCACACCCTGCTCATCCACTCTTAAACCTTAT
GTGCACCCTTGTAGAGTTTGGTGAAACGTCAGTCGAAAGGCTGATATTGAATCCTACTCTATGTTATTTATATAAACGTA
TTAGTTATAGAATGTTACTTTGTTATATAATA
>OTU_116
CTGCTTGCTTACGGTTTCGCTCGGGCAACCGAGCGAGGCCGGGCATTGCTACCCTTGCTTATGTATACCTATTGTTATTC
CCTCGGCGGGGAGACCCGCCGCTGGGATCACATAAACCCTTTTGTATGAAGCATCAAAACTTCTGAAAGCAAACTAAATA
ATCA
>OTU_117
TTGAATAAACTTGGTCAAGCTGTTGCTGGTCCTTCGGGGCATGTGCACGCTTGCCACCAATTTTAACCACCTGTGCACCT
TTTGTAGATTGGAAACGTTTCTCGAGGCAACTCGGATTGAGGACTGCTGTGCGCAAGCCAGCTGTTCTTGTGTTTCTCAA
TCTATGTTTTCATATACTCCTAATGTATGTATCAGAATGTATTGTTAGGCCTCTGTGCCTTTAAATCAAATA
>OTU_118
CCGTGGGGCTCCGGCCCCGTCGAGATAATACCCTTGCCTTTTGTGAGTACCGACCGTTTCCTCGGCAGGCTCGCCTGCCA
ATGGGGACCCTACAACACCCTGAAGTACCTGTATCTGTCTGATAAAACAAACAAAAGTCA
>OTU_119
CAGAGTTGCAAAACTCCCAAACCATTGTGGACGAACTTGACAGTTGCTTCGGCAGGTCGGCCTAGCGCCGCCCGGTGGCT
CATCGCGAGCCCGCCTGCCGGAGTTCCCGAAACTCTTGATTATTACTGGTATCTCTGAGTAGCTTATTTAATAAGTCA
>OTU_120
CAGAGTTGCAAAACTCCCACAAACCATCGCGAATCTTACCCGTACGGTTGCCTCGGCGCTGGCGGTCCGGAAGGCCCTCG
GGCCCCCGGACCCTCGGGTCTCCCGCTCGCGGGAGGCTGCCCGCCGGAGTGCCGAAACCAAACTCTTGATATTTTATGTC
TCTCTGAGTAAACTTTTAAATAAGTCA
>OTU_121
TAGAGTGTTAAAACTCCCTAAACCCGTGTGAACAATACCTTTTGTTGCTTCGGCGAGTCGTCCCGGGCGCCACTGCGTGC
CCCGGATCCAGGCGCTCGCCGGAGGACTCCAACTCTTGTTTTGCAAGTGGTATCTCTGAGTGGACCAAACAAATAAATCA
>OTU_122
TAGAGTTATACAACTCCAAACCCATGTGAACATACCTATTGTTGCTTCGGCAGGTCGCGAGACTGCTGGGAAAGGCCTCC
CCTTAAACCGGGCGGCCTACCCGGGAGCCCGCGGGCAAGCCTGCCGGTAGCCCCTTAAACTCTGTTTAGCATTGAATCTC
TGAATCATAACTAAATAAGTTA
>OTU_123
CAGAGTTATTACAACTCCCCAACCCCTGTGAACATACCTCTTGTTGCCTCGGCGGACCGCCCCGGCGCCCTCGCGGCCCG
GACCCAGGCGCCCGCCGGAGGACCTACAAACTCTTGTATTATTTGAATCTTCTGAGTCTTATAAACAAATAAATCA
>OTU_124
AACCATTTGGCCGTAACAAGCCTTAAACCTTCTCTACGTGTACCTTCACATTCTCCTTCGGTGGGGTAACGCCCGCCGAA
GGAACCATCAAAAAACCCTTTTTGCATCTAGTATCATGTAACCAGTTCTGATAAAAATTTAATCGTTA
>OTU_125
GCGAGTTCAACTCTCTAAAACCATTGTGAATGAACTGCCAAACGTTGCTTCGGCGGGAGACCCCGCCGACAGAACGCAAA
CTCTGTAATTATTGTATCTCTGAGTATACTTTTAATAAGTTA
>OTU_126
TCGAATAAATCTGACATGGTTGTAGCTGGCTCTTAGGAGCATGTGCACACCTGTCACCTTTATCTTTCCACCTGTGAACC
CTTTGTAGTCCCAGGATACACTCGCGCACTTAGGTGTTGCGGATGCGAAGGTTGTTGTGCCTCACCAGGTCAACTTCCAT
CGAATTTCCTGGGTCTATGTCTCTTTACACACCCCTGTATGTTAAAAAGAATGTTGATTTCAAAGGCTTCGGCCTATAGA
AACTCAATA
>OTU_127
ACGTATCTAAGGCGCTCGGCCGCGTGCCCTGCTCCGGCCGAAAGGCCGTGCAGCGGGCCGAGGCAGACGCCCAACCTTCA
CAAACCCACTGTGCACCTTCACGGCGGAGGCCGTCGGGCGAGAGCCTGTCGGTCGAAGCCGTCTCTACAAACACTAGTAT
TGAGAATGTCAAAGCGACCCAGTCGCCCATTAAACATAA
>OTU_128
ACCGTTACAAACAGTGTGTGATGCGGCCGCCGAGGTGAATAGCCTCTGGTTGGTATGGGGTTCGCCCCTTCACGCTCACG
CGTCTGCCATCCTTACTTTACGAGCACCTTCTGTTCTCCCTCGGCAAGGGCCTCGCCCTGCCGTTGGAACTACAAAACTC
TTTTTTGCATCTAGCATTACCTGTTCCGACAAAAACAATCGTTTA
>OTU_129
CCAAAGAGTGAGAGATCACTCTCAACCCGCTCGGTGTCCAGACCCCTGGACTCCGAACCGGTCAGCCCTTTGTGAACCAA
AAAAACCCTTTTCAAACCTGCTGTCAAACATTGTCTGATAACCAAAATTTTCGAATGAAAATCA
>OTU_130
AAGAGTTGCGAAACTCCTTAAACCCATTTTTAAAACTCTTGTCTTTAATGGCCTCTCTGAGTCGTACTTTTAAAATAAGT
CA
>OTU_131
CCGGGTTATCAGGGGCCTCGCGCCCCGCTCCCACACCCTATGCAAACCCGTCCGACGACCCCATGGCGTGAGGTCGAGCG
GAGGGGAGGCCGCCCTCTAGCAGGGCGGCCCTTCCCCCTCCTCCGGCCTGCCAGCCAACACAAAAACTCTGCCCGTGAAC
CTGCCTTCTGAGCGACACTATGGAAATAGCGAA
>OTU_132
ACCTTTCAAATCAGGGTGCGGCGCGGCCCCCGAGGAGCGGAAACAATCCTTGGGAGGTATGCGGGGGCTTCGAGCCCCCC
ATTTACGCACGCACGACTGCCATCCTTACTTTACGAGCACCTTCTGTTCTCCCTCGGCGGGGCAACCTGCCGTTGGAACC
GAATAAACTCTTTTTGCATCTAGCATTACCTGTTCCGAAACAAACAATCGTTA
>OTU_133
CAAAAAAGTAAAGCCCGTCTCCGGATGGGCCCATACTTCAACCCTTTGTTGTCCGACCGCGTTGCCTCCGGGGCGACCCT
GACCTCCGGGTCAAGGGGGACCCCGGGTGGACACCCAAACTCTGCGTAACTTTGTAGTCTGAGTAAACAAGTTTAATAAA
CTA
>OTU_134
TAGAGTTCTCACAACTCCAAACCCATGTGAACATACCTATTGTTGCTTCGGCAGGTCGCTGGACTGCCGGGAAAGGCCTC
CCCTTAAACGGGGCGGCCTACCCGGGAGGCCAGCGGGCACGCCTGCCGGTAGCCCCTAAAAACTCTGTTTTAGCATTGGA
ACTCTGAATCTTGACTGAATAAGTTA
>OTU_135
CCGAGTTAGGGTTTCGTCCGACGAGCCCGACCTCCCAACCCTTTGTCTAATATACCTTGTCGTTGCTTCGGCGGACCGGT
CGCGACCAACTGGTCATGACCGCCGGGGGCCCGCCCCTGGAGAGCGTCCGCCGATGGCCCAACCACAAACTCTTGTACCA
AACCATGTCGTCTGAATTACTTGATTAAAATCAAAAACA
>OTU_136
CCGAGTTTACAACTCCCAAACCCATGTGAACATACCTATCGTTGCTTCGGCGGGATCGCCCCGGGCGCCTTGCGTGCCCC
GGATCCAGGCACCCGCCGGGGGACCTTAACTCTTGTTTTATTTAGAATCTTCTGAGTAGTTTTTACAAATAAATAA
>OTU_137
TTGTGGGACCTCGGTCCTTCCAAGATGCAACCCTTGCCTTTTTCAAGCGTCTCTCTGTTTCCTCGGCAGCTGCGCCTGCC
AGCGAGGACCTTTAAAAACCTTTTTGCAATCCCAGTACAAACTTCTGAAAACACAAAAAAAATAACGTTA
>OTU_138
CACAAATATGAAGGCGGGCTGGCACCTCTCGGGGTGGCCAGCCTTGCTGAATTATTCCACCCGTGTCTTTTGCGTACTTC
TTGTTTCCTTGGTGGGCTCGCCCACCACAAGGACCAACCCATAAACCTTTTTGTAATGGCAATCAGCGTCAGTAACAATG
TAATAATTA
>OTU_139
CCTGAAGAGTCCAACGGGGGAGGCCAAACACCTCCCCCCGCCCGATTCTCCACCCTTCCTTCACACGTACCTCCTGTTCT
TCCTCGGCGGGGCAACCCGCCGGCGGAACATCCACAAACCCTTTTGCATCTAAGCAGTACTGTTCTGATAAACCAAAATC
GTTA
>OTU_140
CGCGTATTAGGGCGCTCCGGCGCTCTTTGCACACACCCACCCTTTGCCTATGCGTACCCCCATAGCTTCCTCGGCGGGCT
CGCCCCCGCCGGCAGGAACCCCACAAACCACTTGCATCCTACGCGAAAACTTCTGATAACAACCCAATAAATCA
>OTU_141
CCGGGTATCAGGGGCTCCGGCCCCGCTCCCACACCCTCTGCAAACCCCTTTGACGACCCCATGGCGCGAGGTCGTGCGGA
AGGGGGCCCCCTCTCCGGAGGGCGGCCCCCCTCCCTGGCCTGCCAGCCAACAAAAACTCTGCCTCGAAACTTGTTTTCTG
AGCGACACTATGAAAATAGCGAA
>OTU_142
CCGAGTTTTTTACTCTAAACCCTGCAAACCTACCTCTAGATGCTTCGGCGACCAGCCCTTGGGGGGGCACTACGCGGTCG
CCGATAGTATTCAAAATCTCTGTTAAAGTTTTCTGAATCACAAAAAAACAAATCA
>OTU_143
CAGAGTTGAAAAGCTCCCTAAACCATCGCGAACGTTACCCTTAACCGTTGCTTCGGCGGGTGGTGTCTAACCACCCCTTG
GCCCTCCCCCCCTTCGCGGGGGGTGTGGGCGCCCGCCGGAGGTCACGTTTAACTCTTGATACCTGTAACGGCCTCTCTGA
GTATTCTGTACTGAATTAAGTCA
>OTU_144
CTGAGACTGGGTGCTCCGGCGCCCGACCTCCAACCCCCTGTCTACCTTACCACTGTTGCCTCGGCGTTTCCACCCGCCCC
CCTCTCGTAGGGGTTCGCTGGGCGGTGCGCCGGCGGCCAAAACAACAAAACCCTTTTTTAAACCGAGCAATCTGAGAAAT
TATTTTAATAACTTCA
>OTU_145
TCAATTTACAGCGGACTTCGGTCCTGTCTGAACCCTTGTCTTTTGCGTACTGTATGTTTCCTTGGTAGGCTTGCCTGCCA
AAAGGACATTATAAACTCTTTTTGTAATTGCAATCAGCGTCAGAAAACTTTTAATAGTTA
>OTU_146
CTGAGACTTCGAATCTCGCGCGTGGCGCGGTTGCCCCTCGGGAGCCAGCCGACCATGCCGGGACCTTCAGAACTTGAACA
CCCGACCTCTGTTGCCTCGGCGGATTCGTCCGCCGCTGTGCCACTACAAACAACCGTAGTAAAATAGTACGTCTGAGCTT
CGAGCAACGAATTA
>OTU_147
GTAAATTTGGGAACTCGTTTCCTGAAACACTGTGTGCATTATTGTCTGTCTCTGGTGGTGTTCGGGGGATTCGTCTCTCG
GCCTGCCAAAATGAAGAACCTGTATATGTGTATTTTTTAGTCTGATCTTGGTTTCACCAGTTTGCCTCCTCGCGGGGGTG
GACCGAAATCTTGAAAA
>OTU_148
CCGAGTTCTTAACAGACTCCCAACCCTGTGTGATCGCACCGAGCAGCAGTTGTCTCGGCGGTCGGGAACCCCCCGCAAGG
GGGTCGATCCAAGCCGCCGAGCGATTCAAAACTCTTCTGTATTTTTTGGCATCTCTGAGTGGCTTCATTAATGAGTCA
>OTU_149
TTGAATTTAATGTAGAGTTGGTTGTAGCTGGCCTTGGGGATTAATTTTCTTTAGGGCATGTGCACACCTTCTCTTTCATC
CACACACACCTGTGAACCTGTGAGACAGTAGTTGGGGACTTTATTGAACCCACTTCTGTCTACTTAATTTATATAAACTC
AATTTATTTTAAAACGAATGTAATGGATGTAACGCATCTAATAC
>OTU_150
TCTATTTTAACGGTGTTGGTTGCGGCCTCCGGGGGTCCTCCCCCGGGTGGTAGAGGTAACACTCGCACGCGCCACATGCC
TTAATCCTTTTTTTACGAGCACCTTTCGTTCTCCTTCGGTGGGGCAACCTGCCGCTGGAACTTATCAAAAACCTTTTTTT
GCATCTAGCATTACCTGTTCTGATACAAACAATCGTTA
>OTU_151
ACAAATCATTGGTTATGTGTGTGCATGTATGAGGATGAGAGAGTTAGGAAAGTTAGTGATAAAACTATAGTTTTATTACT
TTTTCATCCTTTCTCTTACCATCTCAAATACATACACACACATATACACATTCACGCTTGTATTGTTTGACAGAGTAAAT
TTTATATTTAAATCAGAGA
>OTU_152
TTGAATAAATTTGGTGAGCTGTTGCTGACTCTTCGGAGTATGTGCACGCTCTCCACCTTTATCCATCCACCTGTGCATCA
TTTGTAGTCTTGGGGGGGAGTGGCGTGCAGTCTGACTGCAAAGATATCCTCTCCAGTCTATGTCTTCACATACCACATTG
TATGTTGCAGAATGTATTTGACAGGCCTTTTGTGCCTATAAAATTTGATA
>OTU_153
CCGAAAGCCAACCCTGTGCTTGCACAGGGGGACGCTTTTACCTCACCCTTCTCTACGAGTACCTTTGTTCTTCCTCGGCG
GGGCAACCCGCCGATGGAACAATCTCATAAACCTTTTGTATCTAGAAATATAAGTTCTGATATACTAAATCATTA
>OTU_154
TAGAGTTATCTCAACTCCAAACCCATGTGAACATACCTATTGTTGCTTCGGCAGGTCGTTGGACTGCCGGGAAAAGCCTC
CCCTAAACAGGGCGGCTTACCCGGGAGGCCAGCGGACACGCCTGTCGGTAGCCCCTAAAAACTCTGTTTTAGCATTGAAC
TCTGAATCTTGACTAAATAAGTTA
>OTU_155
CCTTTGGTTGTGGACTGTGGCTTGCCATGGTTCTGCAGCTTCAACCCTTGATTTTTGAGTACCTTTGTTTCCTTGGTGGG
GCAACCTGCCATAGGACCTTTTCAAACCACCTTTGTAGTTGAAATCAGCGTCTGAAATTTTAAATTATTA
>OTU_156
AAGAGTTGCAAGACTCCCAAAACCACTGTGGACCTTACCCAACAACCGTTGCTTCGGCGGGCGGGCGCTGCCCGCGCCCC
CTGGGCCCCTCCCCGGGGCGCCCGCCGGAGGTACCTAACCCTTCTCGCATGTATGGCCTCTCTGAGTCTTCTGTACTGAA
TAAGTCA
>OTU_157
CGCATTGCGGGTGGGCTTCCCTCGCGGCTCGCCGCTTGGGCAGTCCCTCCCCGCCCCGATTCGTCGGGACCCCTTGTTTT
CTGAGTACCATTTGTTTCCTCGGCGGGCTTGCCCGCCAATGGGGACCCCTCAAAACCTTTGCAATTAGCAGTATTCGTCA
GTAAAAACATAATTTTATAA
>OTU_158
TTCATGGAGGACGCTCGCGTCCGCCCCCCGATTCGTCGGGACCCCTTGTTTTCCTGAGCACCGTCCGTTTCCTCGGCGGG
TCCGCCCGCCAGCGAGGACAAACCAAAACCTTTGCAATGAGCAGTACGTCGGTAGAAAACAAAAATCTTCA
>OTU_159
TCGTGGGGCTTCGGCCCCGTCGAGATAGCACCCTTGCCTTTATGAGTACCTTGGTTCCCTCCCCCGTACCTCCGGGGAGC
GGGAGGGACCTCGTCTGTTTCCCCGCGGCGGTGAAAGCCCCCGGGGACCACCAAACACGCTGCAACCACCTGTAACTGCC
TGATAAACAAACAAAAATCA
>OTU_160
GCGAGTATGGCCCTCACGGGTCTAATCCACCATAAACACCTTTGTGAACCAGTCAGGGGGACTCGGCCGTGAAAGCCCAG
GCGATTAGCGGAAGGGCCCTCCTTTGCAAACCCGTTTAGAAGTCTTGAAAGTACTTTTGTATAATCTAGTA
>OTU_161
CACAAAATATGAAGGCGGGCTGGAATCTCTCGGGGTTGCAGCCTTGCTGAATTATTCACCCGTGTCTTTTGCGTACTTCT
TGTTTCCTTGGTGGGTTCGCCCACCACTAGGACAATACATAAACCTTTTGTAATTGCAATCAGCGTCAGTAACAATGTAA
TAATTA
>OTU_162
ATGAAAGCTTCGGCTTCTTTTAGACGTTTTACCCCTCATGTTTACCGCACTTCTGTTGCTTCCGCCGTCGAAGTCGGCCT
CTCGGGATCCTGAGAGGCTTGGTTTCCGGCGGGAGGTTTAACGCAAAACCATATTTGCCTGCCAAGTCTGAATGAAATAG
AATAATGCTTCA
>OTU_163
ACGTGACGGCCGCAAGGCCGTCGCTGAGATAGAACCCTTGATTTTTCGAGCACCTTTCCGTTTCCTCGGCGGGTTCGCCC
GCCAACGGGGACACAACCAAAACCTTGGTGCAACCTGACGCCTGTCTGAATCAAAAGCAAATCAATCA
>OTU_164
CCGTGGGGCTTCGGCCCCGTCGAGATAATACCCTTGCCTTTTTGAGTACCCGTACCGTTTCCTCGGCAGGCTCGCCTGCC
AATGGGGACCCCATAACAACCTTAACAACTGTATCTCTGAATTGTCTGATAACAAACAAAAAGTCA
>OTU_165
AAGAGTTGCAAAACTCCCTAAACCATTGTGAACATACCTTCAACGTTGCTTCGGCGGGTTGGCTCCGGGTCTCCCGGGGC
CCCCGGCCCTACTCGGGCGCCCGCCGGAGGTATCTAACTCTTGACAATTGTATGGCCTCTCTGAGTCTTTGTACTTAATA
AGTCA
>OTU_166
TAGAGTTATCACAACTCCAAACCCATGTGAACATACCTATTGTTGCTTCGGCAGGTCGCTGGACTGCCGGGGAAAGCCTC
CTCCTAAACAGGGCGGCCTACCCGGGAGGCCAGCGGGCACGCCTGCCGGTAGCCCCCTCCAAACTCTGTTTTAGCATTGA
ACTCTGAATCTTGACTGAATTAAGTTA
>OTU_167
CCGAGTGCGGGCCCTCGCGGCCCAACCTCCCACCCTTGTCTCTCTACACCTGTTGCTTTGGCGGGCCCACCGGGGCCACC
TGGTCGCCGGGGGATGCACGTCCCCGGGCCCGCGCCCGCCGAAGCGCTCTGTGAACCCTGATGAAGATGGGCTGTCTGAG
TACTACGAAAATTGTCA
>OTU_168
ATGGGTAGGCTTCGGCCATAAACCCCCACCATTGTGAACGAAGCTTTAGTAGCAGTTGCTTCGGCGGGTGGTAATACCAG
GCCCCTTACGGGGTACCCGCCGGAGGCAAGCAAACTCTTGTTATTTATTGTTATCTCTGAGTAAACTTTTAATAAGTCA
>OTU_169
CCGAGTTTACAACTCCCAAACCCCTGTGAACATACCTATCGTTGCTTCGGCGGGTTCGCCCCAGTTTGACACAAGCTGGA
CCCAGGCGCCCGCCGGAGGACCCAAACTCTTGTTTTTTTGAGTATCTTCTGAGTAAACAAGCAAATAAATTA
>OTU_170
TCGTGGGGCTCCGGCCCTCTCGAGATAGAACCCTTGCCTTTTTGAGTACCGTCCGTTTCCTCGGCAGGCTCGCCTGCCAG
TGGGGACCCAAACGAAACCCTTTGCAACACCTGCAATCGTCTGAGAAAACAAAACAATAAATCA
>OTU_171
CCGAGTTTACAAACTCCCAAACCCTTTGTGAACCTTACCATAACGTTGCTTCGGCGGGACCGCCCCGGCGCCCTCGCGGC
CCGGACCCAGGCGCCCGCCGGAGACCCCAAACTCTATGTTTTACTGTACATCTCCTCTGAGTGACACATAAACAATAAAT
AA
>OTU_172
CCGAGTTAGGGTCTTTCACGGCCCGACCTCCCAACCCACTGTTTAATTATACCCATTGTTGCTTCGGCGGGACGGTCTCC
CGAGACCGCCGGAGGGTGCCAACCGCCCCTCTGGAGAGTGTCCGCCGACGGCCCAATCTCAAACTCTTGAACCAAATCGT
GATGCCTAAATCGACCTTTTGTATAATTACAAAAAACA
>OTU_173
ATGAATGCAGATTCCTGTCGAGCTTGCTCACGGGATTTCATCATATCCATAACACCTGTGCACTTGTCGGATGGTTTAGA
GACAACCCTAGTGGTTCGATCTATCCATCTACTTTACACTAAACAATTCTGTAACAAATGTAGTCTTATTATAACATAAT
A
>OTU_174
CTGAGTTATTCAACTCCAAACCCATGTGAACATACCAATGTTGCCTCGGCGGGACAGACCTACCCGGGACTTACCCGGTA
GCTACCCTGTAGCTGCAGGTCTACCTGCCGGTGGATTACAAACTCTTGTTTTTACGTAACACTTCTGAGTATACTATAAA
ATAAGTTA
>OTU_175
TCAATTCACAGCGGACTTTTGTCCTGGCTGCACCCTTGTCTTTTGCGTACTCATTGTTTCCTTGGTAGGCTTGCCTGCCA
ATAGGACATGATAAACTCCTTTGCAATTGCAATCAGCGTCAGAAAACTATAATAGTTA
>OTU_176
CAGAGTTGAAAAACTCCCCTAAACCATTGTGAACCTACCACTAAACAGTTGCTTCGGCGGGTGGGCGCCCCTCCCCAGGG
AAGGGCGCCCCGCTAGACCGCCCGCCGGAGGTACCCAAAACTCTTGTTTAACTAAAGGCCTCTCTGAGTACTGTACTTAA
ATAAGTCA
>OTU_177
CAGAATAAACCTGATAAGTTGTAGCTGGCTCACTTTTGTGCGCAAGTGCTCACTTGTCATTTTTATCTATCCACCATGTG
CACCATACATAGGTCTGAAGAATTTTTTCATTCAGTCAGAGCTTGCTTTGACTGTTGGGAATCTGCTGTTGAATCAAATA
GCTTTTTCTGACTTCAGTACCTGTGATTTATCTAAATACACCTATGTATGTTTTAAAGAACGTTCAACTAGGCCCAAAAA
GCCTATAAATTTATAATA
>OTU_178
ACGAGTTTACTGAGTTGTCGCTGCCCTCTCGGGGGATGTGCACGCTCTTTCACTCATCTACACACCTGTGAACCTATGCG
AGTCAATGGGGGATTAGCGAAAGAGGACCGAAAGGTTTTCGACTAGCGTTCTCTGTCGGCTCGATTTTTTATAAACTCTT
GTATGTCTCAGAATGTCTACTTTGCTTAACGCAATAAATA
>OTU_179
CAGAGTTGCAAAACTCCCAAACCATTGTGGACGAACTTGACAGTTGCTTCGGCAGGTCAGCTCAGCGCTGCGCGGTGGCT
CCTCGCGAGCCCGCCTGCCGGAGTCACTTAAACTCTTGATTATTGTTGGCATCTCTGAGTAACTTATATAATAAGTCA
>OTU_180
TCGTAGGGCTTCGGCCCTGTCGAGATAGAACCCTTGCCTTTTTGAGTACCTTTCGTTTCCTCGGCAGGCTCGCCTGCCAA
TGGGGACCCCCAAAAAACACTTTGCAGTACCTGTAACAGTCTGAACAAAACTTAAAATTA
>OTU_181
ATGGGTAGGCTTCGGCCATAAACCCCCACCATTGTGAACGAAGCTTTAGTAGCAGTTGCTTCGGCGGGTGGTAATACCAG
GCCCCCACGGGGTACCCGCCGGAGGCAAGCAAACTCTTGTTATTGTTATCTCTGAGTAAACTTTTAATAAGTCA
>OTU_182
TCGTGGAGCTACGGCTCCTTCGAGGGAGAACCCTTGCCTTTTCGAGCACCTGTTTGTTTCCTCGGCAGGCCCGCCTGCCA
ATGGGGACCCTTTTGAACTCTTGCAGTAACCTGGAACAAAATTGTCTGAACAAAAAGTCAAAATCA
>OTU_183
CAGAGTTGCAAAACTCCCCACACCATTGTGAACCTTACCTTCTACCGTTGCTTCGGCGGGCGGGCCACAGCGCCCCCCGG
GCCCCCTCGGGGGCGCCCGCCGGAGGATAACCAAACTCTTGATATTCATGGCCTCTCTGAGTCTTCTGTACTGAATAAGT
CA
>OTU_184
TTGAATAAACTTGATGGGTTGTTGCTGGTTCCTAGGAGCATGTGCACGCCTGTCATCTTTATCAATCCACCTGTGCACCT
TTTGTAGTTTTGGAAGGAATAAGCGTGAAACTTGTTCGCGCGAGTTTTTCCAATTCTATGTTCTTTCACATACCACGTAG
AATGTATCAGAATGTTGCATTAGGTCTTTAGTGCCTATAAATCATTATA
>OTU_185
ATGAATGAATGTAGAGTCGGTTGTAGCTGGCCTCCTCGAGGCATGTGCACGCCTTCTCTTTCATCCACACACCCCCTGTG
CACTTGTGAGACGGAGACCAAGGTCCTTTAACCGGGGACGGTTTCCGTCTATTGATACATAAAATCTATTTAATTAAATC
TGAATGTAATTTGATGTAACGCATCTAATAC
>OTU_186
GAGAATCGCATGCCCGCGCTCGCGCGGGTGTCAACACACCGTGAACCAGAAATCTTTTTACATGTTGTCTAGAATGTATC
TATTGTAACAGAAAAA
>OTU_187
CCGAGTCACGTGCTCAAACAACCCTTCTGTGGACCTGAATCAAACCGTTGCCTCGGCGGGCGGTCCCCCTACCCAAAACC
CCACGTGGTTGTGGACAGGGGACCAGACAGTCCGGCACGCTTAAGGCGTCCGGCGCCAGCCGCTGGCCCTAAACAATTAA
ACTCTAGTAACCTTACCTTCTGAGTTTTAATATATAAAAATAAGTCA
>OTU_188
AAGAGTTGCAAAACTCCCAAACCATCGTGAACTTATCCTTCAGTGTTGCTTCGGCGGGCGTCCCCGGGGAGGGGACGCAG
CCCAAAGCCCCGAGAGGGGCGGCGGGCGCCCGCCGGAGGTACCAAACTCTTCTGTATTATAGTGGCACTTCTGAGTAAAC
AAGCAAATAAGTCA
>OTU_189
ATGAATACAGATGCCTGTCGAGCTTGCTCACGGGTTTTCTATCATATCCATAACACCTGTGCACTTGTTGGATGTTCTAA
AGACGTAGGCTTAAAGCTGAAGTCAATAGTCATCCACTTACACTAAACAATAATGTAACAAATGTAGTCTTATTATAACA
TAATA
>OTU_190
CAAAAGTTAAACACTTGGGGAACGGACTCGCCTTTCGGGGCTCGAGGCCTGACTCCATTTGTAACAAACTTTCAACCACT
TGTGAATTTGTAACAAATTTTCTCACCAATTGACTGTTAACGAAGTCTGATTCAAATTGTATTGGTGTTTATAGACACTA
GTAAAATATGAAA
>OTU_191
ATGATTGGCCTAACGGCCTTATCAATATTAATCCCAACACCTCTGTGAACCGTTTTCGGCCCTCGGGCTGATCTTTTTAC
CATACAAACATTGTGTGATGAACGTCTTGTTATCTTAACAAAACA
>OTU_192
CAGAGTTCATGCCCTCACGGGTAGACCTCCCACCCTTGTGTATCTCTACCATGTTGCTTTGGCAGGCTGCTGGCCCCCTC
GGGGGACAGCCTCGGCGCCCTCGGGCCCGAGAGTCGCCTGCCGGAGGAAAAACAAACTCTGAACTGTTAGTGTCGTCTGA
GTACTATATTTTAATAGTTA
>OTU_193
ACGAATAACTATGGTGTCTTGGCTGTAGCTGGCTCTTCGGAGCAATGTGCACGCCCGCCATTTTTATCTTTCCACCTGTG
CACCGACTGTAGGTCTGGATACCTCTCGTCTCTCGAGGCGGATGCGCGGATTGCTCGCAAGGGCTCTCTTCGAATTTCCA
GGCTCTACGTCTTTTACACACCCCAATAGTATGATGTAGAATGTAGTCAATGGGCTTCTCAGCCTATAAAACACTATA
>OTU_194
CTGAGTTTATCTAACTCCCAAACCATTGTGAACTTACCACTGTTGCCTCGGCGGCAGGTCCTCTCTCACGGGAGGCGTGC
CGCCGGTGGACTACTAAACTCTTGTTAATATTTGTCATTCTGAATAACAAAACTTAATAAGTTA
>OTU_195
TTGAATAAACCTGGTGGGTTGTAGCTGGCTCTTAGGAGCATGTGCACGCTCACCATCTTTATACATCCACCTGTGAACTA
TCTGTAGTCTTGAGGGATAAGAAGCGGATACGGGAAGTGCATTTTATATATATGCTCTTCTTGAATTGGTCGTAACTTTC
TCTTCAAGTCTATGTATTTCATATACCATGTAGTATGTTGCCGAATGTAATCAATGGGCCTTTTGTGCCTATACAAACTC
TATA
>OTU_196
CTATACTTAATCGGGGGGGCTGCAGTTGGAGATTGAGCTCCCTTGGGATCTCTCTCCTTCTCGCCCCGTCTGATTCTACC
CATGATTTTTGTGTACCGTATGTTTCCTCGACAGGCTCGCCTGTCAGAGGACCCTTTAAACCCATTGTAATTGCAGTCAG
CGTCAGAAAAAAACTTATAGTTA
>OTU_197
ACGTGGCGGTCGCAAGGCCGTCGCTGAGATAGAACCCTTGCCTTTTCGAGTACCCAACGTTTCCTCGGCGGGTCCGCCCG
CCAACGGGGACACAACCAAAACCTTTTTTGCAACCTGACATCAGTCTGAATCACAAACAAATAAATCA
>OTU_198
TTGAATATGCTTGATAGGTTGTCGCTGGCTTCTTGAAGTATTGTGCACGCCTGTCTTGACTTCATTCATCCACCTGTGCA
CCTGTTGTAGTCTTTCGTTTGCTCTTTGCTTGCGTTGTATAACCATGGCAAGAGTGGAAGGATTATGTCTTTCATCACAA
ACCATGTAGTATGTCGTCAGAATGTATTCTAAGGCTTTAATGCCCATGAATCTTTATA
>OTU_199
TTGTTTAGGGGGCCTAACCCGCCCCTTTGCAACGATGCAACCCTTTGTTCTTGCCGTAACGTTTGTTTCCCTTGGCGCCT
CCGGGCGCCGGATGGGACCTTAAACCCTTTGCAATCGAGTACATTCAGTCACAGAAATTATCA
>OTU_200
AAGAGTAAGGGTGCTCAGCGCCCGACCTCCAACCCTCTGTTGTTAAAACTACCTTGTTGCTTTGGCGGGGCCGCTCCAGG
TCCGTCCGAGCCGCCGGGGCCGTCAAAAGCCCAGGCGAGTTCCCGCCAGAGTTAAACCAAACTCTTGTTAATTAAACCGG
TCGTCTGAGTTAAATTTTTGAATAAATCA
>OTU_201
TCGAATAAACTTGATGGGTTGTCGCTGGCTTCTAGGAGCATGTGCACATCCGTCATTTTTATCCATCCACCTGTGCACCT
TTTGTAGTCTTTGGAGGTAATAAGTGTGAATCTATCGAGGTCCTCTGGTCCTCGGAAAGAGGTGTTTGCCGTATGGCTCG
CCTTTGATACACGCGAGTTACTCTAAGACTATGTCCTTTCATATACTACGAATGTAATAGAATGTATTCATCGGGCCTCA
GTGCCTATAAAACATATA
>OTU_202
TCTATTTTAACGGTGTTGGTTGCGGCCCCTGGTAACCCCGGGCGGTAGAGGTAACACTCGCGCGCGCCACATGCCTTAAT
CCTTTTTTTACGAGCACCTTTCGTTCTCCTTCGGTGGGGCAACCTGCCGCTGGAACTTATCAAAAACCTTTTTTTGCATC
TAGCATTACCTGTTCTGATACAAACAATCGTTA
>OTU_203
CAGAGTTGCAAAACTCCCCAACCATTGTGAACGAACCCGATACAGTTGCTTCGGCGGGTGGTGCGCTGAAACCGCCCGCC
GATAGCATGCAAACTCTAGATTACAGTGGATCTCTGAGTAGCTTATTCAATAAGTTA
>OTU_204
ATGGGTAGGCTTCGGCCATAATCCCTCACCATTGTGAACGAAGCTTTAGTAGCAGTTGCTTCGGCGGGTGGTAATACCAT
GCCCCTTATGGGGTATCCGCCGGAGGCAAGCAAACTCTTGTTATTTATTGTTATCTCTGAGTAAACTTTTAATAAGTCA
>OTU_205
ATCAGTACCGCGGTCCCGCAAAGGACCAAGGAACATAGCACAGACGCCCATCACGGGTAATGTGTATAACCACTTGTTGA
AACACTTGCATCTGCTTTGGCTGCGCCTTCTGCCTAACAGCGGAGGGGTAAGGCGGCCGGTAGCACTTAACAAAACTAGT
TGATGAAATGTCATGCTGTCTGATACTGTTTAGTATTTGAGAAATCGAATAACTATTA
>OTU_206
AAGAGTTGCGAAACTCCTTAGACCCATTTTTAAAACTCTTGTCTTCACGTGGCCTCTCTGAGTTTGTATTTTAAAAAACA
AGTCA
>OTU_207
ACCGTTACAAACAGTGTGTGCTGCGGCCCCCGGAGGCGAGGCAACGAGCCTTCCGGGAGGTATGGGGTCCGCCCCTTCAC
GCGCACGCGTCTGCCATCCTTACTTTACGAGCACCTTCTGTTCTCCCTCGGCAAGCGCCGTGCGCTGCCGTTGGAACTAC
AAAACTCTTTTTTGCATCTAGCATTACCTGTTCCGACAAAAACAATCGTTTA
>OTU_208
CACAAAAAATATGAAGGCTGCACGCGGCTGTGTCTCTTTCGGGGGACCAGCTTTGCGGAGGCTGAAATATTTTTCACCCA
TGTCTTTTGCGCACTTGTTGTTTCCTGGGCGGGTTTCGCCCGCCACCAGGACCACACCATAAACCTTTTTTATGCAGTTG
CAATCAGCGTCAGTATAACAAATGTAAATCATTTA
>OTU_209
CCGAGTTTACAACTCTCCAACCCCATGTGAACATACCTATCGTTGCTTCGGCGGCTGCGCCCCGGTGCCCTCGCGCCCGG
AACCAGGCCGCCGCCGGAGACCCTCAAACCCTATTTAGCGCTCTGCGCAGTATCTTCTGAGTTACACAAGTAATAAATTA
>OTU_210
CCGAGTAGTTCACGTCGTGGGACGAGACTGCCGACCTTTGTCATTTGCTCCAGGAAAGGGTAGGGCGACCGGGTAACCGG
CGCACTGCCCTGCCCCGGCTCTAAACTTCGGCGGAAGTGGTAGGCTCTGACCTGCCCGCCGCCGGCCATAACCTCTTGAG
AAATCTTGAAGTCTAAAGTGGAAACATGAAATAAGCA
>OTU_211
CTGAAGGCATTAAGGGTTTTGAGACTGCGTCCTTGCAAAAAGGCGTGTGCTCGACCCTTTATCCCACACCCCACACACCC
CTTCTGTGCACCTTAATAGTGGATAAGGGGGGGAGTCATTCTCCCCTGCATTCATTATATTTTGTTATACTATATACACC
GAGTTATATGCATGTTTGTTATTGCTCTACGGAGTTTGTGA
>OTU_212
CACTCAGTAGATTTCTACTGCTCAGGCGGGGGCGGAAAGCTTATTAGCCTGCTTCGGCAGCTGGTTTGTGAGTACGCTCT
CTATCTGAACCCTTGTCTTTTTGCGTACTCATGTTTCCTCGGCGGGCTTGCCCGCCGGCTGGACAAACTCAAAACCTTTT
TAATTTCAATCAGCGTCTGAATAAATATAATAATTA
>OTU_213
CAGAGTTCGTGCCCTCACGGGTAGATCTCCCCACCCTTGTGTATCTCCGTATTCTTGTTGCTTTGGCAGGCCGCTGGGCT
TCGGCCTGGCCACCGGCTCCTGGGGCTGGTGCGCGCCTGCCAGAGGACCTCTCAAACTCGGTTTGTTACTGTCGTCTGAG
TACTATAACAATCGTTA
>OTU_214
ACGTTTACAAGTAGGGGAGGGGCGACCCTCCCCGAAAAACAACAAGTCTTCGAACACCTTTGTGCACTCTCGAGGGGGAC
CTCTCCGTTCCCCTCGCGTTGACGAAAACGCCCGTTCTGTTTCACGCGTGTAAGGATGGATCATAAAAGTATGAAATA
>OTU_215
AAGATTCGACCTTCGGGTCTATCTTCTCTTCAGCTGTGCGCTTCGGCTGCACGCTGTTGAACTTCACACACCTGTGCACA
CTTCGGTTGTGGTTGGTTAACTCTGGCCACTTCCGCTTTTACATTTAACAACCAAGTCTAGAATGTCTCATACTATAAAA
TTAA
>OTU_216
CCGAGTTTTTACTCTAAACCCTGCGAACCTACCTCTATGTGCTTCGGCGGGCCTCCCCGGGGGGGCTCAGCACGGCTCGC
CGACAGCACCAAAAATTCACTATCAAGAGTCTTCTGAGTGGATAAAGAAAACAAGTCA
>OTU_217
ATAAACATACTGTGACCCGTAAGGGTCTAATGTATCCAACCCTTTGTGAAACTTCTATTTTTGCTTCGGCAGCGCTCCCA
GTAGCTAACACTGCTGGCGAGGTAAGGCTGTCAGAAGACCCAATAAAACTAGTTTGATGAAATGTCATGCAGTCTGATAA
ACCATTCTTTGAGAAATCAAATTATGTTA
>OTU_218
GAAAATTTGAAGCTCCGCTTCAGAAACCCTGTGTGCACCGTTTTCTGTCTCTGGCAGGATCAGGGAACAGCAATGTTCCC
CCCTGCCAAAGGAGTGGACTGCTTTCGGGCGGTTCGCTCCTGACCTTGAACAACTCTTTGTCTTTTATTTTGTCTGAATC
ATTCTTCACCTCGTGTGAGAAATTGAAAA
>OTU_219
CCTAGAGTTGTAGGCTTTGCCTGCTATCTCTTACCCATGTCTTTTGAGTACCTTCGTTTCCTCGGCGGGTCCGCCCGCCG
ATTGGACAATTTAAACCATTTGCAGTTGCAATCAGCGTCTAGAAAAAACTTAATAGTTA
>OTU_220
TTGAATACACTTAGTCAAGTTGTTGCTGGCTCTCTAGAGCATATGTGCACGCTTGCTATTTTGTTTTAATGTCACCTGTG
CACCTTTTGTAGAACAGATAAGTAAATAATTTTCGAGGTTTTCAACTCGGTCTGTGGGTTTGCTGTTGCAATAAGTCAGC
TTCCTCATGCTTACATCTGTTCTATGTATTTTTTCTACATACACTCCAAATATATTAGAATATTGGACTTGGGGTATTGT
AATTATTCCCCTTAAATATTATA
>OTU_221
CCGAAGTACAGGCCCTCTCGAGGGCTACACTTCCACCCTTTGTTAACTATACTTTGTTGCTTTGGCGAGACGCCCTCGGC
CACCGGCTCCGGCTGGTGAGTGCTCGCCAGAGAAAACCCAAACCCAAACTGTTAAGTGTCGTCTGAGAACTAAGTTTAAT
TATTTA
>OTU_222
CATGGCGGAGGAGGTGGGCATCGGGCGACACCGCCCGGTGCGATGCCTCCACGCTCTCCTACCCTTGTCTATTGGCACCC
TTTTGTCGTTCCCTCGGCGGGTCCTGAATCCGCCGACGGGCAACTTTACAAACCCTTTTTTGCAGTTAGCATCCAATTCT
TCTGATCAAAACGTATAAATCGTTA
>OTU_223
CCGAGTGAGGGCCTCCGGGTCCGACCTCCAACCCCATGTTATCTGACCCTGTTGCCTCGGGGGCGACCCGGCCTTCGGGC
GTCGGGGCCCCCGGTGGACCCCTCAAACACTGCATCTTGCCGTCTGAGTCTAGATTTTGAATCAATCA
>OTU_224
GTAAAGTCTGGTTTCTCCCGCCCTTCACCGGGTGGGGGAATCCGTCCTTACCACAAACCCCGCACCTCTTCCCTCTCGGA
GGCAACTCCTGGGAGGGGGTGCAACTCTCTAGAACCATTTTCTACTCCTTTGCTGTTGTCTGGAAGGGCGTTCGGCCTTA
AAACGAATGAATAAGTTA
>OTU_225
CAGTGTTTAGGTGTGGTGTGCCTCGTCCCCTGAAAGGGGGGCGGCTGGCATGCCCCCGAAACCCCCACCCTTGCATACTG
GACCTTCTGTTGCTTTGGCGGGCCCGCCCTTGGGCCGCCGGGGGTTCTCCCCCCTGGCCAGCGCCCGCCAGAGACATCTT
GAACTCTTTTGGAATATTTGGCAGTCTGAGTAGATTTATGAATCGTTTA
>OTU_226
CTGAGTGTAAAAACTCCAAACCCATGTGAACTTACCACTTGTTGCCTCGGCGCAAGCGTTCTGCCTCCTCCTCGGAGGGG
CGGGAACTGCGCCGGTGGACTACTAAACTCTTGTTAATATTGGCAATCTGAATAAAAAACTTAATAAGTTA
>OTU_227
CCAGGAGTCCGCGTCCCCCTAATCCGGGAGCGCAACCCTCCACCCTACCTGTGTACCCACGAACGCGTACCCTTTGGTTG
CCTCGGCGCGCGCCGGTATCCCTAGCGGGGCCGGTCCGCCGAGGGAGCTCCACAGAAACCCTTGCGAAACAGGCGTGTCT
GAGTGATAAAAATCAAACAAGTTA
>OTU_228
CCGAGTGAGGGCCCTCCGGGTCCAACCTCCCACCCGTGTCTATTGTACCTTGTTGCTTCGGCGGGCCCGCCGTTCTCTCG
AACGGCCGCCGGGGAGGCCTCGTGCCCCCGGGCCCGCGCCCGCCGAAGACCCCAACATGAACTCTGTTCTGAAAGTATGC
AGTCTGAGTTTGATTACCATAATCAATCA
>OTU_229
CAGAGTTGCAAAACTCCAAACCATTGTGAACCTACCTCGAACCGTTGCTTCGGCGGGCGGTCCCGGGCTCCCCCGGGGCC
ATCGCCCTGACGGGCGCCCGCCGGAGGTACCTAACCCTGACCTTTTGTATGGCCTCTCTGAGTCTCTGTACTGAATAAGT
CA
>OTU_230
CAGAGTTCATGCCCTCACGGGTAGACCTCCCACCCTTGTGTATCTATACCATGTTGCTTTGGCAGGCTGCTCGACCCTTC
GGGGGACAGCCTCAGCGCCTTCGGGCCTGAGAGTCGCCTGCCGGAGGAAAAACAAACTCTGAACTGTTAGTGTCGTCTGA
GTACTATATCTTAATAGTTA
>OTU_231
ACAAAACTTTATTGAAAGTTGGTTTTCATCAACTCTTCAAACCCTTTGTGAAAACTATCTGTCTTTGGTGGGTTAAAACA
AACTTGATAGTTTGGGATGTTTTAACATCAACCTACCACTTTATTAAACTATTGTTATTAACAAGTTGGTCATATTTAAT
TAACATTAATTAAAAA
>OTU_232
CAATCAGTGTTTAATGGCACTTATTTCCATTACCCACCTTGTGTGCATTGTAAAAGGGGGAGATTGACGCAAGTCTCTCT
CTCCTTTTCATTACATACTCTTGTTTTACTGATCAGTCTACATCAATGAGTAATAAAAAACTCTAATA
>OTU_233
GAACAGCAATAAAGTGGGGGGCATAGTACCTTAGAACCGTCTCCGTGCGGCTCGGGGCTATCGATTCCCCCCGATGGGCA
CGTCGCGGCTTCCTGTCCCTCAGGAAGTAACCCCGTTCAGAATGGGCTTACGCGGGGTCGTCTGAATCCTTAACTATACG
AGAACTCCCCATACTCCTTCGGTGGGGTGACCTGCCGTTGGAACCATACAAAACCTTTTTTTTTGCATCTAGTATTACCT
GTTCTGATACAAACAATCGTTA
>OTU_234
CTGAGTAACGGGTTCTTTTTTAGGCCCTAACTCCCACCCTTTGTGTATTCAAAACTATTTTTACTGTTGCTTTGGCGGGT
TTGATCTCCCTTAGCCTTCGGGCTAAGTGGTAGGGACACCCGCCAAAGTATACACCCAACCAAACTCGTTATAACCGTGT
ATTGTCTGAGAAAAACAAACAAAAATTA
>OTU_235
TTGAGACTGGGTTTAACAGCCCGACCTCCAACCCTTTGTCTACCTACCTTTGTTGCCTCCGGTGTCTTGGGCCCAGTTGC
CCTCGCCCGGGAAAGGCTTTTTATCAAACTCTTTGTTATAAACCTTGTCTTCTGAGAAAAACATTAATAAACTTCA
>OTU_236
TAGTAGAGGCCTTTGGCCTTCACGAGATGCAACCCTTGTCTTTTTGTGCACCTTTGTTTCCTCGGCAGCTTCGCCTGCCA
ACGAGGACCCCCTACAAACCTTTTGCAATCTTAGTATAACATTCCGAAAACAAAACAATATCA
>OTU_237
AAGAGTTGTCTAACTCCTAAAACCATGCGAACTTACCTATGTTGCCTCGGCGGGGAAACCTACCCGGGGGCTACTCTTGA
GTAGCCTATCCGGTACCTATTCGGTAGCTACGCTGTAGTTGTAGGCCTACCCGCCGGCGGACCATTAAAACTCTTGATTA
TTTTGGCACTTCTGAATTATTATCATAATAAGTTA
>OTU_238
TTGAATAAACCTGATGGGTTGTTGCTGGCTTCTAGGAGCATGTGCACGCCTGTCATCTTTACCCATCCACCTGTGCACCT
TTTGTAGTCTTTGGAGCGAATGAGCGTGAAGTCGTAGAGGGGATCATTGATACCCTTGATGCTCTCGCAAGTTTCTCTAG
GACTATGTATTTCATATACCACGCATGTATAAGAACGTTTTCATTGGGCCCTAGTGCCTATAAAACAATATA
>OTU_239
CAATAAAGGCGCCCTCGGGCGCCGCCTGTCTAACAGGAATTCTTGTGTTTTGTACCATTGTTGCCTCGGTGGGCTTGCCC
GCCGGTAGAGGCCCCATTCAAACTCTTTGCAATTGCAGTATCAGTCTGAAAACAAAAACAAATAATCA
>OTU_240
CCGAGTGCGGGCCCTCTGGGTCCAACCTCCCATCCGTGTCTATCTGTACCCTGTTGCTTCGGCGTGGCCACGGCCCGCCG
GAGACTCACCTTTGAACGCTGTCTGAAGTTTGCAGTCTGAGTTTTTAGTTAAACAATCGTTA
>OTU_241
CCGAGAGTTGTAGGCTTCTGTCTACCATCTCTTACCCATGTCTTTTGCGTACTATACGTTTCCTCGGCAGGTCCGCCTGC
CGTTAGGACAAACTTAAACCATTTGCAGTTGCAGTCAGCGTCTGAAAAACTTAATAATTA
>OTU_242
ATGATTGGCCTCACGGCCTTATCAATATTAATCCCAACACCTCTGTGAACCGTTTTCGGCCCTCGGGCTGATCTTTTTTT
ACCATACAAACATTGTGTAATGAACGTCTTGTAATCTTAACAAAACA
>OTU_243
ACGAGTAACACTGAGTTGTCGCTGGCCTTTCGGGGCATGTGCACGCTCTTTCACTCATCCACACACCTGTGAACCTATGC
GGAATAATGGGGGGGAATGGCGAAAGAGCCGCAAGGTCTCGATTAGTTTTCCCCCTCGGCGTTTCGTTACTTTACACAAA
CACAAAAGTCTTAGAATGTACACTTTGCTATAAACGCATTAAATA
>OTU_244
CCGAGTGAAGGGTCCACAGGGCCTCAACTCCCACCCTTTGCGTACGTACTCCGTTGCTTTGGCGGGCCTCAGGGGGCTCA
CGCGCCCTGCGCCGGCTTCAGCCGGCGTGCGCCCACCAAGGGACCTCGAAACCCTTCTGTCGGTACCGTCTGAGTTTTGG
CTAAATGTCGTA
>OTU_245
CAGAGTTGCAAAACTCCCAAAACCATCGTGGACGCTACCCCCAAACCGTTGCTTCGGCGGGCGGCGCGGGGTCACCTCGA
CCCCGCGCCGGGCGCCCGCCGGAGGTACCTAACCCTTTACGCATGTATGGCCTCTCTGAGTCTTCTGTACTGAATAAGTC
A
>OTU_246
ACGTGCCCTTCGGTGCGGTCCGGCCCCGAGAGATCGGGGATCGGCCGCCGCACCGGAACCGGCCCCACCCGTGTCTACCT
TGACCACGTTGCCTTGGCGGGCCTCGTCCGGCCTGACCGCCGGACAGCCGGGATGCCTAACGGCCCCTGGCCAGTGCTCG
CCGATGGCCCCAATTGAACTCTGAACCGTAGTGATTGAACATCTGAGTCCCTTTAGAAAATAAGCA
>OTU_247
CTGATATGGCGAACCGATCACTTATATTTAAAACCCAACTCTTAATGTATATAATTTATATTTTGAATGATAAAATAAAG
A
>OTU_248
CACAATAATATATGAAGGCTATACGCGGCTCTGCCCTCGGGCGAGTTAGCGGAGGCTGGAGTATTTATCACCCTTGTCTT
TTGCGCACTTGTTGTTTCCTAGGCGGGTTCGCCCGCCACTAGGACCCCATAATAAACCTTTTTATGTAGTTGCAATCAGC
GTCAGTACAACAAATGTAAATCATTTA
>OTU_249
CCAGGAGTCCGCGCTTCCCTAATCCGGGAGCGCAACCCTCCACCCTACCTGTGTACCCACGAACGCGCACCCTTTGGTTG
CCTCGGCGCGCGCCGGTACCCCTAGCGGGGGCCGGTCCGCCGAGGGAGCTCCAGAAACCCTTGCGAAACAGGCGTGTCTG
AGTGATAAAAATCAAACAAGTTA
>OTU_250
CAGGGTCTAACGACTCTCAACCACTGTGAAACCTACCTAGTCGTGCTTCGGCGGTGCTGCCTGACCCTAGGCACCTGGCC
CTTCGGGGCGGCCGCCGGAGTGCCCAACTATACTATTATTTACTGAGACTATCAGAACATTTACAAACAAATA
>OTU_251
CCGTGCCTGTAGCCGCTGGCGGTTCCTTCGGGGGCTTGCTCGGCGCTACATTCGGCCCAACCGTGTCTATCTATACCTGT
TGCTTCGGCGGTCCTGCGGGCTTGCTCGCTGCCGGGAGCCCCTAAGGCTTCGGGCTCGTGGCCGCCGAAGACACCTGGAA
CTTCTGTTGAATCTAGCAGTCTGAGTGGGATTGATAATCATTA
>OTU_252
TTGAATAAACTTGATGGGTTGTTGCTGGCTTCTATGAGCATGTGCACGCCTGTCATCTTTATCTATCCACCTGTGCACCT
TATGTAGTCTTTGGAGGCAATGGATGCGAAGATATCGAGGGATTCCTCGGAATGAGGCTTTACCGTGCGCGAGTGCGGTT
GGCCTTGATGCTCGCGCGAGTCCTTTCAAAGTCTATGTCTTTCATATACCACGCAGAATGTCTTAGAATGTATTTCATTG
GGCCGCAGTGCCTATATAATACAATA
>OTU_253
ACAGTGAGCCCCGGTTCTCACCGGGGACTACACCTCTTACCACCATAAAAAGCTTGCTTTTTGTGGATGTGTAATGCGTC
CACCCATTGTGAAACTTAACCTATGCTTCGGCAGCACTCTTAGTCTTAAAACCGCTAGAGAGGTAAGGCTGTCAGAAGCC
CACTATCAAACTAGTTGATGAAATGTCATGCAGTCTGATAACTACTATTTGAGAAATCAAATTACGTTA
>OTU_254
CAAGTGACCCCGGTCTAACCACCGGGATGTTCATAACCCTTTGTTGTCCGACTCTGTTGCCTCCGGGGCGACCCTGCCTT
CGGGCGGGGGCTCCGGGTGGACACTTCAAACTCTTGCGTAACTTTGCAGTCTGAGTAAACTTAATTAATAAATTA
>OTU_255
CAGAGTTGAAAAACTCCCCTAAACCATTGTGAACCTACCACTAAACAGTTGCTTCGGCGGGTGGGCGCCCTTCCCCTCCC
AAGGGGAAGGCGCCCCGCTAGACCGCCCGCCGGAGGTACCCAAAACTCTTGTTTAACTAAAAGGCCTCTCTGAGTACTGT
ACTTAAATAAGTCA
>OTU_256
TTGAGAAGATAAACTGGGCCTAACGGCTGTCCGTCTTGAAACCCTTGCCCTTTTCGAAGCGTCGTTCGCGATCCCTCGGC
AGCTCCGCCTGCCGGATGGGCTCTCAAAAACCCCGTGCAATCCCAGTATAACAGTCTGAACAAACCAAATCGTTA
>OTU_257
TTGAATTCAAAGGTTGTGCTGGTTCTTACAAGTGCACGCCTTTATCAATTTCCATACACCTGTGCACCTTTGTAGGTTCT
GGAGAGCAATCTCTGGTTCCTATGTTTTATATACCCTATTAATGTCTTTGAATGTTACTTGTCTTTTGACAAAAAAATCT
ATA
>OTU_258
GAGAGTTATCAAACTCCCAAACCCATGTGAACATACCTATTGTTGCCTCGGCAGGTCGCGGCCTACCCAGTAAATGTCCC
CCTACTTTAGGGGGACCTTACCTGGGGAGGACGCGGTTACGCCTGCCGATGGTCCGCAAAACTCTGTTTACCATTGAAAA
TCTGATTGGAAACAAAATACGTTA
>OTU_259
TCGTGGGGCTTCGGCCCTCTCGAGATAGAAACCCTTGCCTTTTCGAGTACCGTTTGTTTCCTCGGCAGGCCCGCCTGCCA
ATGGGGACCCCAACCAAACCCTTTTGTATAAGCAGTATATGTCTGAAAATACAAACAAACTATTA
>OTU_260
CTGAGTTGTTTGCCAGAAATGGTGAAACTCCCACCCTTGAATACTTTTGTTGATAATGAACTTCGGCGGGACCTCTGCAA
AGAGCTTGTCTTTAGGATGGGTTGTGCCCGCCGAGCATTTTAACTCTGATAACTTGTAAAGTCTGAGTTTAATATCAAAT
AAATCA
>OTU_261
CCGAGTTTACACTCATAACCCTTTGTGAACATTATAACTTGTTGCTTCGGCGGCTTCTCGTCCCTCGGGGCGATGGCCCG
CCGGCGTTTCAGTATCTCTGTTTGTACCCGACGATACATCTGAGTGTTCTTAGCGAACTATAA
>OTU_262
CTGAGTTAGGGTCTGCCCTCGCGGCGCCCGACCTCCAACCCTTTGCCTTGAGAAACGCACCTTCAATTCGTAACGTTGCT
TCGGCGTGCTTCGCGGCCGCCGGCAGCACGCAAACCAAAACTCTTATCGTTTACCGTGTCTTGTCTGAGAAAAAACACAA
ATAAGTTA
>OTU_263
CCGAGTTAGGGTCCCTCTGGGCCCGATCTCCAACCCTTTGTCTACCTTACCACTTGTTGCTTCGGTGGGCCCGCCTCCCC
GGTAATACGGGGTCGGCCGCCGGAGGGATCTACACCCTCTGGCCCGCGCCCACCGATAGCCCTCAAACCAAAACTCTACA
TGAATCGTGATTTTGTCTGAGAACCCATAAAAATAAACAA
>OTU_264
CAGAGTTGCAAAACTCCCCTAAACCATTGTGAACCTACCACTAAACAGTTGCTTCGGCGGGTGGGACCTCTTCTAGGAGG
TCCCCCTAGACAGCCCGCCGGAGGTACCCAAACTCTTGTTTAACTAAAAGGCCTCTCTGAGTACTGTACTTATAAAGTCA
>OTU_265
CCGAGTGAAGGGTCCACAAGGCCTCAACTCCCACCCTTTGCGTACGTACTCCGTTGCTTTGGCGGGCCTCAGGGGGCTCG
CGCGCCCTGCGCCGGCTTCAGCTGGCGTGTGCCCGCCAAGGGACCTCGAAACCCTTCCGTCGGTACCGTCTGAGTCTTGG
CTAAACGTCGTA
>OTU_266
TTGAATGCCCTCACGGGCTTTAATATCCAACCAACCTCTGTGAATTGTCGCCCTCGGGTGCTATATAACAAACTATAACA
GTCATGAACGTAGTATACAAAAACTAAACA
>OTU_267
CTGAGTTAGGGTCTGCCCTCGCGGCGCCCGACCTCCAACCCTTTGCCTTGAGAAACGCACCTTCAATTCGTACGTTGCTT
CGGCGGCTTCGCGGCCGCCGGCAGCACGCACACCAAAACTCTTTGCATTTACCGTGTCTTGTCTGAGAAATACACAAATA
AGTTA
>OTU_268
CAATGAGTGTTTAATGGCACTTTAAATCCATTACCCACCTTGTGTGCACTGTAGGGAAGGAGCAGTTCGCATGCGCTACA
TGTGCTGCGCCGCCGCCCCTTTCATCATATACATACCTATCTTCTTACTTGTCTACTTCAATTGAGTATAAAAACTCGAA
TA
>OTU_269
CATGATAATTCATACAAGCCCTAAGCTGTAGCAATACAGTCCAAGGGCTTATGTCTTATTACCCTTGTTTTTTGAGTACC
TATGTTTCCTTGGTGGGTATGCCTGCCAAAAGGACAACCTATTAAACCTTTTTAATTTTCAATCAGCGTCTGAATAAACT
TAATTATTTA
>OTU_270
ACGAGTTAGGGTCTTCCAAGGCCCGACCTCCCAACCCCATGTTTATTGTACCATGTGTTGCTTCGGCGGGACCGTCTTCA
CGACCGCCGGAGGGCCGTAAAACGTCCTCTGGCCCGCGCCCGCCGATGGCCCCCCATTTAAAAACTCTTGAATAATCATG
CCTATATTGTCTGAGTAATACACAAAAAATTAAAAGCA
>OTU_271
ACCTTTCAAAACAGGGTGCGTCGCGGCCCCCGAGGTGCGGAAACAAGCCTCGAGCGGTTTGGGGTCCTCCCCTTCACGCG
CGCACGACTGCCATCCTTACTTTACGAGCACCTTCTGTTCTCCCTCGGCGGGGCAACCTGCCGTTGGAACCGAATAAACT
CTTTTTGCATCTAGCATTACCTGTTCCGAAACAAACAATCGTTA
>OTU_272
TCGTGGGGCTCCGGCCCTATCGAGATAGAACCCTTGCCTTTTTTGAGTACCATCCGTTTCCTCGGCAGGCCCGCCTGCCA
ATGGGGACCCAATCAAACCTTTGCAATACCTGTCACAGTCTGATAAAACAAACAAAAATCA
>OTU_273
TTGATTGGTCGAAAGACCTTATCAGATTCTACCACCTCTGTGAACCGTTGACCTCCGGGTTAATAATCAAACATCAGTGT
AACGAACGTAAGAGTATCTTAACGAAACA
>OTU_274
CCGAGTGAGGGCTCGCGCCCGACCTCCAACCCCATGTTATCTTGACCCTGTTGCCTCGGGGGCGACCCGGCCTTCGGGCG
TCGGGGCCCCCGGTGGACCACTCAAACTCTGCTTAACCGTGTCGTCTGAGTAACACATAAATCAATCA
>OTU_275
TCCAATGCGTCTGGAGCCGGCCAAACGGTTGTGCCCCGACCAAACACACCCTTGATTTTTGCGTACATATTGTTTCCTCG
GCAGGCTTGCCTGCCAGCAGGACCTTTTCTTAAACTCATTGCAGTTGCAATCAGCGTCAGAAAACTATAATAGTTA
>OTU_276
CCGTGCCTGTAGTTGCTGGCGGCTCCTCTGGGGGTTCGTCCAGCGCTACGTCCGGCCCAACCGTGTCTATCTATACCTGT
TGCTTCGGCGGGCCTGCGGGCTTGCTCGCTGCCGGGAGCCCCTAAAGCTCCGGGCTCGTGCCCGCCGAAGACGCCTGGAA
CTACTGTTGAACCTGGCGGTCTGAGTGGACTTGATAATCGTTA
>OTU_277
CCGAGTTTACAACTCCCAACCCTTCTGTGAACATACCTATCGTTGCTTCGGCGGAACGCCCCGGCGCCCTGAGCCCGGAA
CCAGGCGCCCGCCGGAGACCACAAACTCTTCTGTATTTTCAGCACCAGTATTTTCCTCTGAGTGGCAAACGCAAAAAATC
AATTA
>OTU_278
ATGATTGACCGTCTGTCGAGCTTGCTCACAGGCACATCATATCCATAACACCTGTGCACTTGTCGGATGGCTTAGTGAAG
ACCGCAAGGTTGAATCTATCCATCTACTTTACATAACAATTCTGTAACAAATGTAGTCTTATTATAACATAATA
>OTU_279
ACGAGTAACACTGAGTTGTCGCTGGCCTTTCGGGGCATGTGCACACTCTTTCACTCATCCACACACCTGTGAACCTATGC
GGAATAATGGGGGGAAGGCGAAAGGGCCGCAAGGTCTCGATTAGTTTTCCCCCCAGCGTTTCGTTACTTTACACAAACAC
TACAAGTCTTAGAATGTACACTTTGCTATAAAACGCATTAAATA
>OTU_280
CAGAGTGTTAAAACTCCCAAACCCGTGTGAACAATACCATTGTTGCTTCGGCGAGTTGTCCCGGGCGCCGTTGCGTGTCC
CGGATCCAGGCGCTCGCCGGAGGACCCAAACTCTTGTTTTCCAAGTGGTATCTCTGAGTGGATTAAACAAATAAATCA
>OTU_281
CACTCAGTAGATTTCTACTGCTCAGGGAGAGGGGAAAGCCCGCTGGATAGCTTCGGCAGCTGGCGTGCGAGTACGCTCTC
TATCTGAACCCTTGTCTTTTTGCGTACTCATGTTTCCTCGGCGGGTCCGCCCGCCGTTTGGACAACTTAAACCACCTTTT
GAAATTTTCAATCAGCGTCTGAATAACTATAATAATTA
>OTU_282
TCGAGTTGCAAAACTCCAACCCCTGTGAACATACCTCAGTCGTTGCTTCGGCGGTGGAGGGCTTCGGGCCCAAAGCCGCC
GGAGGTTACAAACTCTTGTTTTTACCAGTGTATCTCTGAGCCTGAAAACAAATAATCA
>OTU_283
CCGAGTTCTGGGTTCTCTCATCGAGGCCCGCTCTCCCACCCTTTGTGAACTTAACCTCTGTTGCTTTGGCGTGGCCAGCG
CTCTCTCGTAAAAAAGAAGCGCGGCCGGCGGGGCCTGGCCCCCGCTGGTAAGTCGCCCGCCAGAGGACTATCAAACTCTT
GTCAGTAAACGATGCAGTCTGATTCAAACATTTAATTGTTTA
>OTU_284
CAGAGTTGCAAAACTCCCTAAACCATCGTGAACGTTACCCCACAATCGTTGCTTCGGCGGGCGGCGCCTCACCCGGCGCC
CCCTGCCAGGGGCCCTAACGGGCGTCCGCCGGAGGCCTATAACCCTTGTATTATTTTACGGCTTCTCTGAGTTTATACTT
AAATAAGTCA
>OTU_285
CATTCAGTAGCCTAGCTACTGGCATGGGGACTGTTAGTCTGCATGGTATCACTACCGATGAGCAGCAGGTCCCCTGTCTC
TACCCTTGTTTTTTGCGTACCTATTGTTTCCTCGGCGGGCTTGCTCGCCGGTTGGACAAAACTTATAACCTTTTTTAATC
TTCAATCAGCGTCTGAATTATACATAATAATTA
>OTU_286
CACAACAAAATATGAAGGTCTGGCTTCGCGGCCGGCTGAAATATTTTTTTCACCCATGTCTTTTGCGCACTTGTTGTTTC
CTGGGCGGGTTCGCCCGCCACCAGGACCAAACCATAAACCTTTTTTTTATGCAGTTGCAATCAGCGTCAGTAAAAACAAT
GTAATTAATTA
>OTU_287
CCGAGTTTACAACTCCCAACCCTTCTGTGAACATACCTATCGTTGCTTCGGCGGAACGCCCCGGCGCCCTGAGCCCGGAA
CCAGGCGCCCGCCGGAGACCACAAACTCTTCTGTATTTTCAGTATTTTCCTCTGAGTGGCAAACGCAAAAAATCAATTA
>OTU_288
CAACAAGTGTTCTATGGCACTTTTTAAAAAATCCATACCCACCTTGTGTGCAATGTTTTTGGTCGCTTTTCAGCGATTCT
TATACATATCAACTCTTTTTAACAAATTTTGTCTGAAAATATTTTGAATTGACTTAATTCGAAAATA
>OTU_289
AACCATTTTGGCCGTAACGAGCCTTAAACCTTCTCTACGTGTACCTTCACATTCTCCTTCGGCGGGGTAACGCCCGCCGA
AGGAACCATCAAAAAACCCTTTTTGCATCTAGCATCATATAACCAGTTCTGATAAAAATTTCAATCGTTA
>OTU_290
TTGAATTCGGCCTTTTGGCCTTATACATTAATAACACTGTGAACCGTGGCTTCGGCCCAAACTTGAAGTCTTGAATGTAA
CATATCATAACAAAATA
>OTU_291
CTGCTTGCTCATGGCCGCCTGGAGTTCTGCTCCGGCGCGGTACGGCAACACTACCCTTGTCTATACATACCTTTTGTTAT
TTCCCTCGGCGGGGTCACACCCGTCGATGGGGACACTATAAACCCTTGTATCTTAAGCATCAAACTTCTGAAACAAAACA
AAATAATCA
>OTU_292
AAGATTCGACCTCCGGGTCTATCTTCTCTTCAGCTGTGCGCTTCGGCTGCACGCTGTTGAATCTCACACACCTGTGCACA
TTTCGGTTGCAGCTGGTTAATTCTGGCTGCTTCCGCTTTTACATTTAACTACCAAGTCTAGAATGTCAAATACTATAAAA
ATAA
>OTU_293
CCGAGTCGGGGTCCTTATGGCCCATGCTCCAACCCTATGTGTATGCTACCTTGTTGCTTTGGCGGGCCCGCGGTTCCACA
ACCGCCGCCGGCTTCGGCTGGCCAGTGCCCGCCAGAGGACCTTCAAATCCTGATTCATCAGTGTTGTCTGAGCAAACTTC
AATGTTA
>OTU_294
CAGAGTTCATGCCCTCACGGGTAGACCTCCCACCCTTGTGTATTTATACCGCGTTGCTTTGGCGGGCTGCTCGACCCCCC
CGCGGGGTTCGGGCCCCAGGCGCACCTCGCGCCTGAGAGTCGCCCGCCGGAGGAAACCCAAACTCTGAACTGTCAGTGTC
GTCTGAGTACTATACTTTAATAGTTA
>OTU_295
CACAATATTACGGGGGGCCGGACCCAAGTTGTGCTTGTTGCAGCTTGACCCGCCCTGTCTGATATTCTACCCATGTCTTT
TGCGTACTTTTTGTTTCCTCGGTGGGCTTGCCTGCCGATAGGACAACCAATAAAACCTTTTTGTAATTGCAATCAGCGTC
TGAAAAAAACTTTAATAGTTA
>OTU_296
ACGAGAGCTTAAGGGCCTATACTTAGTGTAGGCCTAGCGGCCCCCATCCGTGACTACCATACCATGTTGCTTTGGCGGGA
CGGCTTAGGCCCCGCGGCCTTAATAGGCCGTTTGGGCCGGCCCAGCGCGTTCAGCGTGCTGAGATGCCCGCCAAAGGCCC
TTTTAAAATCTTGAATTTAGTGGCCTTGTCTGATTGTTAATTAAGCAAGTACTTA
>OTU_297
AAATAAAAGTGAATTTTATGGCACTTTTAAAACAATCCATATCCACCTTGTGTGCAATGTAAAAAAAAATGAAAGAGGAT
TGGTGGGGTCCATTTCTCCCAATCCTTTTTTCTAATATCAACTCTTTGCTTTGAAACCTGTTTGTCTGATATAAAAATAT
TCTTGAATAACTTAATTCAAAAATA
>OTU_298
GAAAATTTTGGAGCATCCGCTTCAGAAACACTGTGTGCACCGTTTTCTGTCTCTGGCAGGACCAGGGAGCAGCAATGCTC
TCCCCTGCCAAAGGAGTGGGAGCTGCCCTCGGGTGGCTTTCGCTTCTGATTTGAACAACTCTTTGTCTGTTTTAATTTGT
CTGAATCATTCTTCACCTAGTGTGAGAAATTGAAAA
>OTU_299
AAGGGAACCCGGGGCCCCGTCCCCGTCCTCCCACCCCTGAATACGCGAGGCGATTATCGAGTTACTTCGGCGGATCTTTT
CGCCGCCGAGCAACCCGCACCAAACTCTATTTCAACGTGTCGTCTGAGGAAAAACACAACGAATCA
>OTU_300
TCGTGGGGCTCCGGCCCTATCGAGATAGAACCCTTGCCTTTTTTAAGTACCATCCGTTTCCTCGGCAGGCTCGCCTGCCA
ATGGGGACCTCAATCAAACCTTTGCAATACCTGTAATAGTCTGATAAAACAAACAAAAATCA
>OTU_301
CATGATAATTCATACAAGCCCTAAGCTGTAGCAATACAGTCCATGGGCTTATGTCTTATTACCCTTGTTTTTTGAGTACC
TATGTTTCCTTGGTGGGTATGCCCGCCAAAAGGACAACCTATTAAACCTTTTTTATTTTTAATCAGCGTCTGAATGAACT
TTAATTATTTA
>OTU_302
CCGAGTGTAGGGTTCCTAGCGAGCCCAACCTCCCACCCGTGTTTACTGTAACCTTAGTTGCTTCGGCGGGCCCGCCTTTA
AGGCCGCCGGGGGGCATCAGCCCCCGGGCCCGCGCCCGCCGGAGACACCACGAACTCTGTCTGATCTAGTGAAGTCTGAG
TTGATTGTATCGCAATCAGTTA
>OTU_303
CTGAGGAAGTGGCCGGGATGACCGGCCTCTACCCGACCCATGTCATGCGCACCGATGTTTCGGCGGAGGGGGGGCCATGC
GGGGAGGCGAAGGGCGAACCCGGGTTGCCGGGGACGTGTCTCTTGCCTTGCCTGGATGAGCGTCCCGCCGTCGGCCTTTC
AATCCATGCGGAGTATGAAGTCAGAATGCAAAAGTAGAAATACAGAACAA
>OTU_304
TTGAATTCGGCCCCCCGTGGCCTTATATCATACACACACACCGTGAACCGTGGCCTCGGCCCAAACTTTGATGTATCGAA
CGTGTATAATCATAACAAAAACA
>OTU_305
CTGAAGATACAAGAGTTTTGAGACTGCGTTCTAAACGTGTGCTCGACTCTTACTCTTTATCCACACACACCTTTGTGCAC
CATGGGAGACCGTAAGTGTCTCCCCCTTTTTCACATAAACACCTAGTTATATGCATGTTTTAATATATAAACTCTACGGA
GTTAAAATGTAA
>OTU_306
CCGAGTGACTAGGCCCCGTCAGGGAGCCGGTTGCCTGACCTCTTGTCATCTGCTCTGGGTTCGGGGCCTCGCGCAGCGGG
TACCGCCCGTCGCGCGGGGTTCCGGACCCTCTACAAACTTCGGCGGGATCGGCGGAGGGGCCTCAGTCCCCCCGCTGTCC
GCCGGCGGCTCGCGCCGCGCCTGTATTCCCACAGCTCCTGTGATCAACCTGAAGTCTGAGTGATACATGCAAACAGAACA
>OTU_307
AAAATTTGGTTTCATACCAAACACTGTGTGCATCGGATTTGTCTCTGGCGGTGGTGCTTCGGCTTAAACATGTCATCGCT
TCACATTCACTTGTGGAGAAGTGGCCTCTGGCCATCGCCAATGTATGCCGTGGGATGCTCTTCGTGAGCGATCTGCGGTA
TACCTTTACCAACCAAATGTTTAATATTTGTCTGATTTTCATTTATATGAATCAAAAA
>OTU_308
TCGAGTTTGAAAGAGGTTGTCGCTGGCCCTCCGGGGCATGTGCACGCCTTGCTCATCCATCTCACACCTGTGCACCTTCT
GTAGTTCCGGGAGAGTGGGGCGACCCCTCGCTTTGGTTCTACGTCTTTTCACACACTCCATACGTTCTGAATGTAAACCG
CGGTAAAACGCATCTAATA
>OTU_309
TCCAATGCGTCTGGGGCCGGCCCAAAAGTTGTGCCCCGACCGAACACACCCTTGATTTTTGCGTACACATTGTTTCCTCG
GCAGGCTTGCCTGCCAGCAGGACCTTTTAAACTCATTGCAGTTGCAATCAGCGTCAGAAAACTTAAATCGTTTA
>OTU_310
CAGAGTTGCAAGACTCCCTAAACCATTGTGAACCTACCTTCTACCGTTGCTTCGGCGGGCGGGCCCAGCGCCCCCCCGGC
CCCCCGCGGGCGCCCGCCGGAGGATACCCAAACTCTTGACATTAGTGGCCTCTCTGAGTATTCTTTACTGAATAAGTCA
>OTU_311
CAGAGTTGCAAAACTCCCAACCATTGTGAACGAACCCGTTACAGTTGCTTCGGCGGATGGTGCGCTGAAACCGCCCGCCG
ACAGCATGCAAAACTCTGGATTACAGTGGATCTCTGAGTAGCTTATTTAATAAGTCA
>OTU_312
CTGAGTGTAAAAACTCCCAAACCCATTGTGAACATACCACTGTTGCTTCGGCGGATCCGCCCCGGGCGCGCCCTCTCAGG
CGTGCCCCGGAACCAGGCGCCCGCCGGGGGAAAAACCAAAACTCTTTGTTTTCTGGAGAATCTCTGAGTGTGATTTATAT
CAAATCAAATCA
>OTU_313
TAATAAGTGTTTTATGGCACTTTAAAATCCATATCCACCTTGTGTGCAATGTCAAGCCTGACCACATTTCCAGCAATGGG
GGTGTGTGAAGGGTTTCATTATCCACGTTCTTCTTTTTCAGTCTACATTCTTTGAGTAATAAACGAACTCAAAATA
>OTU_314
CCTTACTTTTATCGGGAGGGCTGGAGTTGGAGATTGAGCTCCCTTTGGATCTCTCTCCTCCTCGCCCTGTCTGATTCTAC
CCATGATTTTTGTGTACCGTATGTTTCCTCGACAGGCTCGCCTGTCAGAGGACCCTTTAAACCCACTGTAATTGCAGTCA
GCGTCAGAAAAAACTTAATAGTTA
>OTU_315
CCGGGTATGAAGGGGCCTCCGGCCCCGCTCCCACACCCTCTGCAAACCCCTTCGACGACCCCATGGCGCGAGGTCGTGCG
GAGGGGGGGCCCCCCGTTCGGGGGGTCCTCTCTCCCTGGCCTGCCAGCCAAACAAAAACTCTTGCCTGCAAACATGCACT
CTGAGCGACACTATGTAAATAGCGAA
>OTU_316
AAAATTTGGTTCAATACCAAACACTGTGTGCAACGGATTTGTCTCTGGCGGTGGTGCTTGTCTTAAACATGTTATATCCT
TTGGGATTGACCTCTGGCCATCGCCGAAGTATACTGCGGGATGCTCTTCGTGAGCGACCTACGGTATACACTACAAACCA
AATGTGTATTTGTCTGATATTCATTTATTTGAATTAAAAA
>OTU_317
CAAAGTTTTTGTTGTTGCTCTTCGGAGCCTCAACTTCAACCCCTTGTGCAATCGTGAATGTTTCTGGGTGTTCTTTTGGG
CTCTCGAGCTCAAACCACCCACTCTTATAAACACTATTATTTGTCTGAAATTAAGAAATTAATTATAAA
>OTU_318
CCGAGTTTACAACTCCCAAACCCCTGTGAACATACCTACAACGTTGCCTCGGCGGCTCCCCGCTTCCCCGTAAAACGGGA
GCGGCCCGCCAGAGGACCCAACAAACTCTGTTATTTTCAGTATCTTCTGAGTAAAAACACAATCAATTA
>OTU_319
TTGAATAAACCTGATGGGTTGTTGCTGGCTCCTCGGAGCATGTGCACGCCTGTCATCTTTATCCATCCACCTGTGCACCT
TATGTAGTCTTTGGAGGGTAACGAGCGAGTTTCTCCAAGGTCTATGTCCTTTCATATACCACATCAGAATGTTATAGAAT
GTATTCATCGGGCCCAAGTGCCTATATAATACAATA
>OTU_320
ATCCAGGCGCAAGCCCCCTCTCGGGGAGGTGAGCGCCGCCTTCTTATCAACCCTTTGCCTATGTGTACCCCTATCGCTTC
CTCGGCAGGCTCGCCTGCCGCTAGGAACCAACCAAACCCCTTGCATTATACATGAAAACTTCCGATACAAACCTAAATTA
TTA
>OTU_321
CAAGAAGCGCCGCAAGGCTGCTTTAACACCATAGCGAACCTATCCGTCAGCGTTGCTTCGGCGGGAGTCGCCCCGGGTCC
CGGGGCGCGAGGCGTACCCACCTCTCCGGAGGCGGGGCCGCCGCCCGCCGGAGGTACGAAACTCTAATGCAACTTTAGTG
GAATCTCTGAGTAAGCAAGCAATAAGTCA
>OTU_322
CATTCAGTACTTTCGGGGCTGTAAGTCTATATCACTATAGCGTGCCTCTGTCTGAACCCTTGTCTTTTGCGTACTTATGT
TTCCTCGGCGGGCTTGCTCGCCGTTGGACAACTATAAAACCTTTTTAATTTTCAATCAGCGTCTGAACAAACATAATAAT
TA
>OTU_323
CGTATTAGGGCTGCCCAACGGCGCTCTTTACACACCCACCCTTTGCCTATGTGTACCCTTCATAGCTTCCTCGGCGGGCT
CGCCCGCCGCCAGGAACCCACGAAACCCCTTGCATCCTACATGAAAACTTCCGATTACCAACCTAAATTATCA
>OTU_324
CCGAGTTTACACTCATAACCCTTTGTGAACATTATAACTTGTTGCTTCGGCGGCTTCTTCGGGAGCCCGCCGGCGTTTCA
GTATCTCTGTTTGTACCCGACGATACATCTGAGTGTTCTTAGCGAACTATAA
>OTU_325
CCGTGGGGATTCGTCCCTATCGAGATAGCACCCTTTGTTTATGAGTACCATTTGTTTCCTCGGCGGGTCTGCCTAGACCC
GCCGCTAGGACCCCCTAAAAAACCTTTGTAGTTGCAGTACCTTCAGTAAACAAAAAATATCA
>OTU_326
AAGAGTTGCAAAACTCCCTAAACCATTGTGAACCTACCTTCAACCGTTGCTTCGGCGGGTTGGCACCGGGTCTCCCGGCG
CCCCCGGCCCCCTCGCGGGGCGGCCCGCCGGAGGTACCTAACTCTTGAACATTGTATGGCCTCTCTGAGTCTTCTGTACT
GAATAAGTCA
>OTU_327
ACGAGTTAGGGTCTTCCAGGCCCGACCTCCCAACCCTTTGTTTACTGAACCTCTGTTGCTTCGGCGGACCCGTCTCACGA
CCGCCGGAGGACCGCCGCAGGGCGTCCTCTGGCCAGTGTCCGCCGATGGCCAAACACTTAAAAACTCTGAATGAATCGTG
TCTTTTTATGTCTAAGTCTATGATTAAATTAAAAGCA
>OTU_328
GAAAATTTTGGAGCTTCCGCTTCAGAAACACTGTGTGCACCGTTTTCTGTCTCTGGCAGGACCAGGGAGCAGCAATGTTC
CCCCCTGCCAAAGGAGTGGCAGCTGCTTCACGGCGGCTTACGCTTCTGCTGAATAACACTTTGCCTGTTTTTTATCTGTC
TGAAGTATTCTTCACCTAGCGTGAGAAATTGAAAA
>OTU_329
CAGAGTTATCTAACTCCCAAACCCATGTGAACTTACCTTTGTTGCCTCGGCAGTAGTTGCTGGGCGAGCCTACCCGGGAA
ATCCTGGGACGACTTACCCTGTAACGCCTGCCGGTGGACTACTAAAACTCTTGTTATTTTAAGTAATCTGAGCGTCTTAT
TTTAATAAGTCA
>OTU_330
AAAATTTGGTTTCATACCAAACACTGTGTGCAACGGATTTGTCTCTGGCGGTGGTGCTTGCTTAAACATGTTATATCCAT
ATGCTTATGCTAGGATTAACCTCTGGCCATCGCCAAAAGTATACTGCGGGATGCTCTTCGTGAGCGACCTGCGGTATACA
CTACAAACCATTTTGTGTATTTGTCTAATATTCATTTATTTGAATTAAAAA
>OTU_331
CCTAGAGTTGTGGGCTTTGCCCGCTATCTCTTACCCATGTCTTTTGAGTACCTTCGTTTCCTCGGCGGGTTCGCCCGCCG
ATTGGACAATTTAAACCATTTGCAGTTGCAATCAGCGTCTGAAAAAACTTAATAGTTA
>OTU_332
ACGTGCCTTCGGGGCGGTCCGCTCCCGAGAGATCGGGATCGGTTCCGCACCGGATCTGGCCCCAACCGTGTTTACCTTGA
CTATGTTGCCTTGGCGGGCCCGTCCCGGCTTAACCGCCGGACCGCCGGGGGCCTAACCGCCCCTGGTCAGCTGCCCGCCG
ATGGCCCCCAACTGAACTTCTGAACCGAAATGATTGAACGTCTGAGTCCTATTTTGAAAAAAATAAGCA
>OTU_333
AAGAGTTGCAAAACTCCTTTAAAACCCCATCTTTATAAACTCTTGTCATTAGTGGCCTCTCTGAGTCGTACTTTTAAAAA
TAAGTCA
>OTU_334
TTGTAGGGACCTCGGTCCTTCCAAGATGCAACCCTTGCCTTTTCTAGCGTCTCTCCGTTTCCTCGGCAGCTCCGCCTGCC
AACGAGGACCCTTAACAACCTTTTGCAATCTCTGTACAAACTTCTGAAAATTACAAAAAACGTTA
>OTU_335
ACGAGTCTGACTTGGGTTGTCGCTGGTCCTCCGGGACATGTGCACGCTCAATGCTCATCCACTCACCCCTGTGCACCTCT
GTAGTCGTTTTCAAAGGATGTTGGAAGGCTTCACGGCCGGATATCGTCTAGCGAAGACACTACGTTTTTATACACGCATA
AAGTCTAGAATGTAACCTTTGCTATAAACGCATTAAATA
>OTU_336
CATGATTTTCCAGGGAGCTTTAGCTTAGGTTAAAGTTCTGTCTGAACCCATGTCTTTTGCGTACTACTTGTTTCCTCGGT
GGGCTTGCCTGCCGATAGGACAACTTAAACTCTTTGTAATTGCAATCAGCGTCTGAAAACTATAATAGTTA
>OTU_337
AAAGAGAACTTTTGGAGATCCTCGAAAGAGGTCTTTCAAAATTCCCAACCCTTGTTTATACAAAAAACACTTAAATTGTT
GCTTCGGCGAATTTCGATCTTAAAAACGTCGTCCGCCAGAAGAAATAACTTAAACTCTTTGTTAAAACATATTGTCTGAA
TTTATTTGAAGTCGGATAAAACCGATTAAAAATCAAATTA
>OTU_338
AAGTTTGCTTAATTGCATTACACATGTTTTTTTAGAGAACTTGCTTGCAAGAACACTAATAATTTACTTAGTCAACAAAT
AAAAATATCA
>OTU_339
ACGAGTTAGGGTCTTCCAAGGCCCGACCTCCCAACCCTATGTTTACTTGACCATTCGTTGCTTCGGCGAGCCCGTCCTCT
TGGACCGCCGGGGGGCCGTTAAACGCCCTCTGGCCCGTGCTCGTCGGTGGCCAACCCCAATAAATTCTTAATTAAACGTG
TCTTACTCTGAGTATAATATTTAATTAAAAGCA
>OTU_340
ACCACCTTCATAGCGAGTGTGTTGCGGCCCTCGAGGCCCCGTGCCGGTGTCTGCGGATGCGTTCGCCGTGCGGGAACAAA
CCTTGGGCGGTCTGGGGATCTCCTGAGCCCCTTCACGTGCACATGGCTGAAATCCTTACTCTACCCGTACCTCTCGTTCT
CCCTCGGCGGGGCAACCTGCCGTCGGAACCTTCACAAACCCTTCTTTTTTGCAATCCAGCATGACCTGTTCTGATACAAA
CAATCGTTA
>OTU_341
CCAACAGTAGAGCTTCTACTGAACAGAGCGAGTCTGAAAGCGATTCTTTTCGCGAGTAGGCTCTTCTGTCTATACCCTTG
TCTTTTGCGCACTCACTGTTTCCTCGGCGGGTCTGCCCGCCGGATGGACAACTCTACCACCCTTTTAATTTTCAATCAGC
GTCTGAATACCTATAATTATTTA
>OTU_342
CAGTGTTTCGGTGCGGTGCGTCCTGCTTTCCCGCGAGGGGAGCGGTCGGCGCACCCCCAAAACCCCACCCTTGAATACTG
AACCATCTGTTGCTTCGGCGGGCCCGCCCCTGGGGCCGCCGGGGGATCATCCCCTGGCCAGCGCCCGCCGAGGACTCATT
TGAACCCGATGTGAATCTGTGGCTGTCTGAGTGGGCTTGCGAATCGTTA
>OTU_343
AAGGGATAATTGGGGGCTCCGTCCCCCTACCTCCCACCCATGAATACTTTAGGGGCCCAGCGCCCGAACCTTTTACTTCG
GCGGATATTTCCGCCGAACAACCCAAAACTCTATTTCAACGTTGTCGTCTGATTGTGGGAATTGAATAAATCA
>OTU_344
TCGTTGGGGCTCCGGCTCCGTCGAGATAGTACCCTTGCCTTTTTTTAGCGTACCTGTTCGTTTCCTCGGTGGGCTCGCCC
GCCAATGGGGACCTTAACTTAACTCTTGAACTTGTATCAATGATTAGTCTGATCTAAAATCAAAAATTA
>OTU_345
AAGAGTTGTAAAACTCCTTAGACCCATTTTTAAACTCTTATCTTACTGGCCTCTCTGAGTCGTACTTTTAAATAAGTCA
>OTU_346
AAAGAGAATCATCTTGGGTCAAACCGAGTATGAATCCCAACCCTTGACTATACAAAAAAAACTTGTTGCTTCGGCGAAAT
TGATTAAGTTCGTCGCCAGAAGAATCAAACCCAAACTCTTATTAAAACATATTGTCTGAATCAATTTTTGAATTCGAGTA
AAATCGAATAATCAATTATATTTA
>OTU_347
CCGAGTGCGGGCCCCTCGGGGCCCAACCTCCCACCCGTGTTGCCCGAACCTATGTTGCCTCGGCGGGCCCCGCGCCCGCC
GACGGCCCCCCTGAACGCTGTCTGAAGTTGCAGTCTGAGACCTATAACGAAATTAGTTA
>OTU_348
AACATATTACGGGGGGCCGGACCCAAAGTGCGTGTAACCCATGTGCTTTGACCTGCCCTGTCTGAATATTCTACCCATGT
CTTTTGCGTACTATTTGTTTCCTTGGTGGGCTTGCCCACCATTAGGACACTATAAAACCTTTTGTAATTGCAGTCAGCGT
CAGAAATAACTTAATAGTTA
>OTU_349
GCGAGTTCAACTCTCTAAAACCATTGTGAACGAACTGCCAAACGTTGCTTCGGCGGGGTCTCCCGCCGACAGAACGCAAA
CTCTGTAATTATTGTATCTCTGAGTATACTTTTAATAAGTTA
>OTU_350
AAGGGATAATTGGGGGCTCCGTCCCCCTACCTCCCACCCATGAATACTCGAGGGGGCCTCGCGCCCCGAACCTTTACTTC
GGCGGATGTTTCCGCCGAACAACCAAAACCCTATTTCAACGTTGTCGTCTGATCATGGGAATGAATGAAATCA
>OTU_351
ACAAATTATTTAGGCCCCTGGCTGCCCCAAAAGGGCGAAGGGGGGAAACCTAAACATTTGTGTGCACTATATCTGTCCTT
GGCAGTTCGAGTGTCCTGAGTTGCGTAACTGCCTCAGGTACCTACTGATGCTTTACCCTTGGGTATTGCTGAAGTTGGGC
TGCCGCCTTTTTGAACAAACCTTTTGTTGTTTTTTTTGTCTGAATTTGTTTGATCTTTATGATTGAATTTAAATA
>OTU_352
CTGAGTTAGGGTCTTCCATGGCCCGACCTCCCAACCCACTGTCTAATTATACCAATTGTTGCTTCGGCGGGACGGTCTTC
CCAGACCGCCGGAGGGTGCCACCGCCCCTCTGGAGAGTGCCCGCCGACGGCCCAATCTCAAACTCTTGAACCCAACCGTG
ATGCCTAAATCGACCTTTTGTATAATTACAAAAACA
>OTU_353
CCGTTTATCTTCAACTCGCCGCAGGACCCCACGCAAGTGGCCAGAAATGCGGTGAGGCGAAGCCACCCTTGCCTATGAGT
ACCTTTTGTTCCCTCGGCGGGCTCGCGCCCGTCGCTGGGCCCAACCAAACCCCTTTGCAGTAGCAGTATACCTCTGATCG
TGGGCACTTGAATCTTTA
>OTU_354
CCGAGTTAGGGTTCCTCCAACGGGCCCGACCTCCCAACCCTGTGTCTACTACACCTTTGTCGTTGCTTCGGCGGACCGGT
TAACCAAAACTGGCCGCGACCGCCGGGGGCCAAACACCCCTGGAGAGCGTCCGCCGACGGCCCAACCACAAACGCTTGTA
CGAAAATCTGTCTGAATTGACTTGATTAAATCAAACCACA
>OTU_355
CACAAATATGAAGGCGGGCTGGAATCTCTCGGGGTTGCAGCCTTGCTGAATTATTCACCCGTGTCTTTTGCGTACTTCTT
GTTTCCTTGGTGGGCTCGCCCACCACGAGGACAATACATAAACCTTTTGTAATTGCAATCAGCGTCAGTAACAATGTAAT
AATTA
>OTU_356
ACGAGTTTGAAATGGGTTGATGCTGGCCTTCCGAGGCATGTGCTCGCCTTGCTCATCCATCTACACCTGTGCACCTATTG
TGGTTCTGGTTGACGGGTTGGCAACAACCTGAGATGCCGCTCCATGTTTTTACACACTACACTAGTTCAGAATGTCTACT
TGCGATAAAACGCATCTAATA
>OTU_357
CAGAGAACGGGGTAAAACCCGCCTCCCACCCACTGTGTATCGATTTGAGCTCTGGCGGGAAACCGTCGGGGTCAATCAAC
TCTTGCCTTCACGGGCGACAAAAGAAATTA
>OTU_358
CCGAGTTCTCGAGCTTCGGCTCGACTCTCCCACCCTTTGTGAACATACCTCTGTTGCTTTGGCGGCTCGCCTCCGTGGCC
TCGTGCCTCGGACGGCCGCCAGAGGACCATCAAACTCCAGTCAGTAAACGTCGACGTCTGATAAACAAGTTAATAAACTA
>OTU_359
ACGATGTTCAACGGATGTGCTGGCGAGTAATGTCGCACGTGCACTCCTTAACACCTTTACACACCTGTGAACCTCGAACC
GCGCTCTTTCCTTCGGGAGGCGTGTGTTCATCCTTTACAAAATCCTGTTGACTTGAGCTCTGGAACGTAGATTGTTGTAA
TTAAAAA
>OTU_360
CTGAGTTTACAACTCCCAAACCCACTGTGAACATACCTATAGTTGCTTCGGCGGGACCGCCCCGGCGCGCCCTCTAGGGG
GCTTGCCCGGAACCAGGCGCCCGCCGGAGACCCCAAACTCTTGTTTTTTCCCGCACCCTGCGGCAGTAGATTCTCTGAGT
GGCAAACGCAAAATAAATTA
>OTU_361
TTGAATAAACCTGATGGGTTGTTGCTGGCTTCTAGGAGCATGTGCACGCCTGTCATCTTTATCCATCCACCTGTGCACCC
TTTGTAGTCTTTAGAGTTAATGAGCGTGAAGCCGTCGAGGGGGATCAACCTTGACGTTCTCGCAAGTTTCTCTAGGACTA
TGTATTTCATATACCACGTCGAATGTATTAGAATGTTTTTATCGGGCTTCAGTGCCTATAAAACAATATA
>OTU_362
CCAAATTGGAGTTTGGGGCGGGAGTCAAGCCGGAGGCGTTTCTCCAACGCCGTCCGTGCTGCCCGAAACGGCAGCAGGCC
GGCCCATGCCCCGCGAACCCATCTTCCAGAACCCCTACCCTTGACCACTTGCCTTTTGTTGCCTCGGCGGATCCGTCCGC
CAGAGGACCAAATCAAACTACTGCCGTAAACGTGTAGTCTGAGCTGTAAAGCAATAAGTTA
>OTU_363
AAAGAGAATCATCTCGGGTCAAACCGAGTATGAATCCCAACCCTTGACTATACAAAAAAACTTGTTGCTTCGGCGAAGTT
GATTAAGTTCGTCGCCAGAAGAATCAAACCAAACTCTTATTTAAAACATATTGTCTGAATCAATTTTTGAATTCGAGTAA
AATCGAATAATCAATTATATTTA
>OTU_364
CCTAGAGTTGTAGGCTTTGCCTGCTATCTCTTACCCATGTCTTTTGAGCACCTTATGTTTCCTCGGTGGGCTCGCCCGCC
GATTGGACAAAATTTAAACCCTTTGTAGTTTGTAATCAGCGTCTGAAAAAAACTTAATAGTTA
>OTU_365
CTGAGAGTACTAGGTTCTGCCTAGCTACTTTTACCCATGTTTCTAGAGTACCAAAAGTTTCCTCGGCGGCTCTGCCCGCC
GGTCGGACTCCATTCAAACCCTTTGTAGTTGCAGTCAGCGTCTGAATAAAACTTAATAATTA
>OTU_366
CCGAGTATGGGGCGCGAGCCCGTACCCACACCCCCTGCTTACGCTCAATCGTTGCTTCGGCGGGCTGCGGCCCTGTCCGC
TCCCGGCGCCCCCCGTGGCGCGGGGATGCGCCCGCCGAGGGACCAATTCAAACGCATGGCAAACGAGTCTGTCCGAGTCG
ATTGTGAATCAGTCA
>OTU_367
GTAAATTTGAAGCCTGGCTTCAGAAACCCTGTGTGCACCGTTTGCTGTCTCTGGCAGGATCAAGGAACTCTTGGTCTGGG
ATTCTCTCCCGGATCGATTGCTCCTCCTGCCGAAGGAGTTCCCTCCCGTAAGGGCGGGTTCTTCCTCTTTGATAAACCAA
TGTCTATACCTTTTGTCTGATTTATTCTTCACCTCGTGTGAGAATCTAAAA
>OTU_368
TAGATTGGCCGAAAGGCCGTGTCTTCATCCACACACACCGTGAACAAACCAAGGTCTGGCAGTACGTGAACGCGAGTTTG
CATGCCGGGCCCCAACACAAACAAAATGTAAAGAATGTAAACTATCGTAACAAAAACA
>OTU_369
TAGAGTTGCTACAACTCCAAACCCATGTGAACATACCCATTGTTGCTTCGGCAGGTCGCGAGACTGTCGGGAAAGGCCTC
CCCTTAAACCGGGAAGGCCTACCCGGGAGCCCGCGGGCAAGCCTGCCGGTAGCCCACGAAACTCTGTTTTTAGCATTGAA
TTTCTGAATCTTGACTAAATAAGTTA
>OTU_370
TTGAATAAACTTGATGGGTTGTTGCTGGCTCCTAGGAGCATGTGCACGCCTGTCATCTTTATCTATCCACCTGTGCACCC
TTTGTAGTCCTGGAGGTAACGAACGTGAAGCTTGTCGGGAATCGACCACTTGGCTGATCCTTGATGCTAAACGCAAGTTT
CTCTGGGGTCTATGTCTTTCATATACCACGTTAAAATGTATTAGAAAGCTTGTAATGGGCCTCAGTGCCTATAAAACACA
ATA
>OTU_371
CAAATCTGGGGGTGAGCGGGGTGGAGTAGTTGGGGTTTTTGGGGTTTTAGAGCGGCTTGATTTTAGTCTTGACGTTTTAT
CATCCCAACTACCCCTCTAACTCGTCGCCACTCTATGTTTACGCTTGAATGTTTGACAGAGTATTGTATCGGATAATATT
GA
>OTU_372
ACGTGGCGGCCGCAAGGCCGTCGCTGAGATAGAACCCTTGCCTTTTCGAGTACCCAACGTTTCCTCGGCGGGTCCGCCCG
CCAACGGGGACACAACCAAAACCTTTTTGCAACCTGACATCAGTCTGAATCGCAAACAAAATCAATCA
>OTU_373
TCGAGTTTTGACCGGAAGGTCGACTCCCACCCTTTGTGTACTGCGACCAGTTGCTTCGGCGGGCCGATTGCTTAGCGACC
ATCGGCTTTTCAGCGGGTGTGTGCTCGCCGAAGGACCTTTTAAACTCTTGTGTTGAGGTTGTCTGAGTCTACACGAAAAA
GTTCA
>OTU_374
CCTTTCTTGTCTTTTTAGGAAGACTCGTCAGCGGGTTTGTATGCAGTACAGTTTATTTATAAATCGTATTGTCTGCTGCC
CCTGTCTAAACCCGTGTCTTTGCGTACTACTTGTTTCCTTGGTGGGCTTGCCTGCCAATAGGACATAATTAAACCCATTG
TAATTGCAATCAGCGTCAGAAAATAATAATAATTA
>OTU_375
GCGAGTTCAGCTCTCTAAAACCATTGTGAAAGCGCCTACAGTGTTGCTTCGGCGGGGTCACACCCGCCGGCAGTACCAAA
CTCTGCAATTATTGTATCTCTGAGTAAACTTTTAATAAGTCA
>OTU_376
CCGGGTATTCATGCGGCTCCGGGAGGGGGTGCACCCCCCTCCCGGCAGCCCATTGCCTTCACCCTTTGTAAACCTGTCCA
CCGTTGTTGGCGCATGGGTGCGAGGGGCTCTCCCCGTTTTCGCGGGGGGCCCCAGGTGCCCGCCAGCCACGCAACCCCCA
AAACTCTGCTTCAAACCTTGCGGTCTGAGCGAATATTTCGAATAGCGAAA
>OTU_377
TCCATCCAAAACCAGCTGCGGTCGCGGCCCCACGCTTACCCGTGGTGGTACGCGCCGCACGTCTGCACCCTTTCTTTACG
AGTACCTTCGTTCTCCCTCGGCAGGGCAACCTGCCGTTGGAATCAAACAAAACCTTTTTTTGCATCTAGCATTACCTGTT
CTGATACAAACAATCGTTA
>OTU_378
CCAATTGAACTTGCCGTTTCGCTTCGATCGCCCATTCGGGCGTCGGGCACGGCAATTATCCACCCAACCTGTGAACGAAT
TGTTGTATCTTGGCGGGATATCTCTGAGCGATGCGGTTTATTCTGCATCGATCGGGCACAGAGCTTCGGCTTTGCGCTGC
GCGTTTCGACGCGCTGGGTTCCCGCCAGCCATATGACCACACCAGTTTTTTTCAATAACATGCCTTAAATCAAAAAAGCC
ATAATGAGAAA
>OTU_379
CACAGATACCAACCCGATACTGCTACTCTTGGGGCAGTTCCACTAACCCGCGTCACAGGTGAACCTGCGGAAGGATCATT
ACGAAGCGTCTCGAGGCTCCGGCCTCGAAACCTCAACCCTTTGTGTATAGACCGCTCAGTTGTTGCCTCGGCGGGCGCTC
GTTGCCCGCCGGTGGACAGCCCAAACTCTGTTTGAACGTTGCAGTCGGAGCTTAATGCAAAGCAAAACCAAATCA
>OTU_380
CAAGAATCGAGGCTGACGGTGCCTGCCGGGACTTTGTGCGCCCGTGCTAGGTTGCGTCCAGCCCCGCTCCTTACCTTGCC
TACTGCACCGTTTGTTGCTTCCTGGCGGTGGGACACCGCCGCCAGGATCCTTCTAAAAGTCTTGTATATAAGCATTGAAA
ACCCTGATATACACTAAATCGTA
>OTU_381
TAGAGTTTACAAAACTCCCAAACCCCTGTGAACATACCTACGTTGCCTCGGCAGGACCCCGCGTATCCAACCCGGAACGA
CCCTACCCTGTAGGGGCGTACCCCCGGGGCGCGGGTAAGCCTGCCAGTGGACCGTTAAACTCTGTTTATTATTGAAATCT
GAATCTATAACTAAATAAGTTA
>OTU_382
GAGAGTTGACCCCGACTCCCAAACCCCTGTGAACATACCGTACGTTGCCTCGGCGGGGGGGCGCTCCCCCCCGCCGGCGG
CCCACGAAACTCTGTTTTGCCCTGCATCTCTGAAACGATAAACTAAATCAGTTA
>OTU_383
CACACAGTAGTTTTCTACTGCTTGAGGGAGCTGAAAGTTATTTCAACGAGTAGGCTGCCTGTTTGTACCCTTGTCTTTTG
CGTACCTATTGTTTCCTCGGTGGGCTTGCCTGCCGGTTGGACAACTATAAACTCTTTTTAGTTTCAATCAGCGTCTAAAT
CAACATAATAATTA
>OTU_384
CACAAATACAATATGAAGGCTTCGGCTGGATTATTTATTTCACCCTTGTCTTTTGCGCACTTGTTGTTTCCTGGGCGGGT
TCGCCCGCCACCAGGACCACACCATAAACCTTTTTTCATGCAGTTGCAGTCAGCGTCAGTATAACAAATGTAAATCATTT
A
>OTU_385
CCGATATTTGCGAACCTGATCTTTCGGGTCATGGTCTCGCGAAAACTGTATTTAAAACCCCACTCTTAATAAAGATGAAT
GAATCATTTATTATATGTAAAATAAATAAAGA
>OTU_386
TAGAAGAGTTACAGCGCTCATGACGAGCATTGAAACCCTAAAACCCACTGTGAACCTACCAAGCGTTGCTTCGGCGGGCG
GCCCCGGGGGGGCCCTCAGGCCATGCGGTGCCCGCCGACAGTATCGAGAAAAAACTCTTTTTAGTATTCAAGCGGAATGT
CTTTCTGAGTTGCAACTTGCAAAATAACGAGTCA
>OTU_387
CTGAAGATATGGGGGGTTTTGAGACTGCGTCCTTGAAAAATTGGCGTGTGCTCGACCCTTTCACTCTTTCAAATCCACAC
ACACCTTTGTGCACTATGGGGACATCAGTGCCCCCTTTTAACATTAGACACCGAGTTATATGCATGTATCATTATGAATT
ATTATATA
>OTU_388
CGAGTATTAGGGCGCTCCGGCGCTCTTTACACACCCACCCTTTGCCTATGTGTACCCCTTATCGCTTCCTCGGCGGGCTC
GCCCGCCGGCAGGAACCAAGCAAACCCCTTGCATTCTACGCGAAAACTTCTGATAACCACCTAAATGAATCA
>OTU_389
CACAAAAAATATGAAGGCTCCCTTTTGGGGGCTGAAATATTTTTCCACCCATGTCTTTTGCGCACTTGTTGTTTCCTGGG
CGGGTTCGCTCGCCACCAGGACCAAACCATAAACCTTTTTTATGCAGTTGCAATCAGCGTCAGTATAACAAATGTTAAAT
CATTTA
>OTU_390
CCAGGAGTTCTAAACTCTCCACCCTCTGTGTACCTCAGAATATACATACCTTGGTTGCTTCGGCGGCGCGCCGGCCTCAC
CGCCGGCAGCCGCCGGGGGGACTCATCAGAAACCCTTGCGAAACAGGAGCGTCTGAGTATAAAAATCAATAAGTTA
>OTU_391
TCGAATAAACTTGATGGGTTGTTGCTGGCTCCTAGGAGCATGTGCACGCTTGTCATCTTTATCCATCCACCTGTGCACCT
TATGTAGTCTTTGGAGAGGGTAACGAGCGCGAAAATGCTTCGCGTGAAGTTTCTCCCCCAAGTCTATGTTTTTCATACAC
CACAGTAGAATGTCTTTGAATGTATTTCATTGGGCCTCTGTGCCTATATAACACAATA
>OTU_392
AAAAGTTGGCTGGGGTTCTGCCCCGCACGCCTCCATCCTATGACTACATTACCCAGTTGCTTTGGCGGGCCGGGGGTTAA
CGCCCCCGGGTGGCTTCGGCTGCCTCGCGCCCGCCGGAGGACCACACAAAACTCTTGCTTAACGGTGAAGTCTGACAACT
ATTATAAATAGCTA
>OTU_393
TTGTAGGGACTTCGGTCCTTCCAAGATGCAACCCTTGCCTTTTTTCCAGCGTCTCTCCGTTTCCTCGGCAGCTCCGCCTG
CCAGCGAGGACAACCAAAAACCTTTTTGCAATCTCTGAATAAACTTCTGAAAATTACAAAAAACGTTA
>OTU_394
CACATTCGGGGCGCCCCGGCGCTCCTGATACACCCACCCTCTGCCTACGCGTACCTTGATAGCTTCCTCGGCGGGCTCGC
CCGCCGCCAGGAACCCTTCCAACCCCTTGCATCTATACAAGAAAACTTCGGATGACCCTAAATGAATCA
>OTU_395
GAAAATTTGAAGCCCCGCTTCAAACACACTGTGTGCACCGTTAGCTGTCTCTGGCAGATCAGAGAGGGTTGCGGGCAAAT
TGGTCTGGTCTTCCCTTGTGGTTGCCGCACCTTTGCCTGTCCCTCTCCCTGCCAAAAGGATGGGCCTCCTCCGGGGGGAT
CCGTCTGCTTGAACAACTCATGTCTATTTCTTTGTGTCTGAAGTATTTATCACCTAGTGTGAGAAATATAAAA
>OTU_396
TCGTTGGGGCTTCGGCCCTATCGAGATAGAACCCTTGCCTTTTTTGAGTACCATTTGTTTCCTCGGCAGGCTCGCCTGCC
AATGGGGACCCTAAATAAACCTTTGTAACAACCTGTAAATTGTCTGATTAAACAAACAAAAATCA
>OTU_397
TCGTGGGGCTCCGGCCCCGTCGAGATAACACCCTTGCCTTTATGAGTACCCTTCGTTTTCCTCGGCCGGATTCGGCCAGT
GGGGAGCACAAAACACCCTGTAACCACCTGTAACAGTCTGATAAAACAAACAAAAATCA
>OTU_398
TTGAATAAACTTGATGGGTTGTTGCTGGCTTCTAGAAGGCATGTGCACGCCTTTCATCTTTATCCATCCACCTGTGCACC
TTTTGTAGCCTTTAGAGTTAACGAGCGGAGGATCAATTTGATGCTCCCGCAAGTTTCTCTAGGACTATGTATTTCATATA
CCACGAAGAAATGTATTAGAACGTTTTTATTGGGCCTCAGTGCCTATAAAACAATATA
>OTU_399
CCGGGTATCAGGGGCTCGCGCCCCGCTCCCACACCCTCCTGCAAACCCGTCCGACGACCCCATGGCGCGAGGTCGTGCGG
AGGGGGAGTCGCCCCCGCGCGGGGCGGCCTCCTCCCTCCCCGGCCTGCCAGCCAACGTAAACCCTGTCTGGAAACGTGCC
CTCTGAGCGACTACACGAAAATAGCGAA
>OTU_400
CAGAGTTCTCTCGCGAGACTCCCAAACCATTGTGAACATACCCGTACCCGTTGCCTCGGCGGGCGTCCCCTCGCGGGGTG
TCCGCCGCCGGCCCACCAAACTCTTTTTCTGTTAGGGACTCTCTGAGAAAACAAGCAAATAAGTTA
>OTU_401
CAGAAGTTTACACGCTCTCTAGAGCAGTAAAATTTCAAACCCACTGTGAACATACCAAGCGTTGCTTCGGCGGGCGGCCC
CGGGGGGCCCTGCGGCTTATGGTGCCCGCCGACAGTATCGAGAAACTCTTTTTTCTGAATTCTAGTGGAATTGTCTTTCT
GAGTACAATTTTTTTGTAGAAACGAGTCA
>OTU_402
CAGAGTTGCAAAACTCCCCAAACCATTGTGAACCTACCACTAAACAGTTGCTTCGGCGGGTGGCAGCGAGGAGGGCCCCT
TCGCGGGGGCTCCCGAGCGCGCCCTAGACAGCCCGCCGGAGGTACCCAAACTCTTGTTTAACTAAAGGCCTCTCTGAGTA
CTGTACTTAAATAAGTCA
>OTU_403
CCGAGTTTACAACTCCCAAACCCCTGTGAACATACCTTATCGTTGCTTCGGCGGGATCGCCCCGGCGCCCTCGGGCCCGG
ACCCAGGCGCCCGCCGGAGGAAACCAAACTCTTGTTTTTTTGAGAATCTTCTGAGTAAACAAGCAAATAAATTA
>OTU_404
CCGAGTTCTGGGTTCTCTAATCGAGACCCGCTCTCCCACCCTTTGTGAACTTAACCTCTGTTGCTTTGGCGTGGCCAGCG
CTGTAAAAAGCGCGGCCGGCGGGGCCTGGCCCCCGCTGGCAAGCTTGCCCGCCAGAGGACTATCAAACTCTTGTCAGTAA
ACGATGCAGTCTGATCAAACATTTAATTGTTTA
>OTU_405
CCGAGTTCTCGAGCTTCGGCTCGACTCTCCCACCCTTTGTGAACATACCTCTGTTGCTTTGGCGGCTCGCTCCCGCGGCT
TCACTGCTCCGGACGGCCGCCAGAGGACCTTAAAACTCCAGTCAGTAAACGTCGACGTCTGATAAGCAAGTTAATAAACT
A
>OTU_406
CCGAGAGAGGGTGCCTCGCGCGCCCGACCTCCCAACCCTTTGTCGACCGCACCGCGTTGCCTCGGGGCGGCCCCACCCGG
CGCCCCGGAGGACCTCAATCAAAACTCTGCGTCCCTGCGTCGGAGTCTCATGGATGAATCAATCA
>OTU_407
TTGAATAAACCTGGCGTGGTTGTAGCTGGTCCTCTCGGGGACATGTGCTCGCCCGTCATCTTTATATCTCCACCTGTGCA
CCCTTTGTAGACCTGGACGATAACTTTCCGAGGCAACTCGGTCGGGAGGACTGCTGGCTTTCACGAGTCGGCTTTCCTTG
TATTATCCAGGCCTATGTCTTACACATACCCCAAAGAATGTAACAGAATGTATTGTATATGGCCTAGTGCCTATAAACTA
TATA
>OTU_408
CAGTGTTCTGGAGGCCGGACCGTCCCGCCCCTCACCGGGCGGGGTGGCCTGCGCCCCCTCCACACGTGTCTACCACACTC
TGTTGCCTTGGTGGGCCTGCCCCCGTGGCTGCCGGGGAACGCCGCCGCGCGTCCCGGGCCCGTGCCCACCGATGGAAAAC
CCTGAACCCTCTGTGAATCTAGTGTGTCTGAGCGATAGAGCGAATGAAACA
>OTU_409
GCGAGTGGTTTTCCCGCGAGGGAGCTGCCCGACCTGTTGTCATTTGCGCCGGGGGTGGGGGATGTGTCGGCGAGAGGGTA
CCCGGAGGGGACGTTTGTCTCGGAAGGGGGGCCTGGGGCCGGCGCACCGCCGCACCGGGATTTAAACTTCGGCGGAAGAG
GCAGGCGTCGACCTGCCCGCCGCCGGCGGCAAGTCTTTACATCTTGAGGAGAAGCTGAAGTCTGAAGAAGTGAAAAACGA
AGAAGAAGCA
>OTU_410
CTGAGAAGTGCCAGATCTTGCCGGACCGATGCCGGTTTTGGTGGGACCTGTGCACATTCACTCGCCCCTGTGAAATATGG
TTTTAAAGTGCTATGGTTAACCGTGGTACTTTAAAGCCGTATGTATGGTTCCAGGTTAAATGTTTATCTTTTGCTTGGAC
ACCATTCAAACCCACTCTTATGTTTTGTCTGATTCATGGTGAAGCTTGCTTAACCGCGAGCGGATCTAAAGTTATCAATA
AACA
>OTU_411
CAGAGTTGAAAGACTCCCCATACCATCGCGAACGTTACCCTTAACCGTTGCTTCGGCGGGCGGTCTCCTCCTTCCCCCTT
CACCTTGGGGGTTGGGAAACCCCTCGGCCCCCCTTCGCGGGGGGGCGCCCGCCGGAGGTCACACAAACTCTTGATACCTG
AACGGCCTCTCTGAGTATTCTGTACTGAATTAAGTCA
>OTU_412
CCGAGTTTGCTTTTCTAGCTCGAAACCCACTGTGAACATACCTCTTTACTCGTTGCTTCGGCGGCCTGGTCCCCCTCTCC
CGGTCTCGGGAGGCGGGGTTCGACCGTCGGAGGGACGCAACCACAAACTCTTTTAAATTACCTCTCGAGTATTATCTGAG
TCGATATTTTTAAATTATCA
>OTU_413
TAATAAGTGTTTTATGGCACTTTAAAATCCATATCCACCTTGTGTGCAATGTCAAGCCTGATCACATATCCCAGCAATGG
GGTGTGTGTGAAGGGTTTCATTATCCACGTCAAATGGTTTTCTTTTTCAGTCTACATTCTTTGAGTAAAAATAAACGAAC
TCAAAATA
>OTU_414
CAAATCTGGGAGTGGTTAGTGGGGTGGTTAGGAAGGGGGTTTTTGGGGTTTTAGAGCGGCTTGACGCGAGTCTAGCGGTT
TATCGTCCCAAGTTCACCACCCTAACAACTATAACTCGCCACTCTATATGTTTACGCTTGAATGTTTGACAGAGTATTGT
ATCGGATAATATTGA
>OTU_415
CAGAGTTCTACAAGACTCCCAAAACCATTGTGAACGTACCCGTCAGCGTTGCCTCGGCGGGCGGCCCCTCCCTGGGGCCG
CTGCCTCCCCTCGGGGGGGTGCCCGCCGGCGTACCAAAACTCTTCTGTATTTTAGTGGCCTCTCTGAGAAAACAAGCAAA
TAAGTTA
>OTU_416
CAAAAATTCAACAATAATCATTTGTGAAAGAGGTTTAGTTGCCAGGCCGAGTAGCAGTGGCTGCTAGGCTGGGCGCTAGG
CCGGCTGTGCGAGTGGGTAACTGCCGCACGGGATATAAACGAGTAGTCTAAGAGTGAAAATGTTAAACAAAA
>OTU_417
TTGAAACATTGTAAAGGAAAGTTGAGCTGGCTCTTTACGGGCATGTGCTTGCTTTTCTTTCAATCTTCATCCACCTGTGC
ACTTTTTGTAGAGAGTTTGAGAAAGAGACCGCCAGGTTTCAAGTATCAGGCTTTTCTATGTATTCACAAACTCTGAATGT
ATGTCGTTGAATGTCTTTTACAAGGTACTTAAGTGGACCTTTTAAAAACTATA
>OTU_418
ATGAGTTTGAATGGGGTTGTAGCTGGCCTTTCAAGGCATGTGCACGCCCTTCTCAATCCACTCTACACCTGTGCACTAAT
TGTAGGTTTCAAGTGCAAAGCATGCCAGCAATGGCTTGCCTAGCATCTGGGCCTATGTTAGTTACAAACGCTTTGTTATA
GAATGTCATATTGGGTATATTTGGATTATAATA
>OTU_419
CCGAGTGCAGGTCTGCCCCCGGGCAGGCCTAACCTCCCACCCGTGAATACCTGACCAACGTTGCTTCGGCGGTGCGCCCC
CCCGGGGGTAGCCGCCGGAGACCACATTGAACCTCTTGTCTTTAGTGTTGTCTGAGCTTGATAGCAAACCTATTA
>OTU_420
TTGAATAAATCTGACGCGGTTGTAGCTGGCTCTCCGGAGCATGTGCACGCCCGTCACCTTTATCCATCCACCTGTGCACA
CATTGTAGACTTGGATACCTCTCGCCGCAAGGCGGATGCGGAGGCTGCCGTGCTGTCGCAAGACGGTCGGCTTCTCTCTG
AATTTCCAAGTCTATGTACCTTTACACACCCCAAACGAATGTTATAGAATGTCTTCATAAGGCCTTGTGCCTATAAACCT
ATA
>OTU_421
ACGAGTTACAAGTCGATTCGACCGTGCTGGCGGAGATGCACGTGCACGTCGGTCGCAAAACCTCATCCACACACCTGTGA
ACGTATGGCCTCTGGGTCTCCCGACTCGGGGGCAAACCTTTTTCACCCACTCTGTTCGTAAAGGAATGTCATGTGTGCGA
AACGCGCAAAATGAA
>OTU_422
AGAGAACCGCCGGCGCAAGCCGGTTCTACCCACACACACCTGTGCACCGTTAACGGACGCGGATTAGCCCCGGCGAAACC
GTCCTCTCACAAACGTCTTATAATGTCACGAACGTAGTCTTATTTTAACAAATA
>OTU_423
CAGAGTTGCAAAACTCCCTAAACCATTGTGAACCTACCGCTAAACAGTTGCTTCGGCGGGTGGCCGTGCTCCCCCACAGG
GGGGCGCCGGCCGCCGAGCCCGCCGGAGGAGACCAAACTCTTTGTTTTTACCACCGGCCTCTCTGAGTACACTTATCAAA
ATAAGTCA
>OTU_424
CAGAGTTGCAAAACTCCCCTAAACCATTGTGAACCTACCACTAAACAGTTGCTTCGGCGGGTGGGCTTCCCTCCCCCCTC
GGGGGGTCGGGGGCCCCTAGACAGCCCGCCGGAGGTACCCAAAACTCTTGTTTAATTAAAGGCCTCTCTGAGTACTGTAC
TTAAATAAGTCA
>OTU_425
ATAAACGGCGAAAGCTCGCAAGAGCCTAGCTTTATATTATTCCATAACACCTGTGAACCATTTGCCCTTCTCTCACGAAG
GGGTACACTCTACAAACATAACTGTAATGAATGTAAACTATTATAACAATAATA
>OTU_426
ATGAATATAGGACACTCTTTTTAGAGGTCCGAACCTTCATTTCCATACACTGTGCACACACTTCTTTTTACACCCATATT
TAACACTACAGTTTAAGAATGTAATCAGTCTCGTAATGAGCATAACAATA
>OTU_427
AACCATTTTGGCCGTAACGAGCCTTAAACCTTCTCTACGTGTACCTTCACATTCTCCTTCGGCGGGGTAACGCCCGCCGA
AGGAACCATCAAAAACCCTTTTTGCATCTAGCATCATATAACCAGTTCTGATAAAAATTCAATCGTTA
>OTU_428
CTGAAGTGTAAGTTCATCGCTTGCCCCTCCTTAAGGAGGTAAACCCTGTATCTTGAGTACCGTTCTGTTTCCTCGGTGGG
CTTGCCCGCCAATGGGGACCTTCTAAAACCTTTGCAATTAGCATTTATCTGTCTGTATTAAAATTATTA
>OTU_429
CCGAGTTCTCGGGCTCCGGCCCGAATCTCCAACCCTTTGCCTACCTTACCTCTGTTGCTTCGGCGCCGCGGTGGCTCACG
CCGCCGCCCGCCGGAGGACCATCAAACTCCAGTCAGTGAACGTCGCAGTCTGAAAACAAGTTTAATAAACTA
>OTU_430
AAAAGATCTAGCCTGAACTTGGAAGTGATCGTCTCTTCGATGATCATGACCGATGCCGGGTTTTCTCACCCACAAAGTGA
GTCAACATCATGTGAACCGTTTTGTCTCTGGCGGTGGGAGAACTAACAATTCTCTGTCAGCACCCGAGGTTCTCCTCGGT
GTGCCGTGGACAAGCCGCCAATGGTGTATGTTTTCATACGAACTTTTGCTTATCACAAATCTGTCTGACATATCTTTGTA
TCTAAAATATACAAAAA
>OTU_431
CCGAGATAGGGTTCTTCGGAGCCCGACCTCCAACCCAATGTCTACCATACCTCTGTTGCCTCGGCGGGCCCGTGATGCTC
ACGCATCCCTTAGGCCCCCTAACAGGGGCTTTTGAGTGCCCGCCGATGGGATCATATAAACTCTTTTTTGAATCAGTAAT
CTGAGTGAGAAATTAATAGCATTA
>OTU_432
CGAGAGTGTCACCACTCCCAACCCATTGTTTACCTACCCGTCCACCGTGCTTCGGCAGGCAGCCCTGTGGGACAGAGCCT
CGCCCCCTTCGCGGGGGGTGCCTGCCGCTGGCCAACCAACAACTCTAGCTGTTTTAGTACCATCTGAGTCTTCCACAAAT
GAACA
>OTU_433
CACAACAAAATATGAAGGCCTGGCTTCGCGGCCGGCTGAAGTATTTTTTCACCCATGTCTTTTGCGCACTTGTTGTTTCC
TGGGCGGGTTCGCCCGCCACCAGGACCAAACCATAAACCTTTTTTTTATGCAGTTACCATCAGCGTCAGTAAAAACAATG
TAATTATTA
>OTU_434
TCGTGGGGCTTCGGCCCCGTCGAGATAGCACCCTTGCCTTTATGAGTACCTTGGTTCCCTCCCCCGTACCCTCGGGGAGC
GGGAGGGACCTCGTCTGTTTCCCCAACGGTAGCCCCGCGGGGACACGAAACACGCTGTAAACACCTGTAACAGTCTGATA
AACAAACAAAAAATCA
>OTU_435
TCTATTTTAATGGTGTTGGTTGCGGCCTCCGGGGGTTCTCCCCTGGGTGGTAGAGGTAACACTCTCACGCTCCACATGCC
TTAATCCTTTTTTTACGAGCACCTTTCGTTCTCCTTCGGTGGGGCAACCTGCCGTTGGAACCTATCAAAACCTTTTTTGC
ATCTAGCATTACCTGTTCTGATACAAACAATCGTTA
>OTU_436
CTGAAGAAATTAGGGTTTTGAGACTGCGTCCCTTTATTTTGGGCGTGTGCTCGACTCTTACTCCTTCATCCACATACACC
TTTGTGCACCATGGGACGACATGTCCCCTCTTTTACATACACACCAAGTTATATGCATGTTTTTATGGTACTCTACGGAG
TAATGTA
>OTU_437
AAAAATGACTTTGGTCTCGTACCAAATCAACACCTGTGTGCACCCACTGTCTGTCTTTGGTAGTTCGAGTCGCTCTGCTA
TGGAACTCAACATTCCGGAAGGAGTGCTACCCGCCAACTGTCTTCGTTTCGGCAAAGACGGAAGGCAACGGGTTGGGCTA
CCGCCTTTTTTGAACAAACCTTTTGATTTTGTTTCTCAAGTCTGAACTTTATGAGTTAATCCTCAAAGATTAATGAATAA
AATA
>OTU_438
CATTATCTGCGGTAGCAGCTGTATTCTTATGGCTGTTATTGTTGATTTCCACCCTTGTCTTTTGCGCACCCACGTTTCCT
CGGCTGCTCAGCCAGCCGTTAGGACACTCTATAACCTTTTGTACTGTATAATCAGCGTCTGAAAACAATAACTTATTA
>OTU_439
CAATAAGTGTTTAATGGCACTTGAAATCCATTACCCACCTTGTGTGCAATGTCGGGAGAGGGAGAATCTTTCGAGAGGAT
CCTTCTCTTTTCATACATACTCGTTACTTTCAGTATCAGTCTACAACCTATTTGGAGTATAAAAACTCGAAATA
>OTU_440
CCGAGTGAGGGCCCTCTGGGTCCAACCTCCCACCCGTGTTTATTGTACCTTGTTGCTTCGGCGGGCCCGCCGTTTTCGAA
CGGCCGCCGGGGAGGCCTTGCGCCCCCGGGCCCGCGCCCGCCGAAGACCCCAACATGAACTCTGTTCTGAAAGTATGCAG
TCTGAGTTTGATTACCATAATCAATTA
>OTU_441
AAGAGTTAGGGTCTCTACAGGCCCGACCTCCAACCCTCTGTTGTTATAACTATATCGTTGCTTTGGCGGGACCGCCCGGT
CAAACGGGCTGCCGGTCTTCGGCCCGGCAAGTGCCCGCCAGAGTCAAAACCAAACTCTTGTTTTAAACCGGTCGTCTGAG
TAAAACTTTTAATTAAATTA
>OTU_442
CCGAGTTTACAACTCCCAAACCCCTGTGAACATACCTATCGTTGCTTCGGCGGGTTCGCCCCGGTCCCTCGCGGACCGGA
CCCAGGCGCCCGCCGGAGGACCCAAACTCTTGTTTTTATGAGTATCTTCTGAGTAAACAAGCAAATAAATTA
>OTU_443
TCGAGTTTCGAATCGGGCTGTCGCTGGTCCTTTCACTTTTTGGACATGTGCACGTCTGACTCATCCACCTCTCACACCTT
TGTGCATCTTCTGTAGGTGGCGTCGTTCGGAAGGCCAGCCTTCTGTGCCGGCTTTCTTGAAGACACCTGCCTATGTTTCT
CTTGCAAACGCTTCAGTGACAGAATGTAACTATTCGTGAAATAAAAACCATGTA
>OTU_444
ACAAATGAACCGGAAATGCGTCGCTTGGGATCTCCCATCTGCGATCGCGTCATTCTGCGACATTTTGTGAACCTTTTTCC
GGCCCCCCTTGCTGACCCTTCCTTGGGAGGGAACGCGAGGTCTGGGGCCGTTGCCCCACCTTCTGAAATTCCACATTGTG
TAGCTTCTGAGTATCGGACGAGCGCAGCCTCGGCCGTCAACAAGAAATTCATTCAAAAA
>OTU_445
TAATAAGTGTTTTATGGCACTTTAAAATCCATATCCACCTTGTGTGCAATGTCAGCCTGACCACATTCCAGCAATGGAGT
GTGTGAAGGGTTTCATTATCCACGTCAATGGTTTTTTCTTTTCAGTCTACATTCATTGAGTAAATAAACAAACTCAAATA
>OTU_446
CCAGTGCCCGCGCGACGCCTAACAAGCGCCGCGCGCAGCCCCCACCCGTGTTTATCGAACCATGTTGCCTTGGCGGGCCC
GCTCGTCTCGAGCCGCCGGGAGACCGACGCCTGCGCCTAGGCGCGGGTTGAGGTCCCGGGCCCGCGCCCGCCAATGGACA
CGTTGAACCCACCTTGAAGGATACAGTCTGAGTACCTAAGAATAGTTA
>OTU_447
CAAGAACCAAGGCTAGTCGCGCTTATTCGGGCTTCGTGCCCGCTTTAGGCTGCGGCCCGCTCCTTACCTTGCCTACTGCA
CCGTTTGTTGCTTCCTGGTGGCGGCTCGCCCGCGCCAGGGACCTTCTCAGAGTCTTGTATAAGGATTGAACACTGATGCA
CACCTAATCAATA
>OTU_448
TTGAATAAATCTGACTTGGGTTGTAGCTGGCTCTCTGGAGCATGTGCACGCTCTTGTCACCTTTATCTTTCCACCTGTGC
ACACACTGTAGTCCTGGATACCTCTCGCCTGTTACAGGGCGGATGCGGAGATTGCTGCTGCCTTTTAGGCTCGGCTTCCT
CTGAATTTCCAGGTCTATGAATTTTCTTACACACCCCAAACGAATGTTATAGAATGTATTCATTGGGCCTCTGTGCCTAT
AAAATCAATA
>OTU_449
CAATAAGTGTTTATGGCACTTTCAAATCCATACCCACCTTGTGTGCATTGTAAGGGCCCTTTCGAAAGACTGGGCTTCAT
TTTCTCACACGTCTTCAATTGCAAGTCTAACATTCAGAGTATAATCAAAAAAACTCGAATA
>OTU_450
TCGTGGAGCTACGGCTCCTTTGAGGGAGAACCCTTGCCCTTTCGAGCACCTGTTTGTTTCCTCGGCAGGCCCGCCTGCCA
ATGGGGACCCTTTTGAACTCTTGCAGTAACCTGGAACAAAATTGTCTGAGTAAAAAATCAAAATCA
>OTU_451
TCGAGTTTTGAAAGGAGTTGTAGCTGGCCTTTTTACAAGGCATTGTGCACGCTCTGCTCATCCACTCTTAAACCTTATGT
GCACCTTTGTAGAGAGTTTAGTGAAAGTCAGCCGAAAGACTGATGGGATCTTGACACTCTATGTTTCTTTTTATACAAAC
GCTTTAGTAACAGAATGTCAACTTGCGTTAAACGCATTATAATA
>OTU_452
TCGAGAAGGGGCCTAGCGGCCGTCCATCTTCAACCCCCTGCTTTTTTTTTAACAGTGTCTGTACCCGATTCCTCGGTAGC
TCCGCCTGCCGGATGGGATCTCACAAACCCAAACCCTTTGCAATCCTAGTGAAACAGTCAGAACAAACAATATTTA
>OTU_453
TCGAGTCGGTGGGCTCCGCGCCCACCACCCGCCAACCCTTTGTGTACCCTGCCCGTCTCCTTCGGCGCTGCGTGCGCTGG
CCCGCTCGCGGGTTGGCGCGCCCCGCCGGCGTTCTAAAAACCTTTGCTTTTTAAACGGTACGGTCTGAGCAAGCAAGCAA
ATCAGATGA
>OTU_454
CTGAAGACCATAGGGTTTTGAGACTGCGTCCATATTGGCGTGTTGCTCGACCCTTACTCTTTATCCACACACACCTTTGT
GCACCATGGGACGATAAAAAGTCCCCTTTTATACATAAACACCAAGTTATATGCATGTTTTTATACGCTCTACGGAGTAA
TATA
>OTU_455
CCATCCGGTCTTACGAGGCCGCGTCTTCAACTCGGCCGCAGGACCTCCACGCAAGCGCCTGGGAATGCGGCCGAGGCGAA
GTAAACCCTTGCCTATGAGTACCCTTTGTTCCCTCGGCGGGCTCGCGCCCGTCGATGGGCCCAACCAAAACCCCTTTGCA
GTAGCAGTACACCTCTGATCGTGGGCATTTGAATCTTAA
>OTU_456
TCGAGTTGCAAAACTCCAACCCATGTGAACATACCTCAGTCGTTGCTTCGGCGGTTTAGCCCCTAAAAAGGCCCAAAGCC
GCCGGAGGTTCCAAACTCATTGTTTTTATCAGTGTATCTCTGAGCCTTAAAACAATAATTA
>OTU_457
TCATTCGTGATAGCAACCTCTGTGGCTCGAGGCAGGCTGCTCGTTCAGTCCTGTCAGGGCGCACAAAGGCGGGTGCAGCA
GCGGCCGTTTACGCGGTAAGGTTCTCACGAACCTGCACGCTCTGCATGTCTGAATCCTTATCTCTATACGTACCTCTTGT
TCTCCTTCGGTGGGGTGACCTGCCGTCGGAATCGAAACAACAACCTTTTGCATCTAGCATTACCTGTTCTGATACAAACA
ATCGTTTA
>OTU_458
GAGAATAAACCCGGGGTTGGTGGTCGACGTCGCGAGACTAGACCCTACCCTTTATTCATCCACACACCTGTGCACTGTAG
AGCCGAAGAGTCTTTATTGACTCGACGGTTCGACCTTTTATACAAACATCAGTAGTCCTAAACGTAACGTCTTATTATAA
CCTAATA
>OTU_459
TTGAATTGTAGGACGCTCTTTTTAGAGGTCCGACCTTTCATTTTCTCACACTGTGCACAATACTACTTTTTTACACCCAC
ACTTTACTCGTATAAGTCTATTAAAGAATGTATACAAAGTCTCTTAATTGAGCATTTAAATAATA
>OTU_460
TTGAATATTAATGAAGGGTTTGGTTGTAGCTGGTCCATTAAATTGGGCAATGTGCACACCTTTCTCTTTCATATTATCCA
TACACACCTGTGAACCTGTGAGGCAGATGGGGGAGAATTCACTTGTTCTTACAGTAATGAGTGATTGGGAACCCTCTGTC
TACTTAATTAGATATAAAATCAATTTATTCTGAAATGAATGTTATGGATGTAACACATCTAATAC
>OTU_461
ACCATATCTCGGGGGGCCGGCTTTAAAGTGCGTGTGAGACACTCCACAAGCTTTTGCCCGCCCTGTCTGAATATTCCACC
CATGTTTTTTGCGTACTATTTGTTTCCTTGGTGGGCTTGCCCGCCAATAGGACACTATAAAACCTTTTGTAATTGCAATC
AGCGTCAGAAATAACTTAATAGTTA
>OTU_462
CTGAAGACAATGGGGTTTTTGAGACTGCGTCCTAATTTGGCGTGTGCTCGACTCCTACTCTTTATCCACACACACCTTTG
TGCACCATGGGGACGAAAAGTCCCCCTTTTCTTATAAAACCGAGTTATATGCATGTCTTATTTACTACTCTACGGAGTAA
AATAATAA
>OTU_463
CAGAGTTGCAAAACTCCCAACCCTTTGTGAATCAACTAGACAGTTGCCTCGGCGGGAGGCCCTTCAGGGGCTGCCCGCCG
GAGGACCACTAAACTCTTGTATTTTTGGCCTCTCTGAGTAATTCTAAAATGAATCA
>OTU_464
CTGAGACTGGGTGCTTCGGCGCCCGACCTCCAACCCCCTGTTTACCTTACCACTGTTGCCTCGGCGTTTCCGTCCGCCTC
CCTCTCGCAGGGGGTGCGGGGGTCGCGCCGGCGGCCAAAACTACAAACCCTTTTTTTAAACCAGCAATCTGAGAAATTAT
TTAATAACTTCA
>OTU_465
CTGAGTGAGGGCCCTCTGGGTCCAACCTCCCACCCGTGTTTATTGTACCTTGTTGCTTCGGTGCGCCCGCCTCACGGCCG
CCGGGGGGCTTCTGCCCCCGGGTCCGCGCGCACCGGAGACGCCATTGAACTCTGTCTGAAGATTGCAGTCTGAGCATAAA
CTAAATAAGTTA
>OTU_466
TCAAAAGTCAAGTCGGGGGCTGTAAAGCTCTCGTCTACACCCATGTCTTTTGCGTACTCTTGTTTCCTCGGTGGCGCAAG
CTGCCGATTGGACAAACCAAAACCTTTTTTGTAATTGCAATCAGCGTCTGAAAATAATCTAATTATTTA
>OTU_467
ACAAATGAACCTAGAATGCGGTGGTCACTCACCGGCAACATTCTTGCCACATTTTGTGAACCTTTTCCGGTTGTCTTTTC
CCTCGGGAGAGACGACCGTTGCCCCACCTTCTGAAAAACACATTGTATTCTTTCTGAGTATCGGACATGCGCAAGCATGG
CCGTCAAGAGAAATCTATTCAAAAA
>OTU_468
CCGTGGGGCTTCGGCCCCGTCGAGATAATACCCTTGCCTTTTTCGAGTACCAACCGTTTCCTCGGCAGGCTCGCCTGCCA
ATGGGGACCCCATAACACCCTGAAGTACCTGTAACTGTCTGATAAAACAAACAAAAAGTCA
>OTU_469
ATGAGTTTGCGCGGTCGCTGCTGGTTCTTACAAGTGCACACCGTGTCTTTCTTATCCACCCCACTGTGCATCTCGGTACA
TGTCTTCACGGACGTGTAGTCCTTTTACACACAACCTGTTATAATGATTAGAACGTGCATGTTGGAAAATATAATAATA
>OTU_470
AAAATCTTAACAGCCTCTCACTGGCTTCGAGCAAGATCTTGCGGAAAGCCGTGAATGTTGGCACCACATTTTGTGCACTG
TAACGTCTTTGGTGGTTGGGCGGTCTGTCTTTTTGTGACTTTCTCGTCTGTCAGCTTGGATTTATCATAATCCTTGCCGT
GGACACGCCACCGTTTGTCTTTCAACTTATGTTTTCATGGATTGTCTGACAAATTCTTGTATCAAAAATATACAAA
>OTU_471
CCAAAGAGTGAGAGATCACTCTCAACCCGCTCGGTGTCCAGACCCCTGGACTCCGAACCGGTCAGCCCTTTGTGAAACCA
AAAAAACCCTTTTCAAACCTGCTGTCAAACATTGTCTGATAACCAAAATTTTCGAATGAAAATCA
>OTU_472
CAGAGTTATCTAACTCCCAAACCCATGTGAACTTACCTCTTGTTGCCTCGGCAGCGCCTACCCTGTAGCGAGTTACCCTG
TAACGACCTACCCTGTAGCGCCTCCTGCCGATGGACCATTAAACTCTTGTTATTTTTAAGTAATCTGAGCGTCTTATTTT
AATAAGTCA
>OTU_473
ACGAATACTATGGTGTCTTGGTTGTAGCTGGCTCTTCGGAGCATTGTGCACGCCCGCCATTTTTATCTATCCACCTGTGC
ACCGACTGTAGGTCTGGATAAACTCTCGCACTCTCACTCTTGTGGGGGGACGGATGCGAGGATTGCTCGAAAGGGCTTTC
CTCGAATTTCCAGGCACTACGTCTTTTACACACCCCAAAAGTATGATATAGAATGTAGTCAATGGGCTTTCATCGCCTAT
AAAACACTATA
>OTU_474
CTGAGAAAAGAAACAGTCTTTGAGACTGCGTCTTCGCGACGCGTGCTCGGACTTCTCTCTCTTCATCCACACACACCTTT
GTGCACCAATGGGACGCAAGTCCCCTTTTACATACAAATACCAAGTTATATGCATGTCTTTTAACATTACTTAAATGTAA
AA
>OTU_475
TTGAATAAATCTGGCGTGGTAGATGCTGACTCTTCGGAGTATGTGCTCACCCGTCACCTTTATCTTTCCACCTGTGAACC
CTTTGTAGTCCCAGGATACTCTCGCGCACTCTGTGTTGCGGATGCGAAGGTTGTTGTGCCTTTTAGGTCGACTTCCCTCG
AATTTCCTGGGTCTATGTATCTTACACACCCCAACTGTATGTTAAAAAGAATGTTGATTTCAAAGGCCTACAAGCCTATA
GAAACTCAATA
>OTU_476
ATGAAATTGAAGTCTTCGGACTCATCTTCATTATCCACACACACCTGTGCACCTTTGATTCGAGTACTGGTTATTAGAGC
TTCGGCTCGAGTGCTAGTGCTTGTCTCAATATCAATCTTCAAAACAATGTTTTCTAGAATGTATACTGTCTCGTTGTAAT
GACGAGTACAACCCCTATA
>OTU_477
CACAAAAAATATGAAGGCTGCACGTGGCTGCGTCTCTCTGGACCAGTCGCTGAGGCTGAATTATTTTTCCACCCATGTCT
TTTGCGCACTTGTTGTTTCCTGGGCGGGTTCGCTCGCCACCAGGACCACACTATAAACCTTTTTATGTAGTTGCAATCAG
CGTCAGTATAAACAAATGTAAATCATTTA
>OTU_478
TCGAATATTCTTGATGGGTTGTAGCTGGCTCTTTGGAGCATGTGCACGCCTGTCTTGACTTTATTCATCCACCTGTGCAC
CTTTTGTAGTCTTGGGGGTTGAGTGCAGTCGACTGTCGGTCTATCCGGATGTGAGGAATGCTGAGTGCAGAAGCATGCGG
CTCTCTTCAAACGACTTGCAGAAGCTCTCCCTCGAGTACTATGTATTCATATACCACATAGTATGTCGTAGAATGTGATC
AATGGGCCTTGTGCCTATAATAATCATATA
>OTU_479
ACGAGTTGCAAAACTCCCTAAACCATTGTGAACCTACCTATCGTTCCTTCGGCGGGCGGCCCACGCCCTAACCTGCCCCT
CCTCACGGGGGAGCGGACCCGCCGGAGGCCCCCAAACCCTTTGTTTTAGTTGGCATCTCTGAGTACACTTTTAAATAAGT
CA
>OTU_480
CCGAGTTTTCAACTCCCTAACCCTTCTGTGAACCTACCTATCGTTGCTTCGGCGGACTCGCCCCAGCCCGGACGCGGACT
GGACCGGCGGCCCGCCGGGGACCTCAAACTCTTGTATTCCAGCATCTTCTGAATACGCCGCAAGGCAAAACAAATGAATC
A
>OTU_481
CCGAGTTAGGGTTTGAAAAAACAGCCCGACCTCCAACCCTTTGTCTACCAAACCTCATGTTGCTTCGGCGGTGCCCGCTT
ACTTAGTTGTAGGCCGCCGGGGGTCCCTTGGACCTCTGGCCCGCGCCCGCCGATGGCCAAAAACACAAAACTCTTGATTA
AATCGTGTCGTCTGAATATTTTAAACCAAAATAACCAA
>OTU_482
CCGCTTGCTCCGCGGCGTCGCCCTTCGGGGGGGAGCCGCAGCATGCAACCCTTGCCTATGTATACCTTTTGTTATTCCCT
CGGCGGGGCGACCCGCCGCCAGGGAGCAATCAAACCCCCTTGCATCAGCATCAAAACTTCTGAATCAAAACAAAACAATT
A
>OTU_483
ATGAATTTAGATTGAACCATAGGCGAAAGCCAGTGGTTCTTCTTTCATATCCATAACACCTGTGCACTGTTGGATGCTTG
CATCCACTTTTAAACTAAACATTATTGTAACAAATGTAGTCTTATTATAACATAATA
>OTU_484
ACGAGTTTGAAATGGGTTGTAGCTGGTCTTTCGAGACATGTGCTCGCCCTGCTCATCCACACACCACTGTGCACCTTCTG
TAGCTAGCGTGGCGCTTGATCGAGCTGAAAGGCTTGGTCGCGTCTGCTGCTGCGTCTTTACATACACTTTTAAAGTCTAG
AATGTCTACTTGCGATAAAACGCATCTAATA
>OTU_485
ATAAATGGCGAAGCTCGAAAGAGTCTAAGCTTTATATTATTCCATAACACCTGTGAACTATTTGCCTTCTTGTCATGAGA
AGGTACAAACCTATACAAACATAACTGTAATGAATGTAACCTATTATAACATAATA
>OTU_486
CAGAGTTCGTGCCCTCACGGGTAGATCTCCCACCCTTGTGTATTCTCTACATCTTGTTGCTTTGGCAGGCCGTTGGTTCG
CCAACCACCGGCTCGCGGGCTGGTGCGTGCCTGCCAGAGGACCTCTCAAACTCGGTTTGTCAGTGTCGTCTGAGTACCAT
AACAATCGTTA
>OTU_487
TTAGTCGAGGGCCGGGTCAGGACTGCGGCAGCAGTCGTGAGACGGTCCGAGCGAGCGAAGCGTAGTGAGTGGAGTGAGTG
AAGTGAGGCTATGCCGAACGATGCGAACGAAGCGAGCGAAGTGGAGCAGCGTGGCGATGTACTACTTGTACATTGTCGCC
GGACCTGCCTTCGCAAGGAGGTAGACATGATACCAATAACTGAATTATACTACATAACAAAAA
>OTU_488
CAGAGTTGCAAAACTCCCAAAACCATCGCGAACACTACCCTCTTACCGTTGCTTCGGCGGGCGGGACGCCCCGCGCGCCC
CCCTCTCCCCGGCCCCCCTTCCAGGGGGCGCCCGCCGGAGGTACCTAACTCTTGCTCATCACATGGCCTCTCTGAGTATT
CTTTACTGAATAAGTCA
>OTU_489
AAAAATCAAAGATCAAGCGTGGAGGAAGAAGGTTGGAATCGTTGCACAGAGTGTGATGGAACCTCCCCTCGGAATCCACG
GGCGATCGACCCCCACATCTTGTGAACCATGGGCGACTCCGGAATGTGTGAAAACACAAGAAGTTGTCGGCCACCAATTT
TCCCAACTTTTGCAGTTTTATTGAGAAATGCTTCTGAGAATGCGATCGTTCGACGGACGGTCTTTGGAAACAAAACATTC
GAAAA
>OTU_490
TTGTAGGGACTTCGGTCCTTCCAAGATGCAACCCTTGCCTTTTTCCAGCGTCTCTCCGTTTCCTCGGCAGCTCCGCCTGC
CAGCGAGGACCCCCGAAAACCTTTTTGCAATCTCCGTACAAACTTCTGAAAACATACAAAAACGTTA
>OTU_491
CTGAGACTGGGTGCTTCGGCGCCCGACCTCCAACCCCCTGTCTACCTTACCACTGTTGCCTCGGCGTTTCCGCCCGCCTC
CCCCTCGTGGGGGGTGCTGGGCGGTGCGCCGGCGGCCAAAAACAAAAACCCTTCTTCAAACCAAGCAATCTGAGAAATTA
TTTAATAACTTCA
>OTU_492
CCAGAGTGCCTTCAGGCTCTCCAACCCATTGTGAACATACCTACGTTCCCCCGGCGGGCTCAGCGCGCGGCGGCTCCGGC
CGCCCGCGTCCGCCGAGGGCATCTCAAACCCGAATTTATTCGTGTCTTCTGAGGGGCGAAAGCCCGTAAAACAAAATGAA
TCA
>OTU_493
AGAGAATATTGGACTTCGGTCCATTTATCTACCCATCTACACCTGTGAACTGTTTATGTGCTTCGGCACGTTTTACACAA
ACTTCTAAATGTAATGAATGTAATCTTATTATAACAATAATA
>OTU_494
TTGAATAAAACTGGGTTGGGTTTGTTGCTGGCTTCTAGGAGCATGTGCACATCTAATCCAACTTATAACCACCTGTGCAC
CTTGTGTAGACTTGAACCGTTCTCGAGACAATGTTCTCGGTTTGAGAATCGCTGTTGCGCAAGCTCAGCTTTTCTCATGG
TTTCAAGTCTATGTTTTTATATTCACTCCAGAATGTATTAGAATGTATTGAATAGGCCCATCGTGCCTTTAAACACAAAT
A
>OTU_495
AAGGGAACGCTGGTACAGCCAGCATCCTCCAACCCAGTGTGTACCCGCCTTGTTGCCTCGGCGTGCCTGCGCCGCCCGTG
GCGCCGCCGGCCCCCGGCTGGATAGCGCACGCCAGAGGAATGTTAAACTCTAGCTTGAACGAGTGACGTCTGAGCTTCAA
ATCGAATACGTTA
>OTU_496
AAAAATCTTGGTTTACATCAAACCAAAACATTTTGTGCACCACATCTGTCCTTGGTAGTTCGAGTGTCCTTGAAGCGTTT
CCAACAGCTTTGAGGTACCTACTTGGGAAAGCAAGAGATTCATTTCTCTCTTTCCCGGGTTGGGCTACCGACTTTTTATC
AAACCTTATGTTTTTAACAATTTTTCTTCTGACTGGTTAATCAACAGATTAATTAGAACGCGA
>OTU_497
TTGAGTTATACCTAACTCCAACCCTTTGTGAACCTACCAATGTTGCCTCGGCGGGAGAGCCTACCCGGGACCTACCCTGT
AGTACGGGGGGAGCGGAGCTACCCTGTAGCGCGCTGCCGGCCGACCCGCCGAAGGACAATTCAAACTCTTGTTTTACAGT
GATATTCTGAGTGTTTATACTTAATAAGTTA
>OTU_498
TCGTTGGGCTTCGGCCCATTCGAGATAACACCCTTGCCTTTTTGAGTACCTTTTCGTTTCCTCGGCAGGCTCGCCTGCCA
ACGGGGACCCCAAAAACGCTTTGTAATACCTGTCATTGTCTGATATAACAAGCAAAAATTA
>OTU_499
AAAAATGTTTTGGTCTTGTGCCAAATCAACACTTGTGTGCACCATTGTCTGTATTTGGTAGTTCAAGGAGGTGCAACCCG
CAAGGGTTAGTTTGACCTCCTGTGACCGGGAAACATATGTTCCCCCATGTCGGGCTACCGCCATTTCTGACAAACTTTTT
GTTTTTTATTTTTTGTCTGAACGAAGAATTAATCTTCAGTGATTAATGATTTGAATA
>OTU_500
CCGAGTGAGGGCCCCGCGCCCGACCTCCAACCCTTTGTGAAACCGACCCTGTTGCCTCGGGGGCGACCCGGCCTTCGGGC
CCGGGGCCTCCGGCGGACCCCTCAACTCTGCATCATTGCGTCCGAGTTTATTTATGAATCAATCA
>OTU_501
CAATAAGTGTTTAATGGCACTTGAAATCCATTACCCACCTTGTGTGCAATGTCGGGGGGAGAGTGAACCCTTTTCATGGG
GGGAAATCTCTTCCTTTTCATACATACTCGTTCTTTCAGTATCAGTCTACAACCAATTTGGAGTAATAAAAAACTCGAAA
TA
>OTU_502
CAGAGTTGCAAAACTCCCTAAACCATTGTGAACGTTACCTTCAACCGTTGCTTCGGCGGGCGGCCCGGGTCCTTCCCGGC
GCCCCTCGGCCCCTCGCGGGCGCCCGCCGGAGGTTACCAAACTCTTGATACTTTATGGCCTCTCTGAGTCTTCTGTACTG
AATAAGTCA
>OTU_503
CACTCAGTAGATTCTTCTACTGCTCGGGGAGAGGGGAAAGTCTCTCCAGTCTGCTTCGGCGGCTGGCGAACGAGTACGCT
CTCTTTTCGAACCCTTGTCTTTTTGCGTACTTCATGTTTCCTCGGTGGGCCTGCCCGCCGGTTGGACAACTCAATAACCT
ATTTTAATTTTCAATCAGCGTCTGAATAAAATTATAATAATTA
>OTU_504
TTGAATAAACTTGACGTGGTTGCTGCTGGCTTTTAAGAGCATGTGCACGCCTGTCATCTTTATACATCCACCTGTGCACC
TTGTGTAGAGTTGGGGGGAAGGAAGGACTGATCGAGGGAAACCTCGGAAAAGTAGGACATGCCACACTGGTGTGTGTGAC
TGACCTCGCACTTCTGTGAAATCACCCCAACGCTATGTTTACCACAAATCACATTGATTGTCTTTGAATGTTGTCAATAG
GTCTCTGTACCTATATAAATATAATA
>OTU_505
CCTTTTTTTGTTGTATTTACTACAACTTATACCCTTGTCTTTTGCGTACCTTATGTTTCCTCGGCGGGCTTGCCCGCCGG
TTGGACAAACCTATAACTCTTTTTAATTTTCAATCAGCGTCTGAACAAAAATTAATAATTA
>OTU_506
CAGAGTTGCAAAACTCCCAAACCATTGTGAACCTACCCAAAACCGTTGCTTCGGCGGGTGGCTCCCGGGTCTCTCGGGTT
GCCCCTCGGCCCCCCACGGGGCGCCCGCCGGAGGTACATAAACCCTGTACTTTGTATGGCCTCTCTGAGTCTCTGTACTG
AATAAGTCA
>OTU_507
GTAAATTGGAACTCGTTTCCATACACACTGTGTGCACCGTTTTACTGTCTCTGGTGGGACCAGGGATGGCGCTGTGGGTC
GCTGGTTTACTGGTGACTCGCTTCGCTGACCCCCCTGCCAAAGGGTTTTCTGCCTCGTGTCTCTCGGGATGCGGGGTTGG
GACCCGTTCTGATAAACTTCTTGTCTGTATCATTATGTCTGAAACTTTTTTTCGCCTTGTGTGAGAAAATTGAAAA
>OTU_508
ACGAGTTAGGGTCTTCTAGGCCCGACCTCCCAACCCTTTGTTTACTGAGCCTCTCGTTGCTTCGGCGGACCCGTCTCACG
ACCGCCGGAGGACTGCTTAAAGGCGTCCTCTGGCCAGCGTCCGCCGATAGCCAACCTTTTGGAAACTCTGAATAAATCGT
GTCTCTATACCTAAGTCTTATTTTAATTAAAAGCA
>OTU_509
AAGGGATCCTGGGGCTCGTCCCCGTCCTCCCATCCGTGGATACCGAGAACCTGCTACGTTACTTCGGCGGACCCGCGCCG
CCGGGGAGCAAGCCAAAACTCTGTTTCAACGTGTCGTCTGAGCAAACACACAACAAGTCA
>OTU_510
CCAAAACATAGCTGTCGGGTCGAAAGGCCCTGACGCTCCAACCCTTTGTGAACCAAAAAACCTTTCGCTTCGGCAGCAGT
CGGGTCAGGATTCTGACCTGCGTGAGCCTGCCGCTGGCACCCATTTTCCAAACTTGCTCAGAAAACTATGTCTGATAACC
AAATTTTCGAATGAAAATCA
>OTU_511
TTCTTCTCTATCGGGGGGTTGTAGTTGGAGATTGTTTTCAACCGGAAACTCTCTCCTTCTCGCCCTATCTGATTTTACCC
ATGATTTTTGTGTACCTTATGTTTCCTTGACAGGTTCGCCTGTCAGAGGACCCATTTAAACCTATTGTAATTGCAGTCAG
CGTCAGATAAACTTAATAGTTA
>OTU_512
TTGAATGTTGAGTGTATCTCCTTCACAGGAGTGCATTCTTTCACATCCATAACACCTGTGCACTGTTGGTTGTTGATAGC
TGTGGCAGCAATGCCCTGCTAATCAACAACCTACTTTCATACCTATAAACATTGATGTAACAAATGTAGTCTTATTATAA
CATAATA
>OTU_513
CCGAGTGAGGGCCCTCTGGGTCCAACCTCCCACCCGTGTTTATCGTACCTTGTTGCTTCGGCGGGCCCGCCATTCTGGCC
GCTAAGGGGCACCTGCCCCTACGCCCGCGCCCGCCGAAGACATCTCGAACTCTGTCTGAAGATTGAAGTCTGAGTGGAAT
TATAAATAGTTA
>OTU_514
TCGAGTTTTCAACTCCCAAACCCTTTGTGAACATATTTTCTTGTTGCTTCGGCGGATCGTCCCAGGCGAGCTTCACGCTC
TCTGGAATCAGGCGTCCGCCGGAGGTATCAAACTCTTGTTTATTATAGCATTCTCTGAGTGGCCGAAAGGCAACAAAACA
AATGAATCA
>OTU_515
CCGAGTTTACAACTCCCAAACCCCTGTGAACATACCTATACGTTGCCTCGGCGGATCAGCCCGCGCCCTGTAAAAAGGGA
CGGCCCGCCCGAGGACCCTAAACTCTGTTTTTAGTGGAACTTCTGAGTAAAACAAACAAATAATCA
>OTU_516
AAAAATTTTGGTCTCGTGCCAAAACAACCTTTGTGTGCACCATTGTCTGTCCTTGGTAGTTCGAGTTGCGTCCTGGGAGC
TCAACACTCCAATTTTCGGGACGTCTACCCGAGCGCTCACGGTTTCGTGGCGTTTGGGTTGGGCTACCGCTTTTTTGAAC
AAACTTTTTTGTATTTGCTTTATGCCTGAACGAAGATTTGATCTTGATTGATTAATGATTCTTATA
>OTU_517
CCTGGCCTAGGCCGCTGCTCGTCGGCGTGCCGCTCGTGCCTATTACCTTGACTATGCGCACCTTTGTTGTTCCCTCGGCA
GTTCGCTGCCGCTAGGGACCCCTTAAACCCTTATGTAATACAGTACACTTCTGAAAACAAACCCAATTATTTTA
>OTU_518
TCGAGTTGATCGCTAGCAATAGTGATACTCCCACCCTTGAATACATTTGTTGATAATCAACTTCGGCGGGACCTCTGTAA
AGAGCTTGTCTTCGGATGGGTTGTGCCCGCCGAGCACTTTTTTAACTCTGATAACTTGTAAAGTCTGAGTTTATATATAA
TATATCA
>OTU_519
ATGATTGACCGAAAGGTCTTATCAACTATCCAACACCTCTTGTGAACCGTTGACCTCCGGGTCTCTTTAATACAAACATC
AGTGTAACGAACGTCTTGTTATCTTAACAAAAACA
>OTU_520
CAGAGTTGAAAAACTCCCCTAAACCATTGTGAACCTACCACTAAACAGTTGCTTCGGCGGGTGGGCTCCCCTCCCCCCCA
GGGAAAGGAGCCCCGCTAGACCGCCCGCCGGAGGTTACCCAAAACTCTTGTTTAACTAAAGGCCTCTCTGAGTACTGTAC
TTAAATAAGTCA
>OTU_521
TCGTGGGGCTACGGCTCCTTCGAGGGAGAACCCTTGCCTTTTCGAGCACCTGTTTGTTTCCTCGGCAGGCCCGCCTGCCA
ATGGGGACCCCTTGAAACCTTTGCAATAACCTGTACCGACTATCGTCTGGATAAAAAATCTAAATCA
>OTU_522
ACGTGCCCTTCGGTGCGGTCCGGCCCCGAGAGATCGGGGATCGGCCGCCGCACCGGAACCGGCCCCACCCGTGTTTACCT
TGACCACGTTGCCTTGGCGGGCCCCGTCCGGCCTGACCGCCGGACAGCCGGGAAGCCTAGCGGCCCCTGGCCAGTGCCCG
CCGATGGCCTCAACTGAACTCTGAACCGTAGTGATTGAACGTCTGAGTCCTACTTGAAAATAAGTA
>OTU_523
ATGAATTCTGGGAGTCCCTCTTCATCAGAGAAGGCCCGCTTACATTATTTCTCACACTTGTGAACTGTTTTCGAGCGTTG
GAGTGCTTGAAAGGCTGGGCCCCTTCTTACCGGAAGGGGAACCCTCCGGCCCTAGCTCCTTCGTTCATTAACCTTTAACC
CTTATGCACTTGCAAAAAGTCATGATAATACAAGTTGATCAAATGAAAGAA
>OTU_524
CTGAGTGAGGGCCTTTGGGCTCGACCTCCAACCCTTTGTGAACACATCTTGTTGCTTCGGGGGCGACCCTGCCGTTCCGA
CGGCGAGCGCCCCCGGAGGTCTTCAAACACTGCATCTTTGCGTCGGAGTTTAAGTAAATTTAAACA
>OTU_525
ACAAATGTAATCATCCAATTACCAACCACATTGTGCACTGTTGAAGTATGCTTTGGTAGGGAGTGAAATGGCTGGTGTGT
TGTCCGCTGTTCTCCATGTGGGAGTGGTGGCGGCATTGGTCTTTCGATCTGCCAGAGTTTTTACCAATACTAAACAAACA
AACAAACGTCTCTACAATCTGACTGAACTTCATTTTACAAATGAAAATA
>OTU_526
AAGAGTTTTTATGGGGTGAGTAATCCTTATTAGTTATGGGGAAAACTTAGGGAGGGTGATATAGGATGCTAAGACTTTTT
TTAGTTAAGGCTCTAAAGACCCAACCTAACCCATACTATTAGGATAATCACAACCTATGCGTATGTTGTGTTTGACTGTG
TAATAAGTGACTAAGAGACAGAGA
>OTU_527
CCGTGCCTGTAGTTGTTGGCGGTCTCCCTCGGGGGTTCGTTCAGCGCTACATCCGGCCCAACCGTGTCTATTTCTACCTG
TTGCTTCGGCGGGCCTGCGGGCTTGCTCGCTGCCCGAAGCCTTAGGGGCTTCGGGCTCGTGTCCGCCGAAGACGCCTAGA
ACTACTGTTGAACTTGGCGGTCTGAGTAAACTTGATTAATTATCA
>OTU_528
ATAATTGTTAAAGTTTTGCCCTTTTTTGGGTAAAGCTTTAAAAAACCATCCACCTTGTGTGCACCTAAATTTGTACCTGG
CAGTTCTTTAAGCTTTGCTTAGCCTGCCAAAAGTGTTAACCTTAGTAATTTTTGTTTGTCAATTTCTTAAGTTTTCTTAA
GCAAATTAATAA
>OTU_529
ACGTGGCGGTCGCAAGGCCGTCGCTGAGATAGAACCCTTGCCTTTTCGAGTACCCAACGTTTCCTCGGCGGGTCCGCCCG
CCAATGGGGACACAACCAAACCCTTTTTTTGCAACCTGACGTCAGTCTGAATCACAAACAAATCAATCA
>OTU_530
TTGAATTCGGCCTCCCGGCCTTATATCACACACACACCGTGAACCGTGGCTCCGGCCCAAACTCTTATGTATCGAACGTG
AAATATCATAACAGAAACA
>OTU_531
CACAATATTACGGGGGGCCGGACCCCAAAACTGCTTGCAGCTTTTGGACCCGCCCTGTCTGATATTCTACCCATGTCTTT
TGCGTACTTTTCGTTTCCTTGGTGGGCTTGCCTGCCAATAGGACAACCAATTAAACCTTTTTGTAATTGCAATCAGCGTC
TGAAAAAACTTTAATAGTTA
>OTU_532
AAAAGTAAGGCCTATGTGTTGTGGTTCTCCACATACATGGTGCTTATTTCCAAATCTTATGTGAACCATCCTGTCTCTGG
TGGTGGGGTAAGTCTTCTGGGGAGGAGGCATTTATGCTGGCTCCCGAGTTCCTTGCCTGTCGGTTGTGCTGCTAGTCAGC
AGAACCATGGACAAGCCACCAAACAGTTGAAACACCTGATTGTAATTTATGTCTAAGTCATATTGTATTTTTAATATACA
AA
>OTU_533
GAGAATACTGTCTAGGATGTCTGTGGAGTGTTGAGCAGTAAAATGCAGCGCCGAAGAGGCCCAAGCGCTCCATGGCATCC
TTGACATCTGCCCACCACAACCGTGAACCTGTCGTCCTCGGACGTCACACAACTCCCGAGGTTTAGAAAGTGATAAACAT
AAACAGTA
>OTU_534
AAAAATATTTGGTCTCGTGCCAAATCAACACTTGTGTGCACCATTGTCTGTATTTGGTAGTTCGAGTGCCCCGCAAGGGG
CCTACCCCTGCTGTGAACATCACTGGACCTGGAGTGCTGAGCTTGGGCCTTCGCGGTCTGGCTTTGGTGCAAAGGGGACG
GGGATGAGCTTGGGTTGGGCTACCGCCTTTTTTTGATTAACATTTTGTAATGATTTTTTTGTCTGACCGAAGATTTAATC
TTTATTGATTAATGATTTGAAAA
>OTU_535
CTGCTTGCTCATGGCCGCCTAGAGGGGAAACCCCCTTGGCGGTACGGCAACACCCACCCTTGACTACATATACCTTTCGT
TATTTCCCTCGGCGGGGCAACCCGCCGCTGGGGACATCAAAACCCTCTTGTATCAAGCATCAAAACTTCTGAAACAAACC
TAAAATATCA
>OTU_536
ATGAACCAAACTTGGAGAGGGGTTTCCCTCTTCCAAACCAACCATTCTTGCGCACCTGTTGAAGTGGCCGCGAAAGCGGC
CACTTTCAATCGCCTCCGGGCGTGTTGTCCTGTCTTTTTAATGGTAAAATTCTGATTGTTTCTTGTGTGGGTCGAAGTTC
CTTCGACCCCGATAAACTTATAAA
>OTU_537
CTGAGTTGTTTGCCAGAAATGGTGAAACTCCCCACCCTTGAATACTTTTGTTGATAATCAACTTCGGCGGGACCTCTGCA
AAGAGCTTGTCTTTAGGATGGGTTGTGCCCGCCGAGCATTTTAACTCTGATAACTTGTAAAGTTTGAGTTTGATACCAAA
ATAAATCA
>OTU_538
CTGAGTTAGGGTCCTTTGGGCCCGACCTCCAACCCTTTGTCTACCTTACCACTTGTTGCTTCGGTGGGCCCGCCTCCCCA
ATACAACGGGGTCGGCCGTCGGATGGCTTTTGCCCTCTGGCCCGCGCCCACCGGTAGCCCTCAAACTAAAACTCTGAATA
AATCGTGTTTTGTCTGAGTGAAAAAAAATAACCAA
>OTU_539
CAGAGTTATCTAACTCCCAAACCCATGTGAACTTACCTTTGTTGCCTCGGCAGTAGTTGCTGGGCGAGCCTACCCGGGAA
CGAGCTACCCTGTAGCGAGTTACCCTGGAACGACTTACCCTGGAATGGAACGCCTGCCGGTGGACTACTAAACTCTTGTT
ATTTTAAGTAATCTGAGCGTCTTATTTTAATAAGTCA
>OTU_540
CTGATTTAGCGAACCGAGCATTAGCGAGGTTTTGCGATCACTTGTATTTAAAACCCAACTCATATAAATATGTATATTTT
TGAAAAATAAATTAAAGA
>OTU_541
TCTATTTTAACGGTGTTGGTTGCGGCCCCCAGGGGTATTCCCCCCGGGTGGTAGAGGTAACACTCGCACGCGCCACATGC
CTTAATCCTTTTTTTACGAGCACCTTTCGTTCTCCTTCGGTGGGGCAACCTGCCGCTGGAACTTATCAAAAACCTTTTTT
GCATCTAGCATTACCTGTTCTGATACAAACAATCGTTA
>OTU_542
AAGAGATAGGGTTCTTTACGAGCCCGACCTCCAACCCTTTGTCTACCAAACCTCTGTTGCCTCGGCGGGCCGCCGGCGCC
CTTTACCGGGTGCCGCCGTCGGCCTTCGCGCTCTCGAGTGCCCGCCGGAGGACTATCAAAACCATTATTGAACGAGTATC
TTCTGAGTGGAATTTAATGCTTCAATTA
>OTU_543
GTGATATTGAAAATCCATTTTCAAGTCTCTATATATACCCTTTTGTCAACCATACCTTTGTTGCTTCCACTGGACAGACA
TTCGATTCTTTTTGGATGTCCTCTGGCATGCTTGCATGCTGGGGAGTGCCGGTGGAAAGACCTACAAATTAAACTTGTCT
TTAGAAACACTTGTCTGACAACTTTATTCTTTAATAAGATA
>OTU_544
AGAAAAATTATTTAGGCCCCTTGCTTGCCCCGTTAAAAGGGTAAAAAGGGGGAAAACCTAAACAACTGTGTGCACCATAT
CTGTCTTTGGCAGCTCGAGTGTCCTGAGTTGCGTAACTGCCTCAGGTTCCTACCAAGGCCTTCCCCTTCGGGGTTTGCCC
AGGTTGGGCTGCCGCCATTTGAACAAACCTGTGTTTTTTAATTAATTTTTGCCTGAAATTTGTTTGATCTTTATGATTGA
ATTTGATTA
>OTU_545
TCAATTTGGCGAACCGAGCGTCTGCGAGGTTTTGCGATCAAATTTGTATTTAAAACCCAACTCTTTAACGTTTATAATAT
TATCATTATATGAATCATGTAAAAAAAAGA
>OTU_546
GCGAAGTCAAGTCCGGATCTCTAGGGATTGCAGCTGGCCTAACGGCATGTGCTCGTCCCTTGGGTCTGTGACCTTCACTA
CCACACCCCACTGTGAACCAAGCGGGAGGTTGAAAGGCCTCTTGCATCTTATAAAAACCCCAATTGCATGTCTTAGAATG
TCATAGCGTTAACTCGCAAATATA
>OTU_547
ACAAATTATTTAGGCCCCTGGCTGCCCCAAAAGGGCGAAGGGGGGAAACCTAAACATTTGTGTGCACCATATCTGTCTTT
GGCAGTTCGAGTGTCCTGGGTGCGTAACTGCCTCGGGTACCTACCGAGGCTTACCCTTTGGGGTTTGCCGGAGTTGGGCT
GCCGCCTTTTTGAAAAAACCTTTTGTTTTTTGTTTTGTCTGAAATTCGTTTGATCTTTATGATTGAATTTTAAATA
>OTU_548
CAGTGTTCTGGAGGCCGGTCCGCGCCGCTCCCCCTCGGGGGTCCGGTGGGGCCCGCGCCCCCTCCACACGTGTCTACCAC
ACTCTGTTGCCTTGGTGGGTCTGCCCCTGTGGCTGCCGGGGATCGCTGCTGGCGTCCCGGGCCCGTACCCACCGATGGAC
ACCCTGAACCCTCTGTGAATCTAGTATGTCTGAGCGTTAAAGCAAATGAAATA
>OTU_549
TCGCACGTCGGGGGAAGGCGTAAAAGGAGCTGGTCTCGCTGGGACAAGCTCCTTTCGTCGGCCCTGTCTGTCCCTACCCA
TTGCCTTTTGCGTACCCACTGTTTCCTCGGCAGGCTCGCCTGCCAGCAGGACCCTCTTTAAACCTTTTGCAGTTGCAGTC
TGCGTCAGAAAAAACGTAATCGTTA
>OTU_550
CCAATTTTAGCGAGCCTGGTCTTTGTTGACCATGGTTTCGTGAAAAATCGTATTTAAAACCCCACTCTTATAAAAATTGA
ATCATTATATTTTGTATAATAAAATAAAGA
>OTU_551
CCGATTTTTAGCGAGCCTGACCTTTTGGTTACGGTTTCGCGAAAACTGTATTTAAAACCCCACTCATATAAAATGAATCA
TTTTTGTATGTAAATAAATAAAGA
>OTU_552
CCAATCCTGGATTCGCAAGAATCCTTTCACACCATGTGCACTTAATATTGTTTCTGGGTGTCTCGGCACCCAAACTTATA
AACTTTACTATTTGTCTGATATTATTGTATAATAAAAAA
>OTU_553
CCGAGTTTACAACTCCCAAACCCCTGTGAACATACCTATACGTTGCCTCGGCGGATCAGCCCGCGCCCCGTAAAAACGGG
ACGGCCCGCCCGAGGACCCTAAACTCTGTTTTTAGTGGAACTTCTGAGTAAAACAAACAAATAAATCA
>OTU_554
CCAGGAGTCTCACAACTCTCCACCCTCGTGTGTATCAGTAGTCTTGGTTGCTTCGGCGGCGCGCCGGCCCAGCGCCGGCC
GCCGCCGGGGGGACTCTTAATAAACGCTTGCGAAACCGGAACGTCTGAGTATACAAACAAATAGTTTA
>OTU_555
CTGAGTGTAAAAACTCCCAAACCCACTGTGAACATACCACTGTTGCTTCGGCGGATGCGCCCCGGGCGCGCCCTACAAAG
GCGTGCCCCGGACCAAGGCCACCGCCGGGGGACCGAAACTCTTGTTTTCCTAAGGATTCTCTGAGTGTGATTATTAAATC
AAATCA
>OTU_556
GTGAATGCTTAAACTTGGTGCCCATCGGATTCATCGTCCTTTGGCCCATTTTTATCCAATCAACTATTTTTCACACACTT
GTGCACCAGTACATTTTTGTCATACACTTTGTGTATTTAATTAAAAAGTTCATGTGTCGTTTTTAATGTGATAACACAAT
AA
>OTU_557
CTGAGTTGCTCGCCAGAAATGGTGAAACTCCCACCCTTGCATACTTTTGTTGATAATCAACTTCGGCGGGACCTCTGCAA
AGAGCTTGTCTTCAGGATGGGTTGTGCCCGCCGAGCATTTTAACTCTGATAACGTGTAATGTCTGAGTTTGATACCAAAT
AAATCA
>OTU_558
ATAAATTTGGAAATTTTATTTCCGAACCTTGTGTGCACTTATATCTGTCTCTGGCGGGATTTTTGAGATTCGGTTGGACT
TCGGTCCTACCCTTCTCTGCCCGCCGAAGGAGTTTGGACCGCTTGCGGTCTGGGCTCCGTTATGAACAAACCTATTGCTC
TTGTTTTATAGTCTGATTCAATTCACTTTGAGTGAAATGAAAAAA
>OTU_559
CACGTCTAGGGCGCTTCGGCGCTCTTTACACACCCACCCTCTGCCTACGCGTACCTCTATAGCTTCCTCGGCGGGCTCGC
CCGCCGCCAGGAACCCACAAAACCCCTTGCATGATGCACGAACACTTCTGATTACAACCTAAAATTATCA
>OTU_560
TTAGAAGAGTTACAGGGCTCATGCCGAGCAATGAAACCCTTAAACCCAATGTGAACCTACCAAGCGTTGCTTCGGCGGGC
GGCCCCGGGGGGGCCCTCTGGCCCATCATGGTGCCCGCCGACAGTATCGAGAAAAACTCATTTTAGAATTTCTAGCGGAA
TGTCTTCTGAGTGCAAAATTTTTTTTGCAGAAACGAGTCA
>OTU_561
CCGAGTAAGGGTCTTCTAGGCCCGACCTCCCACCCTTTGTTGTCGAACAAATTCTGTTGCTTTGGCGGGACCGTCCGGCC
CTCGGGCCGGCTGCCGGGTCTTGTACCGGGTAAGCGCCCGCCAGAGTCCAACCAAACTCTTCGTTAAAACATTCGTCTGA
GTACATGATTAAATCAATCA
>OTU_562
CCGAGTTTACAACTCCCAAACCCCTGTGAACATACCTATCGTTGCTTCGGCGGGTTTCGCCCCGGTTTGACACAAACCGG
ACCCAGGCGCCCGCCGGAGGACCCAAACTCTTGTTTTTATGAGTATCTTCTGAGTAAACAAGCAAATAAATTA
>OTU_563
CAGAGTTGCAAAACTCCCTAAACCATCGCGAACGTTACCCAAACCGTTGCTTCGGCGGGCGGCGCCCCTGCGCGCCCCTG
GGCCCCACCGCGGGCGCCCGCCGGAGGTACCCTAACTCTTGATACTTTATGGCCTCTCTGAGTCTTCTGTACTGAATAAG
TCA
>OTU_564
AAGAGTTGGGGTCCTTCGGGGCCCGATCTCCCACCCTTTGTTGTCGCGAATTTGTTGCCTCGGCGGGTTTGTCCTCTCTG
GACAGACGGGCTTCTGGCCCACCCGCCGCAGGACCATCCAAACTCTGATTTAACAATGCAGTCTGAGAAGATTTTAATAA
TAAATCA
>OTU_565
CAAGAATCGAGGCTGGCGCGCCTATTCAATGGGCCGTGTCCAGTCCCGCTCTTTACCTTGCCTACTGCACCGTTTGTTGC
TTCCTGGCGGTGGATTGCCGCCGCCAGGAGCTTTCAAAAACCAAGTATAAGCATTGAACTTCCTGACATACGCTAAATCG
TA
>OTU_566
TTGAATGAATCTAGAGTTTGGTTGTCGCTGGCCCCCACAATAAAAGGGGGCATGTGCACACCTTTTCTCTTTTCATCCAC
ACACACCTGTGCACTTGTGAGACGGGGGACTGAAAATCCTCCGTCTACTAATCACACAAACTCATTATGACTTGAACTGA
ATGTAATTGATGTAACACATCATTGGAAC
>OTU_567
TTGAATAAACCTGATGGGTTGTTGCTGGCTTCTAGGAGCATGTGCACGCCTGTCATCTTTATCCATCCACCTGTGCACCT
TTTGTAGTCTATAGAGCTAATGAGCGTGAAGCTATCGAGGGGTCAACCTTTGATGCTCTCGCAAGTTTCTCTAGGACTAT
GTATTTCATATACCACGTAGAATGTATAAGAACGTTTTTATTGGGCCTCAGTGCCTATAAAACAATATA
>OTU_568
GTGAATGCCCTCACGGGCTTAACTATCCAACCAACCTTTGTGAACCGTCGCCTTCGGGCGCTTTATAACAAACTATAATA
GTCATGAACGTAGTATACAAAAACAAACA
>OTU_569
TCGTGGAGCTGCGGCTCCTTCGAGGGAGAACCCTTGCCTTTTCGAGCACCTGTTTGTTTCCTCGGCAGGCCCGCCTGCCA
ATGGGGACCCCCTAAAACCTTTGCAATAACCTGTACCGATAATCGTCTAGAATAAAAAATCTAAATCA
>OTU_570
CTGAGACTGGGTGCTTCGGCGCCCGACCTCCAACCCCTTGTCTATCTACCACTGTTGCCTCGGCGCGCCCCTCGCGGGGC
CGCCGGCGGCCCAAACCGTAAACCCTTCTTAAACCACGTCTTCTGAGAATAGAATTAATAATTCA
>OTU_571
TCGTAGGGCTTCGGCCCTGTCGAGATAGAACCCTTGCCTTTTTGAGTACCTTTTTCTGTTTCCTCGGCAGGCTCGCCTGC
CAATGGGGACCCAACAAAACACTTTGTAGTACCTGTAACCGTCTGAACAAACAAACAAAAAATTA
>OTU_572
CCGTGCGGGGGGACCCTGCGTCCCCGTCCGTCCACACCTGTCTACCTGTACCTGTTGCTTCGGCGGCCCCCCGCGGACTC
GCGGGACCGCCGGAGACTTCCTGTAACTCTTAGTGAAGGATACCGTCTGAGTGTGAGATTGAAATCGTTA
>OTU_573
TTAAACGTGTTTGGGGCTGGTCTCACGACCGCCCTGATCGAACACACCCATGATTTTTGCGTACCTATCGTTTCCTCGGC
AGGCTTGCCTGCCAGCAGGACCCTTTTCAAACCCATTGCAGTTGCAGTCAGCGTCAGATGAATTTAAATGGTTA
>OTU_574
CCGTAGGGCTTCGGCCCTGTCGTGATAGAACCCTTGCCTTTTTGAGTACCGTCCGTTTCCTCGGCAGGCTCGCCTGCCAA
TGGGGACCAACCCAAACCCTTTTATTCTTCTGTACCAGTCTGAAAAACAAACAAAAGTTA
>OTU_575
AAAAGTTGGTTTCTAAACCATCAACCTTGTGTGCACCGTATCTGTCTCTGGTCGATTGCGGTTGGGAGCTTTTGTTTTCA
ACGGATCGGCCGAAGGGGGTCAACATTGATTTATCGTGTTGGTCCTTGTAACAAACCTTATGAATTTTATTTTGTCTGAT
ACATTTGTTTAACAAATGAAAAAA
>OTU_576
CACAAAATATGCAGGTCCAGGCGAAGCCGCTTCGCCTGGGCTGAATTATTTCACCCATGTCTTTTGCGCACTTGTTGTTT
CCTGGGCGGGTTCGCCCGCCACCAGGACCACACCATAAACCTTTTATGCAGTTGCAATCAGCGTCAGTACAGTTTTAATT
TATTA
>OTU_577
ATAAATTTGGGAACTTGTTTCCTGAAACACTGTGTGCATCATTGTCTGTCTCTGGTGGTGTTCCCGGGGGGATTCGTCTC
TCTGGGCCTGCCAAAATTATGAAAGAACCTGTGTCTGTTTATTTTTTAGTCTGATCTTGGTTTCACCAGTTTGCCTCCTC
GCGGGGGTGGACCGAAATCTTGAAAA
>OTU_578
AACATACGAATTACGGGGGGCCGGATCCAAGAAGCGTGTACTCCGCGTGCCTTGCCCGGCTCTGTCTGAATATTCTACCC
ATGTCTTTTGCGTACTATTTGTTTCCTTGGTGGGCTTGCCTGCCAATAGGACATTCTAAAACCTTTTGTAATTGCAATCA
GCGTCAGAAATAACTTAATAGTTA
>OTU_579
CCGGATTGCCGCGGTGGCCTCGTGCCTCCGCAGCGATTTCACCACCATGTCTTTTGAGCACCTTCGTCTTCCCTCCGGTC
CCCGGGCCGGAGGTGACACATCGGAACCCCTCAGTAGGAGTCTTCTGTCAGAAAACGAAAAACAGTAA
>OTU_580
CTGAAGGCATAGAGCATCTTTGAGACTGCGTCGTCGTCCAACGACGTGTGCTCGGACGCTCAATTCTTTCTTTATCCACA
CACCTTTGTGCACCAATGGGACGCAAGTCCCCTTTTACACACAAATACCAAGTTATATGCATGTCTTATTGTTACTTAAA
AATAATAAA
>OTU_581
AAAATGTTTGGTCTTGTGCCAAAACAACATTTGTGTGCACTATTGTCTGTCTTTGGTAGTTCGAGTCGCGCTCAGATGTT
AACACTCCGAGCGCCTACCCGTAAGGGTTGGGCTACCGCCTTTATGTTAAACCTTTTGTATTTGTTTTTTATGTCTGAAC
GAAGAGTTAGTCTTTATTGATTAATGATTTGAATA
>OTU_582
ATGAATTTTTAGGGCGCTCTTTTTAGAGGTCCGACCAATTTCATTTCCACACACCGTGAACACACTTCATTTTTTACACA
CAATTTATAAACACACAAGTCTATAAGAATGTATAAAGTCTCTTAATTGAGCATAAAGTTATAATA
>OTU_583
CCGAGTTTACAACTCCCAAACCCCTGTGAACATACCTATTGTTGCCTCGGCGGATCAGCCCGGCCCCGGTAAAACGGGAC
GGCCCGCCAGAGGACCCCTAAACTCTGTTTTTAGTGTAACTTCTGAGTAAAACAAACAAATAAATCA
>OTU_584
AAACAATCTTCGTCTTTTTTTGCAGGGGCCAGCCGTAGAGCTGCCATATCGACGAGAATTTTGCCGTCGGGGTTTCCTGG
TAAGTCCCAGGGACCGCGGGGACGGGGTTCGCGACGTAAAATTGGACAGCTCTTCGGTGGGTCGCGCATGAAAGCACACC
TTGTGTGAACCGTAATATCATCCACGTAATATTCATTTTGCAGTCTAAAGTCTTTTTCTTTCATATATCGTTGAGAAATA
TGGAAAAAA
>OTU_585
AAAAATATTTGGTCTTGTGCCAAATCAACACTTGTGTGCACTATTGTCTGTATTTGGTAGTTCGAGTGCGTTCCTGGAGC
TCAACACTCCGCTGAGGGACGCCTACCACTGCGTTGCGGGGTAGGTTGCTGGATGTGACTCTGTTGCATCCTCGCGGCTC
CTCGTATGCTTTGGTTGGGCTACCGCCTTTTTGACAAACTTATTGTTTTTGTTTTTTTGTCTGAACGAAGATTTAATCTT
TATTGATTAATGATTTGAAAA
>OTU_586
GTAAACTTTGGGAACTTTCTGTTCTCCAACACTGTGTGCACCATTGTCTGTCTCTGGCGGAAGCAGGAGATTTTGGACCG
AACCCTGCACCCGGAAACGGGTGTGAAGGTTCCATGGTCTGGGTTTCCCTCCGCCGAACGCTTTAGCATAACCCATGTCT
TTGTATTTTGTCTGATCTTGGATTCTTGGTCTGTCACCGTGAGGTGCACAGCTGAAAATCTTTAAAA
>OTU_587
TCGTAGGGCTTCGGCCCTGTCGAGATAGAACCCTTGCCTTTTTGAGTACCTTTTCGTTTCCTCGGCAGGCTCGCCTGCCA
ATGGGGACCCCAACAAACACTTTGCAGTACCTGTAAACAGTCTGAACAAACTTTTAAAAATTA
>OTU_588
CTGGGTTTTTGGGCTCTGCCCGCCACCCGCCCTCTGTTATCAGTGACTATTGTTTCGGCAGTGGGCAACCACGGCCGGCA
GCACTCTTGAGTACTCTGAAGTCTGATGCTCTGAAAATAAAAA
>OTU_589
CCGAGTCTATTGGGGGTTGAGCTGGCCTTTCGGGGCACTGTGCTCGCCTTCTAATCCACTCTATACACCTGTGCACCTTT
TGTGGGTATTTAATGTGCATGAATGGGGGTTGGATAACGACCTCCGGAAGTGCGCATATACTCATGTTTACACACACTAT
GTATGTCCTAGAATGTCATTTGCGATAATACGCATCTAAATA
>OTU_590
CCGAGTGTAGGGTTCCATTCTCTGGGCCCAACCTCCCACCCGTGTCTATCGTACCTTGTTGCTTCGGCGGGCCCGCCGTT
TCGACGGCCGCCGGGGGGCTTCTGCCCCCTGGCCCGCGCCCGCCGGAGACACACATGAACTCTGTCTGATCTAGTGGAGT
CTGAGTTGATTGTCTTGCAATCAGTTA
>OTU_591
CAGAGTTGAAAAACTCCCTAAACCATCGCGAACGTTACCCTTAACCGTTGCTTCGGCGGGCGGTCCACAAGACCCCCTTG
GCCCCCCTTTCGCGGGGGGGCGCCCGCCGGAGGTCACGTTTTAAACTCTTGATACCTGTACGGCCTCTCTGAGTATTCTG
TACTGAATTAAGTCA
>OTU_592
AAGATTCTTCGGATGTGCGCTCCGGCTGCACTCCGAACCCCATTTCACACACCGTGCGCTTCGAGTGGGGAGACCCGCTC
GCCTTTCTTACATCTCACAACCAAACCAGAATGTTTTCATACCATAACTTAATA
>OTU_593
CCGAGTTTACAACTCCCAAACCCCTGTGAACATACCTTATTGTTGCCTCGGCGGATCAGCCCGCGCCCCGTAAAACGGGA
CGGCCCGCCAGAGGACCCAAACTCTATTGTATTTTAGTGTATCTTCTGAGTAACACAAACAAATAAATCA
>OTU_594
ACGAGTTCTGACTTGGGTTGTCGCTGGTCCTCCGGGACATGTGCACACTCAATGCTCATCCACTCACCCCTGTGCACACT
TGTAGTCTCTCTAATGGATGTTGAAGGCCTCACGGCTGGATCTATCTAACGGGGGGATTACGTTTTTATACACGCATAAA
GTCTAGAATGTAATCTTTGCTATAAACGCATTTAATA
>OTU_595
ACGAGTTAGGGTCTCTCAGGCCCGATCTCCCAACCCTTTGTTTACTTGACCATTGTTGCTTCGGCGTGCCCGTCTCCAGG
GACCGCCGGGGGACCGTGACACGTCTCCTGGCCCGCGCCCGCCGATAGCCCCAACCTCAAAATTCTTAACTAAACGTGTC
TTATCTAAGTACCAAAACTTAATTAAAGCAAA
>OTU_596
CCGAGTTAGGGTCTCCCACGGCCCGACCTCCCAACCCTCTGTCTAATCATACCTATTGTTGCTTCGGCGGGACGGTCTCC
CCAGACCGCCGGAGGGTGCACCTGCCCCTCTGGAGAGCGCCCGCCGACGGCCCCCAATCTCAAAACTCTTGAACAAAACC
GTGATGCCTAAAGTGACCTTTTGTATAATTACAAAAAACA
>OTU_597
CCGAGTTTCTACTCTAAACCCTTGCGAACCTACCTTCATGTGCTTCGGCGGGCCTCCCCCGGGGGGGCTCAGCACGGCCC
GCCGATGGCACCAAAAATCTCTGTCAAGAGTCTTCTGAGTGGACAAAAAAAACAAGTCA
>OTU_598
ATGTAAATTAGGCTTCCGCGACAAAACCGGAGCTGCCACATGCGGCACCGTTTTGGAGCGTGAAACTTACACACCTTTTG
TGAACCGTACATCATTTTCCAACGTCTTATTTAAAAGTCTAAAGTAAAAAGTTGATCTTATTCATTTCACGAATATGAAA
AAA
>OTU_599
AAGAGTTGCAAAGCTCCTTATAACCATCTGTGAACTCGTCCGTCAGTGTTGCTTCGGCGGGTGGCCCCAGGGGGGGCCGT
AGCCCGAACCCCTCTCCGGATGGGGGGGCGGCGCCCGCCGGAAGTACGAAACTCTTCTGTATTTTATTGGTATCTCTGAT
TTAAACAAATAAGTCA
>OTU_600
CAGAGTTCATGCCCTCACGGGTAGACCTCCCACCCTTGTGTATCTCTACCATGTTGCTTTGGCAGGCTGCTGGCCCCCCG
CGGGGGACAGCCCCGGCGCCCTCGGGCCCGAGAGTCGCCTGCCGGAGGAAAACAAACTCTGAACTGTCAGTGTCGTCTGA
GTACTATATCTTAATAGTTA
>OTU_601
ACGATGTTCAACGGATGTGCTGGCGAGTAACGTCGCATGTGCACTCCTTAACACCTTTACACACCTGTGAACCTCGAACC
GCGCTCTTTCCTTCGGGAGGTGCGTGTGTTCATTCTTTACAAAATCCTGTTGACTTGAGCTCTGGAACGTAGATTGTTGT
AATTAAAAA
>OTU_602
GTGAACGCCCTCACGGGCTTATAACTATTCCAAACCTCTGTGAACCGTGCCCTTCGGGGCTATTTTACAAACATGGTGTA
ATGAACGTCATATATCATAACAAAACA
>OTU_603
CAGAGTTGCAAAACTCCCAAACCATTGTGAACGTTACCTTTAACCGTTGCTTCGGCGGGCGGCCCCGGGACCACTCCCGG
GGCCCCTGGGCCCCCTAGCGGGGCGCCCGCCGGAGGTCACCTAACTCTTGATAATTTAAGGCCTCTCTGAGTCTTCTGTA
CTGAATAAGTCA
>OTU_604
CATTTGCAGTCTCCCATAACTGCGTCGGGGGGCTCTAGTGCTCCTACTCACGTGGTTGAGCTTTGGCAACAACATGCATA
GAGCCCCTGTCTGCACCCTTGTCTTTTGCGCACTTATGTTTCCTCGGTAGGCTTGCCTGCCGGTTGGACAACTTTTAACC
CTTTTAATTTCAATCAGCGTCAGAATAATTTAATAATTA
>OTU_605
ACGTGCCCTTCGATGCGGTCCGGCCCCGAGAGATCGGGGATCGGCCGCCGCACCGAAACCGGCCCCACCCGTGCTTACCT
TGACCACGTTGCCTTGGCGGGCCCCGTCAGGCCTAACAGCCTGGCAGCCGGGGTGCCTAACGGCCCCTGGACAGTGCCCG
CCGATGGCCCCAATTGAACTCTGAACCGTAGTGATTGAATGTCTGAGTCCCATTGAAGAAATAAGCA
>OTU_606
CCGAGAAACGGGCTCCGGCTCGATCTCCACCCACTGTGTATCGATTTGAACCAGACCGGAAACGGTAGGGTCAATCAACT
CTTGTCCTACGGGACTCATGAAAAAAAAATTA
>OTU_607
CTGAATAACCGTAAGGGTCTTGAGACTACGTTCTACGGGACGTGTGCTGCGACCCTTACAACCCTTCATCCACACACACC
TTTGTGCACCATTGGGACGTTGAAAGTCCCCTTTTTTATTACAAACACCGAGTTTTCTATTGCATGTCGTTATGATACTC
TACGGAGTAACAATA
>OTU_608
CATATCATCCAGTGTGGTCGCGGCCTCCGGGTTCTTCCCGGGCGGTAGGAGGTAACACTCTTCACGCGCCACGCGTTTGA
ATCCTTTTTTTACGAGCACCTTTCGTTCTCCTTCGGTGGGGCAACCTGCCGTTGGAACTATACAAAACCTTTTTTGCATC
TAGCATTACCTGTTCCGATAACAAACAATCGTTA
>OTU_609
AAAGTGCCCCGTCCGAACCCATAAGGATCTGGGGACCACACCACTGACCCGCACGTCCCCGCCCTGGCGGGTGGGCACGT
GTCGAAGTTGTGGTTTATGTGTCCACCCTATGTGAAACTTGGAAACTTTGCTTCAGCAGCACCTTGCGGGCGACCGCTCG
GGTAAGGCTGCCAGAGGCCCACCTGAAACTAGTTGATGAAATGTCATGCTGTCTGATACTTTGCAATTTGAGAAATCAAA
TGATATTA
>OTU_610
TCGTGGGGCTACGGCTCCTTCGAGGGAGAACCCTTGCCTTTTCGAGCACCTGTTTGTTTCCTCGGCAGGCCCGCCTGCCA
ATGGGGACCCCTTAAAACCTTTGCAATAACCTGTACCGATAATCGTCTGAACAAAAAATACTAAATACA
>OTU_611
AATTAACAATATCTAGATGTCTCCATAATTAAGTGCTAACTAATTTCAGGTGAACCTGCGGAAGGATCACTATCGAGTTC
TGACCGAAAGGTCGACTCCCACCCTTTGTGTACTGCGACCAGTTGCTTCGGCGGGCCGATTGCTTAGCGACCATCGGCTA
TTCAGCGGGTGTGCGCCCGTCGAAGGACCTTTTAAACTCTGTCTTGAAGTTGTCTGAGTCTATATGAAAAAGTTTA
>OTU_612
GTGAATCTAGGGTGTCCAATTTAACTTGGAGCCCGAACTCTCACTTTCTAACCCTGTGCATCTGTTTCTGGTTAGTAGCG
TCTCTTCGGAGCGTGAACCCCATTCACTTATAAACACAAAGTCTATGAATGTAATAAATCATAACAAAACA
>OTU_613
CCGAGTTATTCCAACTCCCAACCCCTGTGAATTATACCTTTAATTGTTGCTTCGGCGGGACTTCGCGCCCGCCGGGGACC
CAAACCTTCTGAATTTTTTAATAAGTATCTTCTGAGTGGTTAAAAGAAAATGAATCA
>OTU_614
CACAAATATCTCGGGAGGGGCTGGGCCCAGTGTGCGCGACTCGTTTGCGTACATTGACCCGCCCTTTTCTGAATATTCTA
CCCATGTCTTTTGCGTACTACTTGTTTCCTTGGTGGGCTTGCCTGCCAGTAGGACACTTATTTAAACCACTTGTAATTGC
AGTCAGCGTCAGTAAAACATAATAGTTA
>OTU_615
CTGTGGGGTGTATGCCCCACTGAGATAGCACCCTTGTCTTTGAAGTACTCTCCGTTTCCTCGGCAGGCCTGCCTGCCAAT
GGGGACAACAGCTAAACCCTTTTTTGTAGTAGTAGTACACGTACCCAAAAAAACAAATTAATCA
>OTU_616
AAAAATATTTGGTCTCGTGCCAAATTAACATTTGTGTGCACCATTGTCTGTATTTGGTAGTTCGAGTGCGTTCCTGGAGC
TCAACACTCCATTTGGGAACGCCTACCACTGCGTGGCGGGGTAGGTTGCAGGACGAGACTTTTGTCGAATCTTGGGACTC
CTTGCCTGCTTTGGTTGGGCTACCGCCTTTTTTGAAAAACAATTTTGTTTCTTTTTTTTGTCTGAACGAAGATTTAGTCT
TTATTGATTAATGATTTGAAAA
>OTU_617
ACAATTTGGTTTCATACCAAACACTGTGTGCATAGGATTTGTCTCTGGCGGTGGTGCTTGCCTTAAACATGTTACACTCT
AATCCAGTGTGACCTCTGGCCACCGCCAAACACTATTTGTTCGGATGCCCTTTGCGGGGGTGTCTGGTCAAGTAGTTGAT
AAACATAATGTATATCTGTCTGATATTTGTTTTTTAATGTAAAAA
>OTU_618
CCGAGTGAGGGCCCTCTGGGTCCAACCTCCCACCCGTGTTTATCGTACCTTGTTGCTTCGGCGGGCCCGCCGCAAGGCCG
CCGGGGGGCTTCCGTCCCCGGGTCCGCGCCCGCCGAAGACACCTGTGAACGCTGTCTGAAGATTGCAGTCTGAGCGAAAA
GCTAAAATGTATTA
>OTU_619
AACAATATTGTCGGGGGCCGGACCCAAGGTGCGTGCCCGCCAGCTTCGGCTGGTGTGCGCCGCGTACTTTGACCCGCCTG
TCTGAATATTCTACCCATGTCTTTTGCGTACTATTTGTTTCCTCGGCAGGCTTGCCTGCCGTTAGGACACTATAAACCCT
TTTGTAATTGCAATCAGCGTCAGAAAAACACAATAGTTA
>OTU_620
AAAAAGATCTTTGAGGGGATCGCTTCGTCCGTCTCCGAGAGTCGCTCGTCGGCCCGAAGGGCAGGCGATGTCGGTTCCCT
CATTCTACCCACCCATCTCTCTATTTTTTAAACTTTTTTAAAACCTGTTCATGTTTAATTTCTTTCCGACTCTTCGGATG
CGGAGAAAAATCAAACAAA
>OTU_621
TCGAGTTGATCGCTAGTAATAGTGATACTCCCACCCTTGAATACATTTGTTGATAATCAACTTCGGCGGGACCTCTGTAA
AGAGCTTGTCTTTGGATGGGTTGTGCCCGCCGAGCACTTTTTAACTCTGATAACTTGTAAAGTCTGAGTTTACATTTTAA
TAAATCA
>OTU_622
ACGAGTTAGGGTCCCCTCGGGGGCCCGAACCTCCCACCCTTTGTCGTCGAACAAACCTTTGTTGCTTTGGCCGGACAGCG
TCCGTCCCCCGCGAGGGGGTACCGTCCGCCGCCGGGTCCTCGGACCTGACGAGCGCCGGCCAGAGTCAAACCACAACTCT
TCTTTTGAACAGTCTAGTCTGAGTACAAAGATTTTAAATCAAATTA
>OTU_623
TCTATTTTAACGGTGTTGGTTGCGGCCCCTGGTAACCCCGGGCGGTAGAGGTAACACTCGTACGCGCCACATGCCTTAAT
CCTTTTTTACGAGCACCTTTCGTTCTCCTTCGGTGGGGCAACCTGCCGCTGGAACTTATCAAAACCTTTTTTGCATCTAG
CATTACCTGTTCTGATACAAACAATCGTTA
>OTU_624
ATGAATAAACTTGGTCGAGTTGTGCTGGTCCTTCGGGACATGTGCACGCTTGCCACCAATTTTAACCACCTGTGCACCTT
TTGTAGACTAGAAACGTTTCTCGAGGCAACTCGGATTGAGAATTGCTGCGCGCAAGCCGGCTGTTCTTGTGTTTCTTAGT
CTATGTTTTATATACTCCGAATGTATGTATCAGAATGTATTGCTAGGCCTTAGTGCCTTTAAATCAAATA
>OTU_625
TCGAATAAATCTGGCGCTGGTTGTAGCTGGCTCTCTGGAGCATGTGCACGCCTCGTCACCTTTATCTTTCCACCTGTGCA
CACACTGTAGTCCTGGATACCTCTCGCCGAAAGGCGGATGCGGAGGCTGCTGCTGCTGCGAAAGCTCAGCTTCCTCTGAA
TTTCCAGGTCTATGCCTTTTTACACACCCCAAACGAATGTTATAGAATGTATTCATCGGGCCTTTGTGCCTATAAACCTA
ATA
>OTU_626
CATGATTTAACAGGGAGTGGAGGCTTCGGCCAAAGCTCTGTCTGAACCCATGTCTTTTGCGTACTACTTGTTTCCTCGGT
GGGCTTGCCTGCCGATAGGACAACCTTAAACTCTTTGCAATTGCAATCAGCGTCTGATAAAACTTAATAATTA
>OTU_627
ATGATTGGCCTCAGGGCCTTGTCAATTATTAATCCCAACGCCTCTGTGAACCGTTTTCGGCCCTCGGGCTGATCTTTTTA
CAATACAAACACTGTGTAATGAACGTCTTGTTATCTTAACAAAACA
>OTU_628
CAGAGTTTTCTAAACTCCCAAACCTTTGTGAACTTACCACTGTTGCCTCGGCGGAAGCTATTGGGGTTACCCTGTAGCGA
CCGCCGGTGGACCAACCCAACTCTTGTAATTTTGAGAAATCTGAGAGTCTTATATAAATAAGTCA
>OTU_629
CCGAGTTTACAAACTCCCAAACCCCTGTGGACTACCATTTTTACTGTTGCTTCGGCGGCGAATCCCCTCTGGGGGCTAGC
CGTCCGAGGACCCAAAACCAAACTTTTACTGTTTTCTTTGTTAGCTTCTGAGTGAACAAGCAAATCAATTA
>OTU_630
CTGCTTGCTTACGGTTTCGCTCGGGCAACCGAGCGAGGCCGGGCATTGCTACCCTTGCTTATGTATACCTATTGTTATTC
CCTCGGCGGGGAGACCCGCCGCTGGGACCACATAAACTCTTTTGTATGAAGCATCAAAACTTCTGAAAACAAATTAATAA
TCA
>OTU_631
CACAAAAAATATGAAGGCTGTACGCGGCTGTGTCTCTCTCTTTTGGGGGGCCCAGCTTTGCGGAGGCTGAAATATTTTTC
ACCCATGTCTTTTGCGCACTTGTTGTTTCCTGGGCGGGTTTCGCCCGCCACCAGGACCACACCATAAACCTTTTTATGCA
GTTGCAATCAGCGTCAGTATAACAAATGTAAATCATTTA
>OTU_632
CAGAGTTGCAAAACTCCCCAAACCATTGTGAACCTTACCTTCAACCGTTGCTTCGGCGGGCGGGCCACAGCGCCCCCCGG
GCCCCCCAGCGGGGCGCCCGCCGGAGGATACCCAAACTCTTGATACTTTATGGCCTCTCTGAGTCTTCTGTACTGAATAA
GTCA
>OTU_633
CAGAGTTGCAAAACTCCCTAAACCCACTGTGAATCTACCTGTTTTGTTGCTTCGGCGGGCAGCCCCAGGGCGGGGCCGCG
CCGGGGAGAGTCCCAGGTGCCCGCCGGAGGTTCTGAAACTCTAGCTGTTTTAGCTGTCTGAGCACTGCAAGCAATAAGTC
A
>OTU_634
ACGTGCCCTTCGGTGCGGTCCGGCCCCGAGAGATCGGGGACCGGCCGCCGCACCGGAACCGGCCCCACCCGTGTTTACCT
TGACCACGTTGCCTTGGCGGGCCCCGTCCGGCCTAACCGCCGGACCGCTGGGAAGCCTAGCGGCTCCTGGCCAGTGCCCG
CCGATGGCCTCAATTGAACTCTGAACCGAAGTGATTGAACGTCTGAGTCCTACTTAAAGATAAGTA
>OTU_635
CAGAGTTGAAAAACTCCCCTAAACCATTGTGAACCTACCACTAAACAGTTGCTTCGGCGGGTGGGCGGCCCTCCCCTCCC
CAGGGAAGGGGCGCCCCGCTAGACCGCCCGCCGGAGGTACCCAAAACTCTTGTTTAACTAAAGGCCTCTCTGAGTACTGT
ACTTAAATAAGTCA
>OTU_636
CCTTTTGGTTGTAGATTGTGGGCGACCACCATTCTACGGCTAATTCAACCCTTGATTTTTAAGTACTTCTTGTTTCCTTG
GTGGGGAAACCCACCATAGGACCTTTCCAAAACTCTTTGTAATTGAAATCAGCGTCAGTAAACTTGAATTATTA
>OTU_637
AAGAGTTGGGGTCCTTCGGGGCCCGATCTCCCACCCTTTGTTGTCGCGAATTTGTTGCCTCGGCGGGTTTGTCTTCATGG
CAGACGGGCTCCGGCCCACCCCGCCGCAGGACCATCCAAACTCTGCTTTAACAATGCAGTCTGAGAAGATTTAATAATAA
ATCA
>OTU_638
TTGAATAAACTTGGTGGGTTGTAGCTGGCTTTTCGAAGCATGTGCACACCTATCATCTTTATCTATCATCCACCTGTGCA
CCTTTTGTAGTCTTGTGAAATGAGAATAAGCTGACCCTCGATATTTCGGATGTGGGGAATGTTGCGTGAAAGCGTAGCTC
TCTCCAAAATGCTTATGATCCATTTCCTGGACTATGACTTTTCATATACCATGTAGTATGTTGCAGAATGTATCAATTGG
GACTCAGTGCCTATAAAACACAATA
>OTU_639
CTGAAGATAATGGGATCTTGAGACTGCGTTTAATCTACGTGTGCTCGGTCCTTACTCTTTTATCCACACACACCTTTGTG
CACTATGGGGATGTCAAAGTCCCCCTTACATTAAACACCAAGTTTATTACGCATGTTTTATAAACTACTCTAAGGAGTAA
AATGTA
>OTU_640
CCGAGTTTCGAGTCGCTCCTGGCGACTCTCTCTCCCACACCGTGCGTACGCATGTCATTTACGTTTTCAAACACAAAGGC
GAATGTGTCTAAACAACCGAAATCAAACAAAGCAA
>OTU_641
GAAAATTTTGGAGCTCTGCTTCAAATACACTGTGTGCACTGTTTGCTGTCTCTGGCAGATCGCACGAGGTGTTCCATTGT
TTTGTTCTGTGTAGGGATATATGCCCTAAACAGGGGAACAATACTTCACCTCTGGCCCTGCCGATGGTGGTCCTCCTTGT
GGGGACCGCCGTGTCAACAACTCTTTATATTTTTTTGTCTGATACTTCTTCACCTAGTGTGAGAGAATCATAAA
>OTU_642
CAGAGTTATTTACAACTCCAAACCCATGTGAACTTACCACTGTTGCCTCGGCGGGTCGAGCCTACCTGGTACCTACCCGG
TAGGAGCGCCGCCGGTGGACACCCAAACTCTTTGTCATTTACTGTGGCTTCTGAGCAACGATCATAATAAGTTA
>OTU_643
TCGTGGGGCTTCGGCCCTATCGAGATAGAACCCTTGCCTTTTTGAGTACCTTTCGTTTCCTCGGTAGGCTCGCCTGCCGG
TGGACAACCAAACCAAACCCTGTAATATCATCTGTAATAGTCTGAGTAAACAAAAATTAAATCA
>OTU_644
AAGTGCCTTCGGGCCGACCCGTCCCCATCAGGGGCGGGTCGGTTCCGATCCCGGCCCCACCCGTGTTTACATAACCGCGT
TGCCTTGGCGGGCCTCGCCGGCCTTCAAACGCCGGCAGTTGGGGGGGTTCCTTTCCCCCTTGGCCAGCGCCCGCCAGTGG
ACCGTTTGAACCCGATATTTTAAAGATGCTGTCTGAGTTTGATTGAATCAAATCA
>OTU_645
AAAAAGATTTGGTCTTGTGCCAAATTAACATCTGTGTGCACTATTGTCTGTCTTTGGCAGTTCGAGCGCTCTCCCGGAGC
TCAACACTCTCGGGTAAGCCTACCCCTTGCCTTGTGCGGGGGGTTGGACTGCCGCCTTTTTATGATAAACATTTTGTTTT
GAGTTTTTGTCTGAACGAAGAGTTAATCTTTACTGATTAATGATTTGAATA
>OTU_646
ACAAATCTAAACAAAACAACACACACACACACCTGTGAAGCGCAGCGCATGCATGCATGCGGCTGTTGTCTGGCCGTGGC
AGACAGCGTTGCTGTCTGTTGCGTGCCGGTACATTACATTTACGCAATTGCCTTAGTATAGCAGTAATACAACA
>OTU_647
CCGTGCCGTGGCGGCCGCCCCCCCGGGGTTGGCCGCTCACCGTGCCACCCGTGTCTACCGTACCTGTTGCTTCGGCGGGC
CTGCGGGCCTCGCTCGCTGCCGGGGGACCTGGTCCCCGGGCTCGTGCCCGCCGGAGACACACTAAACCCTCGTTTAAAGA
CTACCGTCTGAGTGATTAAGAAATCGTTTA
>OTU_648
TCAATTTGGCGAACCGAGCGTCTGCGAGGTTTTGCGATCAAATTTGTATTTAAAACCCAGCTCTTTAACGTTTATAATAT
TTATCATATGAATCATATAAAAAAAGA
>OTU_649
CCGAGTTCTCGGGCTTCGGCTCGACTCTCCCACCCTTTGTGAACATACCTCTGTTGCTTTGGCGCGGCTCCCGGGCTCTC
CCGCCCGGGCTCTCCCGCCAGAGGACCTTCAAACTCCAGTCAGTAAACGTCGACGTCTGATAAGCAAGTTTAATAAACTA
>OTU_650
CTGAGTGTAAAAACTCCAAACCCATGTGAACTTACCACTTGTTGCCTCGGCGCAAGGGTCTCTCGAAAGAGGGGCCGGCG
CCGGTGGACTACTAAACTCTTGTTAATATTGGCATTCTGAATAAAAAACTTAATAAGTTA
>OTU_651
AAAAATGTTTGGTCTTGTGCCAAAACAACATTTGTGTGCACTATTGTCTGTCTTTGGTAGTTCGAGTTGCCCTCGAGGTT
CAACGCCTCGAGCGCCTACCCGCAAGGGTTGGGCTACCGCCTTTTTTGACAAACTTTTTGTATTTGTTTTTTATGTCTGA
ACGAAGAGTTAGTCTTTATTGATTAATGATTTGAATA
>OTU_652
TTGAATAAACTTGATGGGTTGTCGCTGGCTTCTAGGAGCATGTGCACGCCTGTCATCTTTATCAATCCACCTGTGCACCT
TCTGTAGTTTTGGTAGGAATGAGCGTGAAACTTGTCGAGGATATAACTATCCTCGGGAAATGGGTCTGCCACACGAAAGT
GTGACTGACCTTGATGATCGCGCGAGTTTCTCCAATTCTATGTCTTCCATATACCACGTAGAAAGTCTTAGAATGTTTTC
ATTAGGTCTTAGTGCCTATAAAACAATATA
>OTU_653
TCAATTTGGCGAACCGAGCGTCTGCGAGGTTTTGCGATCAAATTTGTATTTAAAACCCACTCTTTAATGTTTATAATGTT
ATCATATGAATTGTATAAAAAAAAGA
>OTU_654
CTGAGTTAACGGGTTCTAATTTATTAGGCCCAAACTCCCACCCTTTGTGTATTAAAAATTACTTTTCTTGTTGCTTTGGC
GGGTTTGATCTCCCTAAAATCCTTTTTTAGTGGTAGGGACGCCCGCCAAAGTATACAACCACCAAAACTCGTTATAACCG
CGTATTGTCTGAGAAAACAAACAAAAATTA
>OTU_655
ATGAATAAATGTAGAGTCGGTTGTAGCTGGCCTCTTCGAGGCATGTGCACGCCTTCTCTTTCATCCACACACCCCCTGTG
CACTTGTGAGACGGAGACAGGTCCTTTAACCGGGACGGTTTCCGTCTATTGATACATAAAATCTAATTAATTAAATCTGA
ATGTAATTTGATGTAACGCATCTAATAC
>OTU_656
AAAAATGACTTTGGTCTCGTACCAAAATCAACACCTGTGTGCACCCACTGTCTGTCTTTGGTAGTTCGAGTCGCCCCTGC
AATGGAACTCAACATTCCGCAGGTGTGCTACCCACCTCCGGGTGTGCGCTCCGGCGCCGCGCCTGGAGGGTTCGGGTTGG
GCTACCGCCTTTGTTGAACAAACCTTTTGTTTTTGCATATCCAGTCTGAAATTTTAGAGTTGATCTTAACCGATTAATGA
TTAAAATA
>OTU_657
CCGAGTTGATTCGAGCTTCGGCTCGACTCTCCCACCCTTTGTTTACCTACCTCTGTTGCTTTGGCGGTGCCGCCCCCGGG
CGCCCGCCAGAGGACTTCAAAACTCCAGTCAGTGAACGTCTCAGTCTGAAAAACAAGTTAATAAACTA
>OTU_658
CCTAGAGTTGTAGGCTTTGCCTGCTATCTCTTACCCATGTCTTTTGAGTACCTTACGTTTCCTCGGCGGGTCCGCCCGCC
GATTGGACACTTTAAACCCTTTGCAGTTGCAATCAGCGTCAGTATAATAATTCAATTTATTA
>OTU_659
TCAATTTGGCGAACCGAGCTTCTGCGAGGTTTTGCGATCAAATTTGTATTTAAAACCCAACTCTTTTAATGTTATAATGT
TATCATATGAATCATATAAAAAAAAGA
>OTU_660
TTGAATTTAATGTAGAGTTGGTTGTAGCTGGCCTAATTAATATTTGGGCATGTGCACACCTTCTCTTTCATCCACACACA
CCTGTGCACCTGTGAGACAGAGTGGGAATTTTAATTCAATTTAATTGGACCCTCTGTCTACTGAATTCATACAAACTCTA
TTTATTATAAAATGAATGTAATTGATGTAACGCATCTAATAC
>OTU_661
ACGAGTTAGGGTCTCTCCAGGCCCGACCTCCCAACCCTTTGTTTACCTTGCTGCATGTTGCTTTGGCGGACCCGTCTCAC
GACCGCCCCTGGGACCGCCGAGAGGCGTCCCTGGGCCCGTGTCCGCCGATAGCCAACCTAAACTCTTGGATGAATCGTGT
TTTTGTGTCTGAGTCTTATGATTAAATCACAAGCAAA
>OTU_662
CAGAAGTTAAACACTTGGGGAACGGACTCGCCTTTCGGGGCTCGAGGCCTGACTCCATTTGTAACAAACTTTCAACCACT
TGTGAATTTGTAATAATTATATCTCACCAATTGACTGTTAACGAAGTCTGATTCAAATTGCATTGGTGTTTATAGACACT
AGTAAAATATGAAA
>OTU_663
CCAAATTAGCGGCTTCGGCCGTCGTGACGGGGCGACCCTGATCGAAAAACCCCCTTGTGAAAACCCTTCGTTGCCTCGGC
GGCACTTCCCCTCCTTCCTTCGAGGTGAGGGGGGAAGGTCAGTCCGCCGGCGGCGTTGAAAACCCCAGTTTCTCTTTTGA
AAAATCTGTCTGAAAAATCTTTAGTCAATGACTATA
>OTU_664
CAGAGTTGCAAAACTCCCTAAACCATTGTGAACCTACCGCTAAACAGTTGCTTCGGCGGGTGGCGGGCTCCCCCAGGGGG
GCCGGCCGCCGAGCCCGCCGGAGGAAACCAAACTCTTGTTTTACTACTGGCCTCTCTGAGTATACTTAAATAAGTCA
>OTU_665
CCAGTAACCCCTGTCTCCGGATGGGAGGACTACCAACCCTTTGTTGTCCGACCGCGTTGCCTCCGGGGCGACCCTGACCT
CCGGGTCTTGGGGACCCCGGGTGGACACCTAAACTCTGCGTAACTTTGTAGTCTGAGTAAGAGATTTAATAAATTA
>OTU_666
CCGTGCTGTGGTGACCCGTCTCCCATCTCCTTGGGGGCGGTCACTCACTGGCCACCCGTGTCTACTTTACCTGTTGCTTC
GGCGGGCCTGCGGGCCTCAGCTCGCTGCCGGGAGGGTTTCTTCCTGGCTCGTGCCCGCCGAAGACCACTTAAAACTCTAG
TTAAAGATTGGCGTCTGAGTGATTAAAGAATCGTTA
>OTU_667
CTGAAGACATAGGGTTTGAGACTGCGTCCTTAATTGGCGTGTGCTCGACTCTTATTCTTATCCACACACACCTTTGTGCA
CCATGGGACAAATAAAAAATGTCCCCTTTTTTTTCACATAAAAAACCAGTTATTATGCATGTTTCTATGACTCTACGGAG
TTAATAATGTA
>OTU_668
AAGAGAGCCCGGGGCGCCCTTCGGGGCCTCCAGACCTCCCACCCTTTGTGAACGTTACCTTGAGTTGCTTTGGCGGGGCG
TGGCCAGAAATGGTCCCGCCGGCCCCCCCGGGGCTGGCGAGCCCCCGCCAGAGGATCATCAGAATCTTGCTTTAACAAAC
CGTCTGAAGAATGTACTATGAAAATAGCGAAAA
>OTU_669
ACAAATTGATTAGGCCCCTGGCTGTCCCAAAAGGGCGAAGGGGGAACAACCTAAACATTTGTGTGCACCATATCTGTCTT
TGGCAGTTCGAGTGTCCTGGGTGCGTAACTGCCCCAGGTACCTACTCAGGCGGACCATTTGTGGTCCGCCGAGGTTGGGC
TGCCGCCTTTTGAAAAACACCCTTTTATGTTTTATGTCTGAAATCATTTGATCTTTGAGATTGAATTTAAATA
>OTU_670
AAAATTTGGTTTCATACCAAACACTGTGTGCATCGGATTTGTCTCTGGCGGTGGTGCCTCGGCTTAAACATGTCACCGCT
TCACATTCGTTTGTGAAGAAGTGGCCTCTGGCCATCGCCGAAGTATACTGCGGGATGCTCTTCGTGAGCGATCTGTGGTA
TACCTGATAAACCAAATGTATAAAAATTTGTCTAAGATTCATTTATTTGAATTAAAAA
>OTU_671
AAGAGTTGGGGTCCTTACGGGGCCCGATCTCCCACCCTTTGTTGTCGCGAATTCGTTGCCTCGGCGGGTTGTTCTTCACC
GAACGACGGGCTCCGGCCCTCCCGCCGCAGGACCATCCAAACTCTTGTTTTAACAAATGCAGTCTGAGAAGATTTAATAA
TGAATCA
>OTU_672
TTGAGACTGGGTTTGCTCCGGCAGCCCGACCTCCAACCCCTTGTCTATCTACCTTTGTTGCCTCCGGTGTCTTGGGCCTG
GTTGCCCTCGCCCGGGAAAGGCTTTTTACAAAACCCTTTATGTTATAAACCTAGTCTTCTGAGAAAAACATTAATAAACT
TCA
>OTU_673
CAGAGATGGCCGCAGCTGCCGCAAGGTGGTGTGCGTGCCTATACTCATTTTCGTGCATGGATGTGGATCGTGTGTGGCCT
GTTTCCGAACAAACACACACCATCCTCTCTTTTCTTCATTTACATGTCTTTTCATATACATGGTCACAGACCAAACCAAT
TCA
>OTU_674
ATGAAGAAATAAGGGTGCTCTCGAGACCCGACTCTCATTATATTACCCTGTGCATTACACTTTTTTTTAAATTTAAACAC
TATCAAGTTTTGAATGTAATTAGCTTGTTTTGAACAAGTAAATAACAAAATA
>OTU_675
ATAAACGGCAAAGCTCGCAAGAGCCTAGCTTTAATATTATTCCATAACACCTGTGAACCTATTTGCCCTCCTTCGGGAGG
GTACACCTTACAAACATAACTGTAACGAATGTAAACCTATTGTAACATAATA
>OTU_676
CTGAGACTGGGTGCTTCGGCGCCCGACCTCCAACCCTTTGTCTACCTTACCACTGTTGCCTCGGCGGCCGCGGCTAACCG
TCGCTCCGCCGGTGGCCTATAACCAAAACTCTTGTTTAAACACCGTTCATCTGAGAATAAAAACAATAACTTCA
>OTU_677
CTGAGTGAGGGCCCTCTGGGTCCAACCTCCCACCCGTGTCTCTTGTACCATGTTGCTTCGGCGAGCCCGCCTCACGGCCG
CCGGGGGGCATCTGCCCCCGGGCCCGTGCCCGCCGAAGCCCCCTCTGAACGCTGTCTGAAGATTGCAGTCTGAGCGATAA
GCAAAAATTATTTA
>OTU_678
GAGATTATCTTCATCGTCACACCGTGAACCGGCTCCGGCCCAAACTTGATGTCCAGAATGTAATACCATAAAGAAA
>OTU_679
CCGAGTTAGGGTCGCCTCCCATAGCGCCCGACCTCCCAACCCTTTGTCTATGTTACCTCAGTTGCTTCGGTGGGCCGGAC
TCGGTCCTCCCTTCGGGGAGGTCGTGACCGCCGGTCTTATGGCTGGAGAGCCGCCCGCCGATGGCCACAACCAAAACTCT
TGATACCAAAACCTGTCGTCTAAATTTTTGATTTAAATAAAAACA
>OTU_680
CCGAGTTTTTACTCTAAACCCTGCAAACCTACCTCTAGATGCTTCGGCGACCAGCCCTTGGGGGGCACTACGCGAGCGCC
GATAGTATTCAAAATCTCTGTTAAAGTTTTCTGAATCACAAAAAACAAATCA
>OTU_681
AAAAATTGATCAAGCAAAGCTTTGCTGCTTTGCTGGGTGCAAACCCAAACCCATCTGTGAATCGTTTTTGTCTTTGGCGG
TGGGGGCTTTTTGACTGGAGACGCAAACGCTCTCTACGTCGGAACCTCTTGTCAGCAGCAAAGTACCGAAAGGCACATTG
TCTGCCGTGGACAAACCGCCAAACATTTCTTCAACAACTCTTTTGCTAGTTTTGTTTGTCTGATATATTTTACTTGTATG
AATATACAAAAA
>OTU_682
TTGAATAAACTTGATGGGTTGTCGCTGGCTTCAAGGAGCATGTGCACGCCTGTCATCTTTATCCATCCACCTGTGCACCT
TTTGTAGTCTTGGAGGTAATAAGCGTGAAAGCGCAAGTTTCTCCAAGTCTATGTATTTCATATATACCACGAATGTTATA
GAATGTTGTCATTAGGTCTCAGTGCCTATAAAACAAATA
>OTU_683
TTCTTCTCTATCGGGGGGCAGGAGTTGGAGATTGAGTACAGCAGCAGTGAAAGATCTCCCTTCTGCCCTGTCTGATTCTA
CCCATGATTTTTGTGTACTTATGTTTCCTCGACAGGTCCGCCTGTCAGAGGACCCTTTAAACCCATTGTAATTGCAGTCA
GCGTCAGATAAATTTAATAGTTA
>OTU_684
CAGAGTTCATGCCCTCACGGGTAGACCTCCCACCCTTGTGTATTTATACTATGTTGCTTTGGCAGGTTGCTGCCCCCCTC
GGGGGACAGCCCCAGCGCCTTCGGGCCTGGGAGTCGCCTGCCGGAGGAAAAACAAACTCTGAATTGTTAGTGTCGTCTGA
GTACTATATTTTAATAGTTA
>OTU_685
CCGAGTCTATTTGGGGGGGTTGAGCTGGCCTTTCGGGGCATGTGCTCGCCCTTCTAATCCCACTCTATACACCTGTGCAC
CTATTGTGGGTATAAGAGCGTGAAAGGGGGTTGGATAACGACCTCTGGAAGCGCGCATATACTCATGTTTATACACACTA
CGCATGTCCTAGAATGTCATTTATGCTATAAAACGCATTTTAAATA
>OTU_686
CACAAAAAAAGTATGAGGGTGTGTGGTGCTGGCAACAGCGTCCCCGCCCAAGTATCTTTTTTCACCCATGTCTTTTGCGC
ACTTTTTGTTTCCTGGGCGAGTTCGCTCGCCACCAGGACCCAACCATAAACCTTTTTTTTAAAGCAGTTGCAATCAGCGT
CAGTATAATAATTCAATTTATTA
>OTU_687
CTAAATATCCTAATTTATTGGCGTGAAACCCAATATATGCACCTGTGAATTTTACCGTCTCTGACAGTGCGGTTTCTGTG
GATGTCAAAGTTCCAGAAACTGTGCCGTTGGTTATATCTTATTTTATTTGTATTAATATATTTTTCTTGTCGTTAATTAT
TTTATTTCTTATAATTTATGTAA
>OTU_688
TTAAATACAATAATCCACACCTCTGTGCATCTTTGGATATCTGTTTTTCTTTTGCCAGTTTTGTTTTCGGTTATCCACTC
GTTAAAAATGGAAAACTAGCATTATTTTTCTTTACGTTTGAACCTCTTAAATTCTTTAAGAAATTTAAACAAAA
>OTU_689
CAGAGTTGCAAGACTCCCTAAACCATTGTGAACCTACCTTCTACCGTTGCTTCGGCGGGCGGGCCCAGCGCCCCCCGGCC
CCCGCGGGCGCCCGCCGGAGGATACCCAAAACTCTTGACATTAGTGGCCTCTCTGAGTATTCTTTACTGAATAAGTCA
>OTU_690
CTGAAGACAATGGGGTTTGGAGACTGCGTCCTAATTGGCGTGTGCTCGACTCCTACTCTTTATCCACACACACCTTTGTG
CACCATGGGGGCGAAAAGTCCCCCTTTTCTTATAAAACCGAGTTATAATGCATGCCTTATTTACTACTCTACGGAGTAAA
ATAATAA
>OTU_691
AAGAGTTAGGGTCTTCAAGGCCCGACCTCCCAACCCTATGTTTACTGAACCTCTGTTGCTTCGGCGGACCCGTCTCACGA
CCGCCGGAGGATTGCTGAGAGGCGTCCTCTGGCCAGCGTCCGCCGATAGCCAACCACTTGAACTCTGAATAAATCGTGTT
TAATGTCTAAGTCTATGATTAAATCAAAAGCAA
>OTU_692
CCGAGTTAGGGTCCCTCTGGGCCCGATCTCCAACCCTTTGTCTACCTTACCACTTGTTGCTTCGGTGGGCCCGCCTCCCT
GGTAATACGGGGTCGGCCGCCGGAGGGATCTAACACCCTCTGGCCCGCGCCCACCGATAGCCCTCAAACCAAAACTCTAT
ATGAATCGTGATTTTGTCTGAGAAACCATGAAAAAAATAAACA
>OTU_693
CCGAGTTTGCTTTTCTAGCTCGAAACCCACTGTGAACATACCTCTCATTCGTTGCTTCGGCGGCGGTTCTCTCTAGACCT
TCCTCCTCGGAGGGGTGTCTCCTGGGTCCAACCGTCGGAGGGACGCAAACCAAAACTCTTTTAACTTACTTCTCGAGTAT
TAATCTGAGTCGATATTTTTTAAATTATCA
>OTU_694
TCGAGTTAGGGTTCCTTTACGGGCCCGACCTCCAACCCGGTGTCTAAACTTACCACTGTTGCTTCGGCGGGCCCGCCTGT
AAAAGGGCCGCCGGGGGTGCTCGTCACCTCTGGCCCGCGCCCGTCGATAGCCCACAACAAACTCTTTTAAACCGTGTCAT
GTCTGAATAAACCAAAAAATTAAGCACA
>OTU_695
CTGAAGTATACCGGGGTCTTGAGACTGCGTTGTGACGTGTGCTCGGCCCTGATATTTTCTTATCCACACACACCTGTGCA
CGATGGGGGGTGAAATGCCCTCTTATCTTATCATAAACACCAAAGTATATGCATGTCTTAGTATTACTCTACGGAGTCTT
GTA
>OTU_696
CAGAGTTATCCAACTCCCAAACCCATGTGAACTTATCTCTTTGTTGCCTCGGCGCAAGCTACCCGGGACCCCGCGCCCCG
GGCGGCCCGCCGGCGGACAAACCACAACTCTGTTATCTTCGTTGATTATCTGAGCGTCTTATTTAATAAGTCA
>OTU_697
CTGAGAAACGGCGCCCTCGCGGCCCGACCCTCAAACCACCGAGTACCGTACCCCAACGTTGCCTCGGCGGGCGCCCCCCC
TCGCGGGGGACCCCGCCGGTGGACAAACACTTAACCGCTTTGTGTGACGAACGTCTGACAAAACCCTCGCGAATGCGAAA
AAGTA
>OTU_698
CACAAATATGAAGGCGGGCTGGCACTCCCTTTTGGGGGTTACAGTCTCGCTGAATTATTCACCCTTGTCTTTTGCGTACT
TCTTGTTTCCTTGGTGGGTTCGCCCACCATAGGACAAACCATTAAACCTTTTGTAATTGCAATCAGCGTCAGTAACAAAA
TTAATAATTA
>OTU_699
TAGAGCGAGCGGGCCTACTCCCCTCCTTCTACCCCCTGTGTACCTTCTGGACTCTGCCTCGGCGGCGCGGCGCCCCCTCC
TCGGAGGAGCGTGGTCGCCCGCCGGGGCCCCAACCCCAACCCTTCTGAACCGTGACGTCTGAGGTGTGACCACAAACGAA
ACA
>OTU_700
CAAATCGGGGGGTTGGGGGTTAGTGGGGTGGTTAGGAAGGGGGTTTTTGGGGTTTTAGAGCGGCTTGACGCGAGTCTAGC
GGTTTATCGTCCCAAATTCACCACCCTAACAACTATAACTCGCCACTCTATATGTTTACGCTTGAATGTTTGACAGAGTA
TTGTATCGGATAATATTGA
>OTU_701
CCGAGTGACCAGGCCCCGTCAGGGAGCCGGTTGCCTGACCTCTTGTCATCTGCTCTGGGTTCGAGGCCTCGCGCAGCGGG
TACCGCCTGTTGCGCGGGGTTCCGGACCCTCTACAAACTTCGGCGGGATCGGCAGGGGGGCCTCGGTTCCCCCGCTGTCC
GCCGGCGGCTCGCGCCGCGCCTGTATTCCCACAGCTCCTGTGATCAACCTGAAGTCTGAGTGATACATGCAAACAGAACA
>OTU_702
GAAAATTTGGGAAATTCGTTTCCTGAACACTGTGTGCATCATTGTCTGTCTCTGGTGGATGTCGGGGGATTCGTCCCTTG
TCCCGCCAAAATATGAAAGAACCTGTGTCTGTTTTTTTGTTTAGTCTGATCTTGGTTTCACCAGTCTGTCTCCTTCGGGG
GGTGGATCGAAATCTTGAAAA
>OTU_703
AAAAATTTTTGGTCTCGTGCCAAATCAACCTTTGTGTGCACTATTGTCTGTTTTTGGTAGTTCGAGCGGCGTTTCTGTGG
GCCTCAACAGCCCCGCCAACGCACTACCTGCTTGTCTCGCTTGCGAGTGAGTGGGTTGGGCTACCGCCTTTTTTGAACAA
ACCTTATGTTTTGAGTTTCAGTCTGAACGAAAAGTTGATCTTTTTTGATTAATGATTCTTATA
>OTU_704
TCAATTTGGCGAACCGAGCGTCCGTGAGGTTTTGCGATCAAATTTGTATTTAAAACCCAACTCTTTAACGTTTATAATAT
TATCATATGAATCATGTAAAAAAAAGA
>OTU_705
AGAAAAATGATTTAGGCCCCTTGCTTGCCCCGTGAAAAGGGTAAAAAGGGGAAAACCTAAACAACTGTGTGCACCATATC
TGTCTTTGGCAGCTCGAGTGTCCTGAGTTGCGTAACTGCCTCAGGTTCCTACCAAAGGCCTTCCCTTCAGGGTTTGCCGA
GAGGTTGGGCTGCCGCCATTTGAACAAACCTGCGTTTTTAATGAATTTTTGCCTGAAACTTGTTTGATCTTTATGATTGA
ATTTGATTA
>OTU_706
CCCTCGGCGTGGAATCCCCATGCCTACGCGGCGCTTCGGCGCTGTCGTTAACCCCTTGCCTATATATACCTGTTTGTTGC
TTCCTCGGTAGGGACGCCTGCCGTGGGACCCCCCATAAACCCCTTTGCAGTTGCAATTAATCTCTGATGTGGACATAAAA
TTTTA
>OTU_707
ACGAGGTAAAGAGTCTGGGACGACCGGACGCCTCTCACACTGTGCAGCTTGCGAGTAATGTTTGTTTCGGCGGGACGATT
TCGGGTGGCCCGGACTGCGGGTGGCCTGAGACCGTTGGGAGACTGGCGAGAGCCTGCCGAAAGCCACGATTCTTTGACGA
TTTTGATTGAGTCGATTTCTAAATGATTAATTGAACA
>OTU_708
GTGAATATTTCCGTTCAGCGTTTGTGGAAACACTTTTGCTGGGCGGAATTATACACCCCCCTTTGTGAACCTTTTAACGT
TTATTATTTGATGGGAGAAAGAAGGAGAGATCTGACTTTCTTCGCATCATGTTGGACCACACCTAGTGTTTTATGTGTTT
TGTGTCTCCATGCGATTCGATTGAGAAACGCGTATTTAATTATA
>OTU_709
CAGAGTTGAAAACTCCCTAAACCATCGCGAACGTTACCCTTAACCGTTGCTTCGGCGGGTGGTGTCTAACCACCCCTTGG
CCCTACCCCTTCGCGGGGGTGTGGGCGCCCGCCGGAGGTCACGTTTAACTCTTGATACCTGTAACGGCCTCTCTGAGTAT
TCTGTACTGAATTAAGTCA
>OTU_710
ACGAGTTAGGGTCTTCTAGGCCTGACCTCCCAACCCTTTGTTTACTGAACCACCGTTGCTTCGGCGGGCCCGTCTTACGA
CCGCCGGAGGATCGCTGAAAGGCGTGTCCTCTGGCCCGCGTCCGCCGAGAGCCAACCATTTAAAATTCTGTATGAATCGT
GTCTTATGTCTAAGTCTATGATTAAATGAAAAAGCA
>OTU_711
TCGTGGAGCTGCGGCTCCTTCGAGGGAGAACCCTTGCCTTTTCGAGCACCTGTTTGTTTCCTCGGCAGGCCCGCCTGCCA
ATGGGGACCCCCTAAAACCTTTGCAATAACCTGTACCGACAATCGTCTGAAATAAAAAAATACTAAATCA
>OTU_712
AAGAGTTGGGGTCCTCCGGGGCCCGATCTCCCACCCTTTGTTGTCGCGAATTTGTTGCCTCGGCGGGTTGTCTCCTCCAC
GGGGGACGACGGGCTCACGGCCCACCCGCCGCAGGACCATTCAAACTCTGATTTAACGATGCAGTCTGAGAAGATTTTAA
TAATAAATCA
>OTU_713
TCAATTTGGCGAACCGAGCGTCTGCGAGGTTTTGCGATCAAATTTGTATTTAAAACCCAACTCTTTAACGTTTATAATAT
TATCATATGAATCGTATAAAAAAAAGA
>OTU_714
CAGAGTTGCAAAACTCCCTAAACCATTGTGAACCTTACCTTTGAACCGTTGCTTCGGCGGGCGGGCCCCGTGCCCCCTGG
GCCCCTCGCGGGCGCCCGCCGGAGGTCACACAAACTCTTGATACTTTATGGCCTCTCTGAGTCTTCTGTACTGAATAAGT
CA
>OTU_715
ATGATTGACCTAACGGTCTTATCAAAAATCCCAACACCTCCGTGAACCGTATCCGGCCCTCGGGCCGTTTTTACATTACA
GACACTGTGTGAAGAACGTCTTGTTATCTTAACAAAACA
>OTU_716
CAAATCAACTGGTTGTTGCTTGCTTGCTTGGTGGGCAGATGGTGGGTAGGGAGCGGAGCACGCGCTTTGCTCTCTACCTG
CCTGCTGCCTGACCAGGTTACAACAACAACAACATTAGCACGGGGCTGACTGTGGCCGTGACGTGACCGCGACCGTGTGT
GTGACCCACACAGGGCCGGCCCCGACGGCCGCCATCCCGATGTTTACGCTTGTTTGTTTGACAGAGTATCACGCGCATAC
CAATCCAATCGATTTAGA
>OTU_717
CTGAGAGTACTGGGCTCTGCCTAGCTACTTTTACCCATGTTTTTACAGTACCAAAAGTTTCCTCGGCGGCTCTGCCCGCC
GGTCGGACTCTATTCAAACCCTTTGTAGTTGCAGTCAGCGTCTGATAAATTTAATAATTA
>OTU_718
ATGATTTGGCGAACCTAACGTTAGTTAGGTTTTGCGATCACTTATTTAAAACCCAACTCTTAAATGTATAATTTATGTAT
TTCTTGATAAGAAAAATAAAGA
>OTU_719
CCGAGTTTACAACTCCCAAACCCAATGTGAACGTTACCAAACTGTTGCCTCGGCGGGATCTCTGCCCCGGGTGCGTCGCA
GCCCCGGACCAAGGCGCCCGCCGGAGGACCAACCAAAACTCTTTTGTATACCCCCTCGCGGGTTTTTTATATCTGAGCCA
TCTCGGCGCCTCTCGTAGGCGTTTCGAAAATGAATCA
>OTU_720
AAAAGATCAATGCCTGCTGAGGGATGTAACCATCCCAAAGCGGCGCTTTCTCGCCTCTTCGGAGGTGTGGAAATCACATC
ATGTGAACCGTTCTGTCTCTGGCGGTGGGATGGCTTCAAAACCCATCTGTCAGCCTCCGAGGAATCTCCTCGGAGCGCCG
TGGACAAGCCGCCAATGGTGTATGTCTCATACGAACTTTTTGTTTGATACCAATTTGTCTGACACTTCTTATGTATTGAG
AATATACAAAAA
>OTU_721
CCTAGAGTTTGTAGGCTTTGCCTGCTATCTCTTACCCATGTCTTTTGAGTACCTTCGTTTCCTCGGCGGGTCCGCCCGCC
GATCGGACAACCATAAACCATTTGCAGTTGCAATCAGCGTCAGTATAATAATTCAATTTATTA
>OTU_722
CCGAGTTATACAACTCATCAACCCCTGTGAACTTACCTATAACGTTGCTTCGGCGGGAACAGACGGCCCCGTAAAACGGG
CCGCCCCCGCCAGAGGACCCCTAACTCTGTTTTTATAATGTTTTTCTGAGTAAACAAGCAAATAAATTA
>OTU_723
TCAAATCAAAGAACGCAGTAGTGGCGACCCCGCTACTGTCGTTTCACCCCAAACCTTCCGGACTCTTTGGGTCTGTGTGA
ACCATGTCGTCTGCTAGCGGGTTAAAACAGTGGGATTCGTCTTGCTGGACCTTCGGTCACCCGCTAGTAGTATTTTAAAC
TTGTAAAAATTTCTAGTCATTCTTTGTTTGAAACACAAACAAAA
>OTU_724
CCCGTAACCTCGTCTCCGGGCGAAGGAACACCAACCCTTTGTTGTCCGACCGCGTTGCCTCCGGGGCGACCCTGACCCTC
GGGTCAAGGGGGACCCCGGGTGGACACCTAAACTCTGCGTAACTTTGCAGTCTGAGTAAACAAGTTAATAAATTA
>OTU_725
TTATTTGCATCGGATTTATTCTGTCGTTGTTCTTTTCTTTTTTTCTATTTTGTCTATTTTGTCAGTATCTACATTACTTA
GCAGAATAAATCTGATACAAATAGATTATCGACTTTTGCTTCCTAGGGTCCTAGAAATAGGGCTTTAGGAGCAAGGATGA
TTACAATATTTAAAACCCAACACTTTGAATCAATATCATATATTTAATTAAAATAAAAGA
>OTU_726
GTGATTAAATCGAGCGTGTCTTCATTGACCGCTCACCCTTCTCACCATCCACATACACCTGTGCACTGTTTAGCCTGAGC
CGGTTTTCCGGTCCAGGTTATCATTTCATACAAACTCTAGTCTTATGAATGTAAACGTTTTAATAACATAATA
>OTU_727
CTGAATAAATTTGACGGGTTGTTGCTGGTTCGTCAGAGCATGTGCACGCCTGTCATTTTATTACATCCACCTATGTGCAC
CTTTTGTAGACTCTGCATGGATGAGTGCGAAATTGTCGAAGGGTTGTTTCCTTCGGATAAGAGGGCTTGCCACACGAGAG
TATGGCTGACCTTGAAGTAGCGCGAGTCTGGCTGAGTTCTATGTCTTTCAATTACTACCAAAAAGTCTTAGAATGTATTC
ACTAGGCTTCAGTGCCTATAAAACTTAATA
>OTU_728
CTGAAGAATGTTAGGGTTTTGAGACTGCGTCTTTAATTGGCGTGTGCTCGACTCTTATTCTTTCCATACACACACCTTTG
TGCACTTAATGGGACTCGAGAGGGTCTCCTTTTTTTTTCATACAAACACGAAGTTTTATGCATGTATTTTTAATGCTCTA
CGGAGTAATATA
>OTU_729
CTGAGTTCTGGGTCTAACCGGCCCGACCTCCAACCCTTTGTTGTATGACTCTGTTGCCTCGGGGGTCACCCTGACTTCGG
TCGGCGTGCCCCCGGTGGACGATTCAAACTCTGCTTCAATTTGTCGTCTGGAGTAACTTGATTAAATCATATCA
>OTU_730
ACGAGTTAACAAATCGGTTGTTGCTGGCCTTTCGGGGCATGTGCACACCTATTTACTCATCCATATACACCTGTGCACCT
TTGTAGTCTCTTTTTGTTTCTAATAATAAAGTGGAAGCCATTCACTTGGTGAAAGCTTTGTAATGGGGAGGAAAAAGAGT
TCTACGTCTTATACACACACTATAAGTTTAGAATGTATACTTTTTTGCTATAAAACGCATTTAAATA
>OTU_731
TCAATTTGGCGAACCGAGCGTCTGCGAGGTTTTGCGATCAAATTTGTATTTAAAACCCAACTCCTTAACGTTATAATATT
ATCATAAATCATGTAAAAAAAGA
>OTU_732
CAGAGTTAGGGTTGCCCTCGCGGCGCCCGACCTCCCAACCCTTTGCCTTGAAAAATGAACGGGCTCCGCCGTCAAAACGC
GGGCCCGTTGAACCACTGTATACGTTGCTTCGGCGGCTCACACCGCCGGAGGGACCGTAAACCAAAACTCTTGTTTAAAA
CCATGTAACCGTCTGAGAACAAAACCATAATAAGTTA
>OTU_733
CCGAGTGAGGGCTGCCTCCGGGCGCCCAACCTCCCACCCGTGACTACCTAACACCGTTGCTTCGGCGGGGAGCCCCCCAG
GGGGCGAGCCGCCGGGGACCACCGAACTTCTTGCCTGAGAGTAATGCAGTCTGAGTCTGAATTTAAATCAGTCA
>OTU_734
CAGAGTTCTTGAAAAAGACTCCCAAACCATTGTGAACATACCCGTCCAACGTTGCTTCGGCGGGCGTCCCCCCGGGGGTG
CCCGCCGGTGGCCTACGAAACTCTTGTATTCTAGTGGCCTCTCTGAGAAAACAAGCAAATAAGTTA
>OTU_735
CCTAGAGTTGTAGGCTTTGCCTGCTATCTCTTACCCATGTCTTTTGAGTACCTTACGTTTCCTCGGCGGGTCCGCTCGCC
GATTGGACACTTTAAACCATTTGCAGTTGCAATCAGCGTACTAGAAAAAACTTAATAGTTTA
>OTU_736
ACGTGGCGGCCGTTAGGCCGTCGCTGAGATAGAACCCTTGCTTTTTCGAGTACCTTTCCGTTTCCTCGGCGGGTCCGCCC
GCCAACGGGGACGCAACCAAAATCTTTTTGCAACCTGCTGTCTGTCTGAATCACAACCCAAAATCAAATCA
>OTU_737
CCTAGAGTTGCGGGCTTTGCCTGCCATCTCTTACCCATGTCTTTTGAGTACCTTCGTTTCCTCGGCGGGTCCGCCCGCCG
ACTGGACAAAACTTAAACCCTTTGTAATTGAAATCAGCGTCTGAAAAAACTTAATAGTTA
>OTU_738
CAGGGTTGCAAAACTCCCAAACCATTGTGGACGAACTTGACAGTTGCTTCGGCAGGTCAGCTCAGCGCTGCGCGGTGGCT
CCTCGCGAGCCCGCCTGCCGGAGTCACTTAAACTCTTGATTATTGTTGGCATCTCTGAGTAACTTATGATAAGTTA
>OTU_739
CCTAGAGTTGTAGGCTTAGCCTGCTATCTCTTACCCATGTCTTTTGAGTACCTCCGTTTCCTCGGCGGGTTCGCCCGCCG
ATTGGACAATTTAAACCATTTGCAGTCGCAATCAGCGTCTGAAAAAACTTAATAGTTA
>OTU_740
CACAACAAAAATATGAGGGTGTGGTTTGCTGGCAACAGCGTCCGCCCCAAGTATTTTTCACCCATGTCTTTTGCGCACTT
TTTGTTTCCTGGGCGAGTTCGCTCGCCACCAGGACCCAACCATAAACCTTTTTTTATGCAGTTGCAATCAGCGTCAGTAT
AACAAATGTAAATCATTTA
>OTU_741
TCGAGTTTTGAACTGGGTTGTAGCTGGCCTTCCGAGGCATGTGCACGCCCTGCTCATCCACTCTACACCTGTGCACTCGC
TGTGGGCTTCAGATATTATTGCGGAGCGCGTTCCTTACCGGACTTGTGGAAGCAGTGTGTCTGTGCCTACGTTTATCACA
AACTCTATAAAAGTATCAGAATGTGTATTGCGATGTAACGCATCTATATA
>OTU_742
TCAACCACCGTTCGCATCCTACTCTCGGGTGGGTGCGAACGGGATATCCTTCGACCCTGTCTATACGCACCTTTATGTTT
GTTTCTTCGGTGGGGACGCTCACCGACGAACCCCCCGTAAACCCTTTGCATTAGCATCAAACCTTCTGATGAAAACTTAA
TCTTA
>OTU_743
ATGAATAACTAGGTTGGGTTGTTGCTGGCTCTTTGGGAGCATGTGCACACCCACTATCAGTTTTCACACTCCCCTTGTGC
ACTCTTGTAGGCTAAGAGACATGTCGTCGAGTTAAAACTCTCGGAAGTTAGAACCTGCTGTGCACTTTCCTTTCAGCCAG
CTGTTCTTGTTTGCCTTTTAGTCTATGTTTAGCCATTTTTACACCAAGTGCAAGTAATAGAATGTAGAGCAAGGCCTATG
TGCCTCTAATATCAATA
>OTU_744
TCGTGGAGCTGCGGCTCCTTCGAGGGAGAACCCTTGCCTTTTCGAGCACCTGTTTGTTCCCTCGGCAGGCCCGCCTGCCA
ATGGGGACCCCCTGAAACCTTTGCAATAACCTGTACCGACAATCGTCTGAATAAAAAAATACTAAATACA
>OTU_745
TTGTAGGGACCTCGGTCCTTCCAAGATGCAACCCTTGCCTTTTTCTAGCGTCTCTCCGTTTCCTCGGCAGCTCCGCCTGC
CAGCGAGGACCCCCCAAAAACCTTTTGCAATCCCCGTACAAACTTCTGAAAATACACAAAAACGTTA
>OTU_746
CTGGGTTTCGGAGCTCGTCTCCATCCACCCGCCCTTTGTCATACGCAATCTTCATTATTTCGGCCCCTGACCTCCCGGCA
CCCCGCTGTTAAGTTGGTGGGGAGCGCCTGTTGGCCGCGGGTCGGCATTGCAAACTCCAATGTATTACTGAAGTCTGATC
AATATTTCAAACGAAATTA
>OTU_747
CTGAAAAACTAATTTATTAGTTTCTTCACATCCCATTGTTGACTATACCATGTTGCTTCCACTGGACAGGCAAATCTTGC
CATCTCGCAAGAGACGCCCTTTGGCCAGCGCCTAACAGTGCTAGCCGGAGAGTTGCCAGTGGTAAGACCCAATATAAAAA
ACTTTTTGTTGAAAATCAAAGTGTCTGAATATTATCTTCAAAAATTAAGATA
>OTU_748
CCTAGAGTTTGTAGACTTCGGTCTGCTACCTCTTACCCATGTCTTTTGAGTACCTTCGTTTCCTCGGCGGGTCCGCCCGC
CGATTGGACAACATTCAAACCCTTTGCAGTTGCAATCAGCGTCTGAAAAAACATAATAGTTA
>OTU_749
CCTTTAGGCTTGTAGGTGATTCTACAGCCTATTCAACCCTTGATTTTTGAGTACCTACTGTTTCCTTGGTGGGGGACGCC
CCGCCAAAGGCCCAAAACCTATTGCAATTGAATTCAGCGTCAGTATATTTGAATATTA
>OTU_750
TCGAGTTTGAAAGAGGCTTTGTAGCTGGCCCTCCGGGGCATGTGCTCGGCCTTGCTCATCCATCTACACCTGTGCACCTA
TTGTGGGTATAGAGCCGGAGGGGGGTTGGATAACGACCTCCAGAAGGCGCATATACTCATGTTTTACACACACTATATAA
AGTTAAGAATGTCTACTTGCGATATAACGCAATATAAATA
>OTU_751
ATGAGTAAGGGTGCTTGCGCCCGACCTCCAACCCTTTGTTGTTAAAACACCTTGTTGCTTTGGCAGGACCGCCGGCCCTT
TGTGGCCGGCTGCCGGTCTTCGGCCCGGCAAGCGCCTGCCAGAGTCAAACCAAAAAACTCTTGTTATTAACCGGTCGTCT
GAGTTGATCTTTAAATAAATCA
>OTU_752
CCGAGAGAGGGCGCCCCGCGCCCGACCTCCAACCCTTTGTCGATTTACACCGCGTTGCCTCGGGGTGGCCCTCACCGGGC
GCCCCAGAGGACACCAATCAAAACTCTGTATACCGTACGTCCGAGTCCATTGATGAATCAATCA
>OTU_753
CCGTGGGGCTCCGGCCCCGTCGTGATAGAACCCTTGCCTTTTTGAGTACCTTCTGTTTCCTCGGCAGGCTCGCCTGCCAA
TGGGGACCCCAAACCAAACTCTTTTAATCTTCTGTACCAGTCTGAAAAACAAACAAAAGTTA
>OTU_754
AAGTGCCTTCGGGCCGGCCCGTCTCCATCAGGGGCGGGTCGGTTCCGATCCTGGCCCCACCCGTGTCTACATAACCGCGT
TGCCTTGGCGGGCCCCGCCGGTCCTTAAAAGCCGGCAGTTGGGAGGGGATCTTCTCCCCCCTGGCCAGCGCCCGCCAGTG
GATCGTTTGAACCCGATATTTTTAAAGATGCTGTCTGAGTTTGATTGAATCAAATCA
>OTU_755
TCGTGAGGCTTCGGCCTCTTCGAGAGAAAATCCTTGCCTTTTCAAGCACCTGTTTGTTTCCTCGGCAGCTTCGGCTGCCA
ATGGGGACCTTTTAAACTCTTGTAATAACCTGAACTAATCGTCTGAATAAAAATAAATCA
>OTU_756
TCGAACGGTAAGGACTCAGCTGTCGCTGGCTCTCTCTGGGAGCATGTGCACGCCGGGTTCGAACTCTTCATCCTTAACCT
CCTGTGCACCTTTTGTGGACTGTGGTCAGATAACTCGTCGAGGTAACACTCGGTCTTGTGGATCGCGCCTAACCCGCGCT
TTCTGCTGCATCTGTCCGCGGTTCATGTCTTACTACACACTTATTTATTAAACTTAGAATGTTCAATAGTTGGGACTTGA
GCCCTTCTTAAATAAATA
>OTU_757
CCGTGACCGCCCGGGGAGGTGGCCGTCCCCAGGATTGGGTCGATGGCGCCTCACCGGGTGCGTGACCACCACCCTTACCT
ATTCGTACCCTCCGTACTTCCCTCGGCGGGGACGCCCGCCGATGGGGACCCCCTAAACCCCCTGTACCAGCATGAAAATC
TGAATCAGACGCAACTATTA
>OTU_758
GAAAATTTGAAGCCCCGCTTCAAACACACTGTGTGCACCGTTAGCTGTCTCTGGCAGATCAGAGAGGGTTGCGGGCAAAC
TAGTCTTGTCTTCCCTTGTGGTTGCTGGACCTTTGCCTGTCCCTCTCCCTGCCAAAGGATGGAGCCTCCTCCGGGGGGAA
CCGTCTGCTTGAACAACCCATGTCTATTTCTTTGTGTCTGAATATTCATCACCTAGTGTGAGAAATATAAAA
>OTU_759
ATCAGTACCGAGGTCCCGTAAGGGACCAAGGAACATAGCACAGATGCCCATTACGGGTAATGTGTATAACCACTTGTTGA
AACACTTGCATCTGCTTTGGCTGCGCCTTCCGCCTAACAGTGGAGGGGTAAGGCGGCCGGTAGCACTTAACAAAACTAGT
TGATGAAATGTCATGCTGTCTGATACTGTTTAGTATTTGAGAAATCGAATAACTATTA
>OTU_760
CCGTGGAGACCCCGTCTCCGTTGGGATAGCACCCTTTGTTCACGAGTACCCTCCGTTTCCTCGGCGGGCTCGCCCGCCGG
TGGACCATCCCAGACCCTCCTGCAGTAGGCAGTACCTTCAGTAAGCAAGCAAAACGTCA
>OTU_761
AAGAGATAGGGTTCTTTACGAGCCCGACCTCCAACCCTTTGTCTACAATACCACTGTTGCCTCGGCGGGTCGTTGGCTCC
CTTAACCGGGCGCCGCCGTCGGCCCTCGTGCTCTCGAGTGCCCGCCGCAGGATCTTCAAAAACCCTTTGCAAACGAGTAT
AATCTGAGTGAAATTTAATGCTTCTATTA
>OTU_762
ACGTGGCGGTCGCAAGGCCGTCGCTGAGATAGAACCCTTGCCTTTTCGAGTACCCAACGTTTCCTCGGCGGGTCCGCCCG
CCAACGGGGACACAACCTAAACCCTTTTTTTGCAACCTGACGTCAGTCTGAATCACAAACAAATCAATCA
>OTU_763
CAGAGTTGCAAAACTCCCTAAACCATTGTGAACGTTACCTAAACCGTTGCTTCGGCGGGCGGCCCCGGGTTCTCCCCCGG
GCGCCCCTGGGCCCCATCGCGGGCGCCCGCCGGAGGTCACCAAAACTCTTGATACTTTATGGCCTCTCTGAGTCTTCTGT
ACTGAATAAGTCA
>OTU_764
CCGAGAAACGGGCTCCGGCTCGATCTCCCACCCACTGTGTATCGATTTGAACCAGACCGGAAACGGTAGGGTCAATCAAC
TCTTGTCCTACGGGACTCATGAAAAAAATTA
>OTU_765
ATGAGTTTGCTGCTAGAGATAGTAGTACTCCCACCCTTGAAAACTTTTGTTGATAATCAACTTCGGTGGGACCTCTTTTT
TTGTGTAAAAAGAGCTTGTCTCTGGATGGGTTGTGCCCGCCGAACGTTATGAACTCTAATTTTTTTGAAGTCTGAGTAAC
AAAATTTTAAATAATTTAA
>OTU_766
CCGAGTTCTCGGGCTTCGGCTCGAATCTCCCACCCCTCTGTGAACTAAACCTCTGTTGCTTCGGCGGCTTCCCCCCCCCG
GGCTACTCGCCCGGGGACCGCCGCCGGAGGACCTTCAAACACCAGTCAGTGAACGTCTACGTCTGATAAGCAAGTAAATA
AACTA
>OTU_767
CTGAGAGTACTAGGTTCTGCCTAGCTACTTTTACCCATGTTTTTACAGTACCAAAAGTTTCCTCGGCGGCTCTGCCCGCC
GGTCGGACTCCATTCAAACCCTTTGTAGTTGCAGTCAGCGTCAAAAAAACTTATAATTA
>OTU_768
ATGAAACGAAGGACGCTCTTTTTAGAGGTCCGACCAATCATTTACCTTTACACTGTGCACATACTACTTTTTTACACCAA
TTTTTAACGCATTAGTCTTAAGAATGTAAAATCAGTCTCGAAAGAGCATAAAATAAACA
>OTU_769
CCGAGTTGATTCGAGCTTCGGCTCGACTCTCCCACCCTTTGTGTACCTACCTCTGTTGCTTTGGCGGGGTCCGCGGGCAG
GCTTCGGCCGGCCAGCGCCCGCCAGAGGACCGCAAAACTCCAGTCAGTGAACGTCTCAGTCTGAAAAACAAGTTAATAAA
CTA
>OTU_770
TCTTAGGTGTTTGTGGGTGATGCCACAGCCTATTCTACCCTTGATTTTTGAGTATCTACCGTTTCCTTGGCGGTGTTGGG
GACGCCCCTGCCCGCCAAAGGCCCAAAACCAAACCTGCAATTGAATTCAGCGTCAGTATATTTGAATATTA
>OTU_771
CTGAGTAACGGGTTCTTTTTAGGCCCTAACTCCCACCCTTTGTGTATTCAAAACTATTTTTACTGTTGCTTTGGCGGGTT
TGATCTCCCTTAGCCTTCGGGCTAAGTGGTAGGGACACCCGCCAAAGTATACACCCAACCAAACTCGTTATAACCGTGTA
TTGTCTGAAAATACAAACAAACTATTA
>OTU_772
CTATACTTAATCGGGGGGGCTGCAGTTGGAGATTGAGCTCCCTTGGGATCTCTCTCCTTCTCGCCCCGTCTGATTCTACC
CATGATTTTTGTGTACCGTATGTTTCCTCGACAGGCTCGCCTGTCAGAGGACCCTTTAAACCCATTGTAATTGCAGTCAG
CGTCAAGAAAAAAACTTAATAGTTA
>OTU_773
CCTAGAGTTGTAGGCTTTGCCTGCTATCTCTTACCCATGTCTTTTGAGTACCTTCGTTTCCTCGGCGGGTCCGCCCGCCG
ATTGGACAATTTAAGCCATTTGCAATTGCAATCAGCGTCTGAAAAACTATAATAGTTA
>OTU_774
CAGAGTTGCAAAACTCCCAACCATTGTGAACCTACCTCACCGTTGCTTCGGCGGGTGGCCCCCACCAGGGCCGCGCCGGC
CCTGTGCCGGCAACCCGTCAGAAGACTAAAACTCTTCGTCATCACTGGCCTCTCTGAGTAACTTATACAATAAGTCA
>OTU_775
CCATACAGGTCTTTGACCTTTCACCCTTTGTGCACTGTTAAACTGCCTTGCGAGATGTTGGCAACCTAAACCATTGCCAT
GTCTCGCGTTTATTATCAACAACTTGTGAATGTTTTGGTGTATTTCAAAAAAACAAAAAGA
>OTU_776
TCGTGGAGCTGCGGCTCCTTCGAGGGAGAACCCTTGCCTTTTCGAGCACCTGTTTGTTTCCTCGGCGGGCCCGCCTGCCA
ATGGGGACCCCCTAAAACCTTTGCAATAACCTGTACCGATAATCGTCTGAACAAAAATCTAAATCA
>OTU_777
ACACTAATGATATCCAAACCTTTTGGATCAACCCAACCTTAGCGAACCGTTCGTTTTTTTCCTTTGCCCTTTTTAACAAA
CCCAACATATCTCTGATGTAAAGTGTCTGATTTCATATTCTGGCGTGGCTTAACGGCCAAACGGAATCAAAATCTAACGC
AATA
>OTU_778
AAGAGTTGCAAAACTCCTTTAAAACCCCATCTTTATAAACTCTTGTTATTAGTGGTCTCTCTGAGTCGTACTTTTAAAAA
ATAAGTCA
>OTU_779
CACAACAAAAATATGAGGGTGTGGTTTGCTGGCAACAGCGTCCGCCCCAAGTATTTTTCACCCATGTCTTTTGCGCACTT
TTTGTTTCCTGGGCGAGTTCGCTCGCCACCAGGATCCAACCATTAAACCTTTTTTTGTGCAGTTGCAATCAGCGTCAGTA
TAATAATTCAATTTATTA
>OTU_780
CCGTAGGGCTTCGGCCCTGTCAAGATAATACCCTTGCCTTTTTTAAGTACTAACCGTTTCCTCAGCAGGCTCGCCTGCTA
ATGGGGACCCTATAACACCCTGAAGTACCTGTAACTGTCTAATAAAACAAACAAAAAGTCA
>OTU_781
ACGAGTTTTGAACGGGTTGTAGCTGGCCTCCCGAGGCATGTGCACGCCCTGCTCATCCACTCTACACCTGTGCACTTATT
GTAGGTCGGCGTGGGCTTCAGGCCTCCGGGTCTGTGGCATTCTGCCGATCTATGTACACTACAAACTCTAAAGTATCAGA
ATGTAATCGCGTCTAACGCATCTATATA
>OTU_782
CACAACAAAATAGGAAGGCCTGGCTTCACGGCCGGCTGAAATATTTTTTTCCACCCATGTCTTTTGCGCACTTGTTGTTT
CCTGGGCGGGCTCGCCCGCCACCAGGACCAAACCATAAACCTTTTTTTCTTATGCAGTTTCCATCAGCGTCAGTAAAAAC
AATGTAATTATTA
>OTU_783
CCGAGTGAGGGCCCTCTGGGTCCAACCTCCCACCCGTGTTTATCGTACCTTGTTGCTTCGGCGAGCCCGCCACTTGTGGC
CGCTGGGGGGCACCTGCCCCCGGGCCCGCGCCCGCCGAAGACACCATTGAACGCTGTATGAAGATTGCAGTCTGAGCTTA
TTAGCTAAATTAGTTA
>OTU_784
AAGAGTTGCGAAACTCCTTAAACCCATTTTAAACTCTTGTCTTTAATGGCCTCTCTGAGTCGTACTTTTAAATAAGTCA
>OTU_785
ACAAATGAACCCGGAATGCGGCGCTTGCGCCGGACCCATTCTGACACATTTTGTGAACCTTTTCCCGGCCCCGCCCCCCT
TGCTGACCCTTCCTCGGGAGGGGGATGTGGGGGGGATGGCCGTTGCCCCACCTTCTGAAATTCCACATTGTGTAGCTTCT
GAGTATCGGACGAGCGTAGCCTCGGCCGTCAACAAGAAATTCATTCAAAAA
>OTU_786
CCGAGTGTCAGGGTTCCTCCGGGGCCCGACCTCCAACCCTGTGTCTACCGTACCATGTTGCTTCGGCGAGCCCGTCCTCT
TGGGGACCGCCGGAGGGTCCTTTGACCCTCTGGACCGCGCCCGCCGATGGCCCAACTGGAAAACTCTTAATCAAACATGT
CTGAGTTGTACCTACAAAAATCAAACCA
>OTU_787
CGAAAGTTCAAAACTCCAATATCCATACAAACCAAATGTGCAAACCTGGGCAGGTTTAATGTTTTCACGCTTAATGATGG
TGTGAGACTTGAACCTTGCCAAGCTACCAACCTGTTTTGGTATGGCATTTTAGCCTTATTGCTTAACCTTGATAACTTAT
AAGCTAGGTTTGCGCCTATGCATAATAACAAATAAATAC
>OTU_788
CCGAGTTAGGGTAGTCACTCGCTGCCCGACCTCCCAACCCTGTGTCTACCACACTTTGTCGTTGCTTCGGCGGACCGGTT
GACCAACTGGTCGTGACCGCCGGGGGCTGGCTCTGTCCCCCCTGGAGAGCGTCCGCCGATGGCCCAACCACAAAAACTCT
TGTACCGAAACGTGTCGTCTGAATTATATTTGAGAAATCAAAAAACA
>OTU_789
TCTATTTTAACGGTGTTGGTTGCGGCCTCCGGGGGTCCTCCCCCGGGTGGTAGAGGTAACACTCGCACGCGCCACATGCC
TTAATCCTTTTTTTACGAGCACCTTTCGTTCTCCTTCGGTGGGGCAACCTGCCGCTGGAACATCAAAAACCTTTTTTTTG
CATCTAGCATTACCTGTTCTGATACAAACAATCGTTA
>OTU_790
AAGATTGGCCGAAAGGCCTTATCATTATATCCCTCACCTCTGTGAACTGTGGACCCTCGGGTCTATCTTTAACAAACATC
AGTGTAATGAACGTATGTAACATTAACAAAACA
>OTU_791
ATGATTGGCCCAACGGCCTTATCAAATATTAATCCCAACACCTCTGTGAACCGTTTTCGGCCCTCGGGCTGATCTTTTTT
ACCATACAAACATTGTGTAATGAACGTCTTGTTATCTTAACAAAACA
>OTU_792
GTGATTTGGCCCTCTGTGGCCGTTGAACTTCATCCTCACACCTCTGTGAACTGTTGGGACCCGAAAGGGTTTCCCACCTT
TAATACAACAAACAATGTGTAATGAATGATCAATATACAAAACAAAACA
>OTU_793
AAGAGTGTAAAAGCTCCCTAAAACCACCGTGAACTTATCCCGTTAGTTGTTTCTTCGGCGGGCGGCCCCTGGGGGGGTCC
GCGCCCTTACCGGCCTCTGGGCCGGGAAAGGCGCCCGCCGGAGGGCCCAAACCTCTGTATATTATAGCGTATCTCTGAGT
AAACAAGCAAAAAGTCA
>OTU_794
AAAATGTTTGGTCTCGTGCCAAATCAACATTTGTGTGCACCATTGTCTGTCTTTGGTAGTTCGAGTTGCCCTCGGGGTTC
AACGCCCCGAGCGCCTACCCGCCTTGTTGTGGGTTGGGCTACCGCCATTTTTTGAAAAAACCTTCTTGTTTGTTTTATTT
TTGTCTGAACGAAGAGTTAATCTTTATCGATTAATGATTTGAATA
>OTU_795
CACAAAAAATATGAAGGCTGCACGCGGCTGTGCCTCTCGGGGCCAGCTTAGCGGAGGCTGAATTATTTTTCACCCATGTC
TTTTGCGCACTTGTTGTTTCCTGGGCGGGTTCGCCCGCCACCAGGACCACACCATAAACCTTTTTTTATGCAGTTGCAAT
CAGCGTCAGTATAACAAATGTAAATCATTTA
>OTU_796
ACGTTTACAAGTAGGGGAGGGGCGACTCTCCCCGAAAAACAACAAGTCTTCGAACACCTTTGTGCACTCTCGAGGGGGGG
ACCTCTCCGTTCCCCTCGCATCGACGAAAACGCCCGTTCTGTTTCACGCGTGTAAGGATGGATCATAAAAGTATGAAATA
>OTU_797
CCTAGAGTTGTAGGCTTTGCCTGCTATCTCTTACCCATGTCTTTTGAGTACCTTACGTTTCCTCGGCGGGTCCGCCCGCC
GATTGGACACTTTAAACCCCTTTGCAGTTGCAATCAGCGTCTGAAAAAACTTAATAAGTTA
>OTU_798
TAGATTGAGCCTCATGGTTCTCATAACATCCATCCAACACACATGTGAACCGTTTGACCCCTGGGTCTATCACAAACATC
AGTGTAAAGAACGTCTTGTTATCTTAACAAAAACA
>OTU_799
GTGAAGATTTGAGCAGGCCATACGGACGCCAAAAAGTGTCCCTGGCCGCCTACACCCACTATACATCCACAAACCCGTGT
GCACTGTCTTGGAGAAAGGCTTCAGAGAAGTTTTTTGTGGCCTCTCTTGGGGTCTTTCTTCGCTACAAACTCGAATGGTT
AGTATGAACGTGGAACTTGGTTGGACCGTCACTGGCCAACAAACTATACA
>OTU_800
CCGAGAACGGGGTTTTTATATATTAAAAAAGCCCGCCTCCCACCCTAATGTGTATCGATTTGCGCTCCTTGCGGGAAACC
GCCGGGGGCCAATCAACTCTTTTTTGTGTCCTCTTGGACATGATAAAAAAATCAATCA
>OTU_801
TCGAATAAACTTGATGGGTTGTTGCTGGCTCTTAGGAGCATGTGCACGCCTGTCATCTTTATCCATCCACCTGTGCACCT
TATGTAGTTTTGGAAGGAATGAGCGTGAACATCGCTCGCGCGAGTTTCTCCAATTCTATGTCTTTCACATACCACATAAA
ATGTATTAGAATGTTGTCATTAGGTCTTTAGTGCCTATAAATCATAATA
>OTU_802
AAAAATATTTGGTCTCGTGCCAAATTAACACTTGTGTGCACCATTGTCTGTATTTGGTAGTTCGAGTGCGTTCCTGGAGC
TCAACACTCCGTTTGGGACGCCTACCACTGCGTGGCGGGGTAGGTTGCAAGATGAAGACTGTTAGGTCGGATTCTTGGGA
CTTTCCTGCTTGCTTTGGTTGGGCTACCGCCTTTTTTTGAAAAACATTTTTCTTTTGATTTTTTTGTCTGAACGAAGATT
TAATCTTTATTGATTAATGATTTGAAAA
>OTU_803
ACGAGTTAGGGTCTTCTCTGGCCCGACCTCCCAACCCTATGTCTACTTTACCACTTGTTGCTTTGGCGGGCCCGTCCGCA
AGGACCGCCGGGGGGCTGTCAAACGTTCTCTGGCCCGCGCCCGCCGATAGCCCCTATTAAAACTCTTGAACAAAACGTGT
CATTGTCTGAGTATATCTATTGAAATAAAAGCAA
>OTU_804
AAGAGTTGCAAAACTCCCCTAAACCATCGTGAACCTACCTCTGAACAGTTGCTTCGGCGGGCCGGCACCCCCCGGGGGCG
CCGCCAAAGGCCCGCCGAAGGTACCCAAACCATTGTCTTTACAGGCCTCTCTGAGTAACGTACTTAATCAGTCA
>OTU_805
CCGAGTTAGGGTTTCGTCCAACGAGCCCGACCTCCCAACCCTTTGTCTAATATACCTTGTCGTTGCTTCGGCGGACCGGT
CGCGACCAACTGGTCATGACCGCCGGGGCCCGCCCTGGAGAGCGTCCGCCGATGGCCCAACCACAAACTCTTGTACCAAA
CCATGTCGTCTGAATTACTTGATTAAAATCAAAAAACA
>OTU_806
TCGAATAAATCTGATGTGGTTGTAGCTGGCTTCTAGGAGCATGTGCACGCCCGTCACTTTTATCTTTCCACCTGTGAACC
CTCTGTAGTCCTGGGATAAACTCTCGCGCGCTTCACGGCGTCGCGGATGCGAAGGTTGTTGTGCCTCTGGCCGGCTTCCT
TTGAATTTCCTGGGTCTACGTCTCTTAACACACCCCTAACGAATGTTTAAAAGAATGTTGATTTCAAAAGGCTACGGCCT
ATAAGAAACCAAATA
>OTU_807
ATGAAAATGCTATTTTCATTGGCCTATCAATACCCTTTTGTTATACTTACCTTGTTGCTTCCACTGGACTAGTCGAACTA
CCTTGTCTTAGAGGGAGGATGACTCTCTGGTTTTATTTGAGGCTAGGGAGTGCCAGTGGATAGCCCAAATTTTAAAAATT
CATTGGTTGAAATTTGCTGAGTCTGAAAATTTATTAGAATTGATA
>OTU_808
CAAAATTATCAAAAATGCCCCCTTGGGCGTTTTTGCAGGACGGGGGCAACCTCTGTTGCCCCCGACTGTTTAACCCTTTG
TGAAAACCCTCTGTTGCCTCGGCGGCACTCCCGACCGCGCGGCTTAACGCTGCTGCGGGAGGGATGGTCAGTCCGCCGGC
GGCACCCATCGAAAACCCATAACCAATTTTGAAGAAGCCGTCTGAAAATTAAAAAGTCGAATGACTATA
>OTU_809
CTGATGACAATGGGGTTTTGAGACTGCGTCCTAATCGGCGTGTGCTCGACTCCTACTCTTTATCCACACACCTTTGTGCA
CCATGGGGACGAAAAGTCCCCCTTTTCTTATAAAACCGAGTTATATGCATGTCTTATTTACTACTCTACGGAGTAAAAAT
AATAA
>OTU_810
AAACGCAGCGTGTCGCTGCTTCGGTGCTGTCACGAGCTGTGTTTACGCAGTCAGGACTGGCAGCATGTCTGCTCTACCCT
TTGTATATATGTACCATTTGTTGCTTTCTCGGTGGGGACGCTCGCCGGCAGGAAGCCAAAACCAAAACCTTTTTGTGTAG
TAGAAGTTACCTCTGATAAAACACAAATTATTTA
>OTU_811
CTGCTTGCTTACGGTTTCGTTCGGGCAACCGAGCGAGGCCGGGCACGCTACCCTTGCTTATGTATACCTATTGTTATTCC
CTCGGCGGGGAAACCCGCCGCCGGGAGCACATAAACCCTTTTGTATGAAGCATCAAACCTTCTGAATACAAACTAAATAA
TCA
>OTU_812
ACAAATTGATTTTAGGCCCCTGGTTGCCCCACAAAGGCGAAGGGGGAACAACCTAAAAACATTTGTGTGCACCATATCTG
TCTTTGGCAGTTCGAGTGTCCTTGGAGCGTAACTGCCCAAGGTACCTACTGATGTGTTCCCTCTTTTGGGAGTGCCGAAG
TTGGGCTGCCGCCTTTATGAACAAACCTTTGATTTTTATTTTGTCTGAAATTTGTTTAATCATTATGATTGAATTTAAAT
A
>OTU_813
TAGAGTTCTAAAAAACTCCCAAACCCATGTGGACATACCTATGTTGCCTCGGCAGGTCGCGTCTATTCGGTGAAGCTCTC
GGGCCTATCCGGTGGTCGCGGGCAAGCCTGCCAGTGGACAAACAAACTCTGTTTTACTTGAAATTCTGAACCTATAACTT
AATAAGTTA
>OTU_814
CCGAGTTAGGGTTTCGTCCGACGAGCCCGACCTCCCAACCCTCTGTCTATTATACCTTGTCGTTGCTTCGGCGGACCGGT
CGCGACCAACTGGTCATGACCGCCGGGGCCCGCCCCTGGAGAGAGTCCGCCGATGGCCCAACCACAAACTCTTGTTTCAA
ACCATGTCGTCTGAATTACTTGATTAAAATCAAAAACA
>OTU_815
CAGAGTTCATGCCCTCACGGGTAGACCTCCCACCCTTGTGTATTTATACCATGTTGCTTTGGCGAGCCGCACTTGTGCCT
TGGGCTTTCGAGCTCGAGTGTGCTCGCCAGAGACCTTCTAAATTCTGATTATTAGTGTCGTCTGAGTACTATATCAATAG
TTA
>OTU_816
AGGAGACCCGGGTTCCTTTTCAGGGCCCGACCTCCCACCCTTTGTCGTTAAACAAAACCTCGTTGCTTTGGCGGGCCGGC
CTCGTGCCGCCCGGGCCTGACCGCCCGGGACAGCGCCCGCCGGAGGACCAAACCAAAACTCTTTTGAATAACAGTTCAGT
CAGAGCAAACACGATTTAATCAATCA
>OTU_817
CCTAGAGTTTGTAGGCTTTGCCTGCTATCTCTTACCCATGTCTTTTGAGTACCTTCGTTTCCTCGGCGGGTCCGCCCGCC
GATCGGACAACCATAAACCATTTGCAGTTGCAATCAGCGTCAGTACATTTTGATGATTA
>OTU_818
CTGAGTTAGGGTCTTCCATGGCCCGACCTCCCAACCCACTGTCTAATTATACCAATTGTTGCTTCGGCGGGACGGTCTTC
CCAGATCGCCGGAGGGTGCAACCGCCCCTCTGGAGAGTGCCCGCCGCGGCCCAATCTCAAAAACTCTTGAACCCAACCGT
GATGCCTAAATCGACCTTTTGTATAATTACAAAAAAC
>OTU_819
CAGAGTTGAAAAACTCCCTAAACCATCGCGAACTATACCAATCCGTTGCTTCGGCGGGCGGGGCCCCAGCGCCCCTCCAG
GCCCCCCCTCCCCGGGGGAGCCGCCCGCCGGAGGCACCCCAAACTATTGTCCACTGTATGGCCTCTCTGAGTCTTCTGTA
CTGAATAAGTCA
>OTU_820
AAGTGTTTCGGAGCCTGGCTCGGGCACCTCACCTCGAGGTGTCGGTGTCAGCGCCCCCACACGTGTTTACTCAACTTGGT
TGCCTTGGTGAGCCTGCCCTCGTAGCTGCCGGGGATGCCTCACGGCGTTCCGGGCTCGTGCTCACCAGTGGATCATTGGA
ACTCTTCTGTGAAAATAGTCAGTCTGAGCATTATGCAAATTAAATA
>OTU_821
CCGAGTGAGGGCTCGCGCCCGACCTCCAACCCTTTGTTGTTAAAACTACCTTGTTGCTTTGGCGGGACCGCTCGGTCTCG
AGCCGCTGGGGATTCGTCCCAGGCGAGCGCCCGCCAGAGTTAAACCAAACTCTTGTTATTAAACCGGTCGTCTGAGTTAA
AATTTTGAATAAATCA
>OTU_822
TTGAATTATGTTTCTAAATGGGTTGTAGCTGGCTCTTTAGAGCATGTGCACGCTTGCTATTTTGTTTTAATGTCACCTGT
GCACCTTTTGTAGAACAGATAAGTAAATAATTTTCGAGGTTTTCAACTCGGTCTGTGGGTTTGCTGTTGCAATAAGTCAG
CTTCCTCATGCTTACATCTGTTCTATGTATTTTTTCTACATACACTCCAAATATATTAGAATATTGGACTTGGGGTATTG
TAATTATTCCCCTTAAATATTATA
>OTU_823
CTGTAAGATTATAGGGTTTGAGACTACGACCGTCACTGGCGTGTGCTCGACTCTTACATTCTTTCATCCACATACACCAA
TGTGCACCATGGGATCGTAAAAATGGTCCCCTTTTAACATACAAATACCAAGTTATATGCATGTTTTTGTTATATACACT
CTACGGAGTTAATATA
>OTU_824
GTGAATTGGGCCCCAGTGGTCCTTGATTCCAATCCCACACCTTTTGTGCATTTGTTTCCCAGGGAGCTTTGGCGTCGTGG
CTTTAGCCCCCCGCCATTGTTCTCTATCAAACGTAAAAATCAGTTAGAAAGGTTGCCTTCGAATATAACA
>OTU_825
TTGAAAAATAGTTGCTATTCGCCCGGGTGTCCAGTTCTCGACCGTTCGCCCGGCGCCGGTAGCAACCTTATTCAACCACT
TGTGAATTTGTAATTTATATCTTACCAACTGACTGTTAACGAAGACTGATTCAATAACTTGTTGGTGTTTAAAGACACTA
ATACAATCATTGAAA
>OTU_826
GTGAACGCCCTCACGGGCTTAACTATCCAACCAACCTCTGTGAATCGTCGCCCTCGGGCGCTCTATAACAAACTATAACA
GTCATGAACGTAGTATACAAAAAACTAAACA
>OTU_827
CACTCAGTAGATTTCTACTGCTCGGGGGGAGGGGAAAGCCCGCTAGATTGCTTCGGCAGCTGGCGTGCGAGTACGCTCTC
TGTCTGCACCCTTGTCTTTTTGCGTACTCATGTTTCCTCGGCGGGTCCGCCCGCCGTTTGGACACCTTAACCACCTTTTG
AAATTTTCAATCAGCGTCTGAATAACTATAATAATTA
>OTU_828
CTGAGGTTCTGGGCGCTAGCCCGGCTACCCGTCCCTTGTCATTTTGCACCTGGATGTTTCGGCGGAGGGTGGTGCGTTTC
CTGTGTCCGAGAGGGTGCGGAGGCGTGCTGCCGCCGTCGGTGTCTTCCCAATCCTTTGCGAAGCATGAAGTCGGATGATG
AGAGAAAAATGTATACA
>OTU_829
TTGAATAAACTTGATGGGTTGTTGCTGGCTTCTAGGAGCATGTGCACGCCTGTCATCTTTATCTATCCACCTGTGCACCT
TATGTAGTCTTTGGAGTTAACGAGTGCGAACACATAATCGAGGATTCCTCGGAAAGAGGTCTACCTTCTGGTTGACCTTG
ACGTTTGCGCGAGTTTCTTCAAAGTCTATGTCTTTCATATACCACGCAGAATGTCTTAGAATGTATTTCAGTGGGCCTTA
GTGCCTATATAATACAATA
>OTU_830
TCGTGGGGCTCCGGCCCTATCGAGATAGAACCCTTGCCTTTTTTGAGTACCATCCGTTTCCTCGGCAGGCTCGCCTGCCA
ATGGGGACCCAATCAAACCTTTGCAATACCTGTAATAGTCTGATAAAACAAACAAAATCA
>OTU_831
CTGAGTACCGGGTCCTCTGGGCCCATACTCCCACCCTTTGTGTACCTACCATTTGTTCGTTGCCTCGGCGGGGCCGATCT
CTGGGCCTCACGGTCTTCGGGGGACTCGCCGAGGGGACACCTCCAAACTCTTGTCACCGTGCCGTCTGAGAATATTATAA
TAAGTCA
>OTU_832
CTGAAGAATGATAGGGTTTTGAGACTGCGTCTTAATTGGCGTGTGCTCGACTCTTCTTTTTCATCCATACACACCTTTGT
GCACTTAATGGGACCCCGAGAGGGGTCTCCTTTTCATACAAATACCAAGTTTATGCATGTATTTTTATAATGCTCTACGG
AGTAATATATATATA
>OTU_833
ATGTATATTGAATTTTATATTCTTTATCAACCCACACTGTGTACCTTTTTACTGTTGCTTCCGTGGGACTTGGCTCTGCC
ACGTCGGCCCTATGGCTGGTGAGCGCCCATGGGAGGAAAACAAAACTCTTTGTTACAGTTGACGTCTGTCTGAATTGTTT
ATATTAAACGTTA
>OTU_834
CCAATCCATCTAATCCTTTCAACCCTTGTGCACTGTGGCTGTCTGTCTACATGGTCCTTGGGGCGGATGCGGTACCGCTT
GCGCCGCCCCAAAGGTGTCCATCTCTTTGCTAAAATCCTTTCTTTTAAACTTAATTCGGCACTGCTTCTTACTAATACAA
AAAGA
>OTU_835
CCTAGAGTTGTAGGCTTTGCCTGCTATCTCTTACCCATGTCTTTTGAGTACCTTACGTTTCCTCGGCGGGTCCGCCCGCC
GATTGGACACTTTAAACCCTTTGCAGTTGCAATCAGCGTCTGAAAAAAACTATAATAGTTA
>OTU_836
CGATGAAAACCTTTTTTCTGAGGTGTGGCTCGCACCTGTCTAACTAAACTTGAGCTACCTTTTTAACACGGTTGCATCGG
TTGGGCCTGTCAAACAGTGCAATTACGCGCTGGGAGACGGTCTCGACACTTTTAACCAAACACTTTTGATGATCTAGGAT
TTGAATGAAGTTCATTTTTACGATGGAACCGACTGGTAATGCGGTCGACTAAATCTAAAAA
>OTU_837
CTGAGTGTTGCGGGCTCTGCCTGCACGTACTCTCACCCATGTCTTTTGCGTACCGTGTGTTTCCTCGGCGGGTCAGCCCG
CCGCGAGGACCCTACATCAAACCTTTTTTTTGCAGTTGCAGTCAGCGTCTGAAAACAACATAAATGGTTA
>OTU_838
ACGAGTTAGGGTCCTCTGGGCCCGAATCTCCCAACCCTTTGTTTACTAGACCACTTGTTGCTTCGGCGGGCCCGTCCCCC
CTGGGGACCGCCGGAGGGCCGTCAACGCCCTCTGGCCCGCTGCCCGTCGACGCCCAACCTTAACAAACTCTTTAACTAAA
CATGTCATTGTCTGAGTACCTGATTGTAAAATCATAAGCA
>OTU_839
ACGTATCTAAGGCGCTCGGCCGCGTGCCCTGCTCCGGCCAAAAGGTCGTGCAGCGGGCCGAGGCAGACGCCTGACCTTCA
CAAACCCACTGTGCACCTTCACGGCGGAGGCCGTCGGGCGAGAGCCTGTCGGTCGAAGCCGTCTCTACAAACACTAGTAT
TAAGAATGTCAAAGCGACCCAGTCGCCCATTAAACATGA
>OTU_840
TAGAGTTTACACAACTCCCAACCCACTGTGAACATACCTATCGTTGCCTCGGCAGGTCGTAACTAACCTGGCGGGAGCCT
CCCTCACGGGGGGCGCCCTTCTAGGTGTCGGTTGCGGCACAGCCTGCCGGCGGCCCTCGAAACTCTGTTTAATATTGAAT
ATCTGAATCATAAACTTAATAAGTTA
>OTU_841
TTGTAGGGGGCTACCTGCCCTCGCGCAACAATGCAACCCTTGCTTTTTGTCGTAACGTTTGTTTCCCTCGGCGGCTTCGG
CTGCCGATTCGGGACCCCCAAAACTCTTGCAATTCCAGTACAACAGTCAGTCATTATAATGTTA
>OTU_842
CAGAGTTTACAACTCACCCAACCATTGTGAACCCTACCTTACCGTTGCTTCGGCGGGAGGCGCCCTCATGCCCCTATAAT
AGGTGGCTGTAGGGCGCCCCTGGACCCCTTGCGGGCGCCCGCCGGAGGATTTCCCAAACCCATTAGCAGTATGTGGCCTA
TCTAAGTCCTGTACTAAAATAAGTCA
>OTU_843
CAAATCCATCCACGTCTCCCTCATCCGAGACATTGTCTAAATGTTCTGGAGCGGAAGGAAGGAAGGAAGAAAGGAAGGAA
AGGGCGGACGATGGGGTGCCTCCCCTCCCTCTCCTCTCTTTGGAAGAGGAAGCGGTGCCGTGCCCCATCATCCATATTCC
CATCCATCCATCCATCCATCTATCCATCCATCCAACTCCCTTTATATTAACCCCTAGTGTGACTGTTGCTTCATATGTAT
GGCTTCTTTGTTGAAACAGAGAAA
>OTU_844
CAGAGTTGAAAAACTTCCTAAACCATCGCGAACGTTACCCTTAACCGTTGCTTCGGCGGGTGGCGTCTAACCACCCCTTG
GTCCTACCCCCTTCGCGGGGGGTGTGGGCGCCCGCCGGAGGTCACGTTTAACTCTTGATACCTGTAACGGCCTCTCTGAG
TATTCTGTACTGAATTAAGTCA
>OTU_845
CACAAAATATGCAGGTTGTGAGGAGGGCGCCTTTTGGCCTCTCCCGCAGCTGAATTATTTCACCCATGTCTTTTGCGCAC
TTGTTGTTTCCTGGGCGGGTTCGCCCGCCACCAGGACCATTCATAAACCTTTTTGTTATTGGAATCAGCGTCAGTAAAAA
CGTAATTTATTA
>OTU_846
CAGAGTTGAAAAACTCCCTAAACCATCGCGAACGTTACCCTTAACCGTTGCTTCGGCGGGTGGTTCACAAAACCCCCTGG
CCCCCCTTTCGCGGGGAGGGCGCCCGCCGGAGGTCACGTTTTAAACTCTTGATACCTGTACGGCCTCTCTGAGTATTCTG
TACTGAATTAAGTCA
>OTU_847
CCGTGGGGATTCGTCTCCATCGGGACAGCACCCTCTGCTCACGAGTACTCTTTCGTTTCCTTGACGGGCTCGCCCGTCAG
TGGACCACTCCAAACCCTCCTGTAGTAGGCAGTCCCTTCAGTAAGCAAAGCAAAATGTCA
>OTU_848
CCGAGTTTACTTTTTGTCTTGTTTCTAAGGCAAAAGACTCTCTCACACCGTGCGTATGCAAAGTCATTACGTTTGAAAAA
CAACACAAAGGTCTCATGTGTCTAAACAACCGCAAACAAACAAGCAAA
>OTU_849
CAGTTACGCGGCGGCTCGGCCCGCGCAAGCGACCGGCCGCCACATGCGTTTCTCCACCCTTGATTTTGAGCACCTTTGTT
TCCTCGGCGGGTCCGCCTGCCAGCGAGGACCCCATTGAACGCTTTGCAGTAGCAGTTTTTGTCTGAAAACAACGAATAAT
CA
>OTU_850
TTGTAGGGACTTCGGTCCTTCCAAGATGCAACCCTTGCCTTTTTCTAGCGTCTCTCCGTTTCCTCGGCAGCTCCGCCTGC
CAGCGAGGACCCCGGAAACCTTTTTGCAATCCCGGTACAAACTTCTGAAAATACGCAAAAACGTTA
>OTU_851
CCGAGTTAGGGTTTCGTCCAACGAGCCCGACCTCCCAACCCTTTGTCTAATATACCTTGTCGTTGCTTCGGCGGACCGGT
CGCGACCAACTGGTCATGACCGCCGGGGCCCGTCCCTGGAGAGCGTCCGCCGATGGCCCAACCACAAACTCTTGTACCAA
ACCATGTCGTCTGATAACTACTATTTGAGAAATCAAATTACGTTA
>OTU_852
TTAAGAGTAGGTGGGATGGCGAAAGGGATGCAAGTCTCTTTCGACGGCCACCGGTATCTTCTTATCACACCTGTGTTGCT
GTTTTGATTTGGATGTGGGGAGCGTGGATTGCTCCACACCCCACTTATTCATATATAAACTCCGAACCTTCCGAGACTGA
TCTCAATTTGCTTGTGTACCCGGGTGTCTCGACGCCACACACACAACAAACGAAAACCACAACA
>OTU_853
ATAAACGGCGAAGCTCGCAAGAGCCAAGCTTTATATTATTCCATAACACCTGTGAACTATTTGCCCTCTCTCACGAGAGG
GTACACCTTACAAACATAACTGTAATGAATGTAATCTATTATAACATAATA
>OTU_854
TTGAATAAATCTGACGTGGTTGTCGCTGGCTCCCCCGGGAGCATGTGCACGCCCGTCACCTTTATTTCTCCACCTGTGCA
CACACTGTAGGCCTGGATACCTCTCGTCGCAAGGCGGATGCGTGGCTTGCTGTCGCTTTCGAAAGGAAGGCCGGCTTGCC
ATGAATTTCCAGGTCTATGATTTCTTACACACCCCAAACTGAATGTTATGGAATGTCATCTCAAGGCCTTTGGTGCCTAT
AAACCTATA
>OTU_855
CCTAGAGTTGTAGGCTTTGCCTGCTATCTCTTACCCATGTCTTTTGAGTACCTTACGTTTCCTCGGCGGGTCCGCCCGCC
GATTGGGCACTTTAAACCCTTTGCAGTTGCAATCAGCGTCTAGAAAAAAACTTAATAGTTA
>OTU_856
CCGGTATTAGCGAACCTGACCTTTTGGGATCCAGGTCTCGCGAAATCTTGTATTTAAAACCCCACTCTTTGTAATATGAA
TCATTTTTGTATGTAAATAAATTAAGA
>OTU_857
CACAAATATGAAGGCGGGCTGGAACCTCTCGGGGTTACAGCCTTGCTGAATTATTCACCCTTGTCCTTTGCGTACTTCTT
GTTTCCTTGGTGGGTTCGCCCACCACTAGGACAAACATAAACCTTTTGTAGTTGCAGTCAGCGTCAGATAAACTTAATAA
TTA
>OTU_858
GTGAATTTGGCCTCTGGCCTCATTAACACAAACACACCGTGAACCGTGGCTTCGGCCCAAACTTTTATGTATTGAATGTA
ATATATCATAACAAAAACA
>OTU_859
AAAGAAGCCGAAAGGCTACTTAAAACCATCGCGAACTCGTCCAAGTTGCTTCGGCGGCGCGGAGGCCCTTTACCGGGCCG
CCGCAGCCCTCCGCCCCCGGGAGACCGGAGGTGCGGGGCGCCCGCCGGAGGTACGAAACTCTTCAGTCTTATAGTGGAAT
CTCTGAGTATAAAGCAAATAAGTTA
>OTU_860
CCGAGTGCGGGCCCTCTGGGTCCAACCTCCCATCCGTGTCTATCTGTACCCTGTTGCTTCGGCGTGGCCACGGCCCGCCG
AAGACTAACATTTGAACACTGTCTGAAGTTTGCAGTCTGAGTTTTTAGTTAAACAATAATTA
>OTU_861
ATGCTTTAGCGGGTGTGTTGCGGCCCTCGAGGCCCCGTGCATTCGCTGCACGGGAACAAGCTCCGGGAGGTGTAGGGTTC
CCACGTGGGGGCCCTTTCACGCGCACATGACTGAATCCTTACTTTACTCGTACCTCTCGTTCTCCTTCGGCGGGTCCGCC
CGCCGATTGGACAATTTAAACCATTTGCAGTTGCAATCAGCGTCTGAAAAAACTTAATAGTTA
>OTU_862
TTGAATGAACTCTGACCAAGTTGTTGCTGGCTCCTTGGAGCATGTGCACACTTGGTACCCATTCTATTTACCCCTCCTGT
GTACTATTCTGTAGAGCCCCTGAGATGTTTAATTATTCAGGTGTTTTCCTGAGTTAAAGGTTTGCTGTGTGAAAGTCAGC
TTTCCTTTATTTCTATCTCTAGGGATCTATGTATGTATTCTTATACACTTCTAATGAGTGTAACAGAATGTTATGTTGAT
TTGAACATAATAAATA
>OTU_863
AAGTTTGCTTAATTGCATCACACATGTTTTTTAGAGAACTTGCTTGCAAGAACACTAATAATTTACTTAGTCAACCGATA
AAAATATCA
>OTU_864
CCTAGAGTTGTAGGCTTTGCCTGCTATCTCTTACCCATGTCTTTTGAGTACCCTTCGTTTCCTCGGCGGGTCCGCCCGCC
GATTGGACAATTTTAAACCATTTGCAGTTGCAATCAGCGTCTGAAAAAACTTAATTAGTTA
>OTU_865
CCAAAGAGTGAGAGATCACTCTCGACCCACTCGGTGTCCAGACCCCTGGACTCCGAACCGGTCAGCCCTTTGTGAACCAA
AAAACCCTTTTCAAACCTGCTGTCAAACATTGTCTGATAACCAAAATTTTCGAATGAAAATCA
>OTU_866
CAGAGTTGCAAAACTCCCCTAAACCATTGTGAACCTACCACTAAACAGTTGCTTCGGCGGGTGGCCTCCCCAGGGAGGCC
CTCAGACAGCCCGCCGGAGGTACCCAAAACTCTTGTTTAAATAAAGGCCTCTCTGAGTACTGTACTTATAAAGTCA
>OTU_867
TTGAATTTGGCTCCGGCCTACCTATACACACCGTGAACTTGGGCTTCGGCTTAAACTTGCAATGTAACGAATGTGAAACA
TTATAACAAAAA
>OTU_868
CAGAGATGGCCGCAGCCTGCCGCAAGGTGGTGTGCGTGCCTATACTCATTTTCGTGCATGGATGTGGATCGTGTGTGGCC
TGTCTCCGAACAAACCACACACATCCTCTCTTATTTTCTTCATTTACATGTCTTTTCATATACACGGTCACAGACCAAAC
CAATTCA
>OTU_869
TCGTGGAGCTGCGGCTCCTTCGAGGGAAAACCCTTGCCCTTTCGAGCACCTGTTTGTTCCCTCGGCAGGCCCGCCTGCCA
ATGGGGACCCCCTGAAACCTTTGCAATAACCTGTACCGACAATCGTCTGAATAAAAAGAATCTAAATCA
>OTU_870
GAAAGTGTTAGACGCGCAAGCGTCGATCACCTACTCTGTGCATCGTAACGTACCCTGGCGGGAGCCTGCGCAAGCGGCGC
CCGTCGAAGGGCAGATACCCCTCGGGGCGTCTGTTCCCAACAAACACATCAACCAAAGTCTGAAGCTAAAGAAACAATGT
TAAA
>OTU_871
CAGAGTATATCTTCTACTCATAACCCATGTGAACTTACTCTTGTTGCTTCGGCGGGTTCGCCCGCCGGGGGTATACAAAC
TCATGCTATAGTTGTTATTCTGAGTACACTATATAATAAATTA
>OTU_872
CTGAGTTGCAAAACTCCCAACCATTGTGAACATACCTATCGTTGCTTCGGCGGGTGAGGCCCATCGCGGCCGCGCCGCCC
CGTCAGGGGAGGCAGCCCGCCGGAGGCGTCCAAACTCTAGTATCCATTTGGCCTCTCTGAGTAGCTTATACAATAAGTCA
>OTU_873
CCGTGGCGGTCGTCAGACCGTCGCTGAGATAGAACCCTTGCTTTTTTGAGTACCTTGCCGTTTCCTCGGCGGGTTCGCCC
GCCAACGGGGACACGACCCAACCTCTGCAATCTGGCCACTTGTCTGAATGAAACAACACATCA
>OTU_874
CCGAGTGAGGGTGTAATCGCCCGACCTCCAACCCTTTGTTAACTGTCCTTGTTGCCTCGGGGGCGACCCTGCCTTCGGGT
GTTGGGGCCCCCGGTGGACCACACAATAAAACTCTGCGTCTCTGCGTCTGAGTCATGAAGTAAATCAATTA
>OTU_875
CGCGTATTAGGGTGCCCAACCGGGCGCCCTTTGCACACCCACCCTTTGCCTATGTGTACCTTTCCATCGCTTCCTCGGCG
GGCTCGCCCGCCGGCAGGAACCAAACCAACCCCTTGCATCCTACGCGAAAACTTCTGATAACCACGTAAATAAGTCA
>OTU_876
CCGAAGATAAAGGGGTCTTGAGACTGCGTCGTTTGGCGTGTGCTCGACTCTTACTCTTTATCCACACACACCTGTGCACC
ATGGGAGATTACGGTCTCCCCTTTTTACATAAACACCCAGTTATATGCATGTCTTATATACTCTACGGAGTTAAATGTAA
>OTU_877
CTGCTTGCTTACGGTTTCGTTCGGGCAACCGAGCGGGGCAGGGCACGCTACCCTTGCTTATGTATACCTATTGTTATTCC
CTCGGCGGGGAAACCCGCCGCTGGGATTACATAAACCCTTTTGTATGAAGCATCAAACCTTCTGAAAACAAAATAATAAT
CA
>OTU_878
CTGTGGGGTGTATGCCCCACTGAGATAGCACCCTTGTCTTTGAAGTACTCTCCGTTTCCTCGGCAGGCCTGCCTGCCAAT
GGGGACAACAGCAAACCCTTTTTTGTAGTAGTAGTACACGTACCCAAAAAAAAACAAATTAATCA
>OTU_879
AAGAGTTGCGAAACTCCTTAGACCCATTTTTAAAACTCTTGTCTTCACGTGGCCTCTCTGAGTTTGTAATTTTAAAAAAC
AAGTCA
>OTU_880
TTAAATATTAATGAAGGGTTTGGTTGTAGCTGGTCCATTAAATTGGGCAACGTGCACACCTCTCTCTTTCATATTATCCA
TACACACCTGTGAACCTGTGAGACAGATGGGGGAAAATTCACTTGTTCTTACAGTAATGAGTGATTGGGCACCCTCTGTC
TACTTAATTAAATATAAAATCAATTTATTCTGAAATGAATGTTATGGATGTAACACATCTAATAC
>OTU_881
CCGGGTACAGGGGCTCGCGCCCCGCTCCCACACCCTCTGCAAACCCGTCCGACGACCCCATGGCGTGAGGTCGCGCGGAG
GGGGAGCCCCCTCTCGCAGGGCGGCCTTTCCCCCTCCCCGGCCTGCCAGCCAACACAAACCCTGCCTAGAAACGTGCTTT
CTGAGCGACACGAAAATAGCGAA
>OTU_882
CCTTTAGGCTTGTAGGTGATTCTACAGCCTATTCAACCCTTGATTTTTGAGTACCTACTGTTTCCTTGGTGGGGACGCCC
GCCAAAGGCCCAAAACCTATTGCAATTGAATTCAGCGTCAGTACATTTTGATGATTA
>OTU_883
TTGAATTTAATGTAGAGTTGGTTGTAGCTGGCCCTTGGGGATTAATTTTTTTAGGGCATGTGCACACCTTCTCTTTCATC
CACACACACCTGTGAACCTGTGAGACAGTAGTTGGGGACTTTATTGAACCCACTTCTGTCTACTTAATTTATATAAACTC
AATTTATTTTAAAACGAATGTAATGGATGTAACGCATCTAATAC
>OTU_884
AAGAGTTGCGAAACTCCTTAGACCCATTTTTAAACTCTTGTCTTCACGTGGCCTCTCTGAGTTTGTATTTTAAAAACAAG
TCA
>OTU_885
ACGAGTTCAGGGGAGGTCTAACTGGACTTCTCCGAAATCTCCAACCCTGTGTCTATCTTACCTTTGTTGCTTCGGCGGAC
CCGTTGTGGAAACACGGCCGCCGGGGGGTAGTTAATACCCTCTGGTCAGTGTCCGTCGACGGCCAAACATTAAATTCTTG
TTAAAACGTGTCGTCTGAAGTATAAACAAATATAAACA
>OTU_886
CTGAGGTTTCGGGGGGCCGGACCCAGAGTAGCAATACTTTGACCCGCCCTGTCTGAATATTTATACCCATGTCTTTTGCG
TACTATTTGTTTCCTTGGTGGGCTTGCCTGCCAATAGGACACTATAAAACCTTTTGTAATTGCAGTCAGCGTCAGAAAAA
CTTTAATAGTTA
>OTU_887
TTGAATTTATCTGAGCTTAATTGCTCCGGGTTTCTTTTGGACTCGGTATCCGCCTGAACTTCAAAAAAGACGAAAGACTT
TTTATTTTCAGTCACTTTAAACTTTTGACGCTGATTAACTTTCGGCTGATAAACTTTTAAACCAAATA
>OTU_888
CTGAAGAATGATAGGGTTTTGAGACTGCGTCTTTAATTGGCGTGTGCTCGACTCTTATTCTTTCCATATACACACACACA
CCTTTGTGCACTTAATGGGACTCGAGAGGGTCTCCTTTTTTTCATACAAACACGAAGTTTTATGCATGTATTTTAATGCT
CTACGGAGTAATATA
>OTU_889
AAAATATAGCAAGCCGAGCTTTTGTTAGCGAGGTTTTGCGATCAAAATTGTATTTAAAACCCAACTCTTTGAATCAAATA
TATTTTTTTAATTAATAAAAATAAAGA
>OTU_890
CCGAGTTTTCAACTCCCAAACCCCTGTGAACGTTACCTCAATCGTTGCCTCGGCGGGATCGCCCCGGCGCCCCCCCTCGC
GGGGGTCCGGACCCAGGCGCCCGCCGGAGGAACCCCAAACTCTTGTCTGTTTTTCAGTCTCTTCTGAGTAAAGCAAAACA
AATAAATCA
>OTU_891
TCAATTTGGCGAACCGAGCGTCTGCGAGGTTTTGCGATCAAATTTGTATTTAAAACCCAACTCTTTATAATGTTATAATG
TTATCATATGAATCGTATAAAAAAAGA
>OTU_892
CAGTGTCCTGGAGGCTGGGTGCCGGAGCGTCCCCCGGGGCGCCTCCGGTGCCTGCGCCCCCTCCACACGTGTCTACCACA
CCCTGTTGCCTTGGCGGGTCTGCCCCCGTGGCTGCCCGGATCACTCACTGTGTTCCGGGCGTGCACCCGCCAAAGGAACC
CCTGAACCCTCTGTGAATTAGAGTTGTCTGAGCGTGAAGCGAATCAAACA
>OTU_893
TCGTGGGGCTTCGGCCCTTTCGAGATAGACACCCTTGCCTTTTCGAGTACCATTTGTTTCCTCGGCAGGTCCGCCTGCCA
ATGGGGACCCTACTTAAACCCTTTGTATAAGCAGTGTATGTCTGAAAACAAAGCAAAATATCA
>OTU_894
CCGAGTTTACAACTCCCAACCCTTTGTGAACGAACCTACCAGTTGCCTCGGCGGCGAGCCTCCTGGGCGGACCGCCGGAG
GAATACAAACTCTTTGCATTATAGTATCTCTGATTACTTATTCAATAAGTTA
>OTU_895
CCAATTTTAGCGAGCCTGGTCTTGTTGACCATGGTTTCGCGAAAATCGTATTTAAAACCCCACTCTTATAAAAATTGAAT
CATTATATTTTTTATAATAAAATAAAAGA
>OTU_896
CGAAAGGAGTATTCGTACTCTCTAACCCTTTGTGAACTTACCTTTTGTCAGTTGCTTCGGCGGGAGGCCCCTGGGAGGGG
CCCCGGGGCCCGGTCCTGAGCCGGGCTCCCGCCGGGGGAGCGCAACCAAAACTCTTGCTGTACCTCAGTGGCACCTCCGA
GTAAACCAAATAAAAACAAGTTA
>OTU_897
CCTAGAGTTGTAGGCCTTGCCTGCTATCTCTTACCCATGTCTTTTGAGTACCTTCGTTTCCTCGGCGGATCCGCCCGCCG
ATTGGACAATTTAAACCATTTGCAGTTGCAATCAGCGCCTGAAAAAACTTAATAGTTA
>OTU_898
CCGAGTGAGGGCCCTCTGGGTCCAACCTCCCACCCATGTTTATCGTACCTTGTTGCTTCGGCGGGCCCGCCGCAAGGCCG
CCGGGGGGCTTCCGTCCCCGGGTCCGCGCCCGCCGAAGACACCTTGAACGCTGTATGAAGATTGCAGTCTGAGCGAAAAG
CTAAATTATTTA
>OTU_899
TTGAATGAACTTAGAGTTGGTTGTCGCTGGCTGTCTTTTCAGCATGTGCACGCCTTCTCTTTTCATCCACACACCCCTGT
GCACTTGTGAGACTGGAGACCGGTAAAAAAGTCTTCAGTCTGCTAAATTCATATACAAACCCATTTAATTGAACTGAATG
TAAATTGATGTAACGCATCTTTGAAC
>OTU_900
TCAATTTGGCGAACCGAGCGTCTGCGAGGTTTTGCGATTAAATTTGTATTTAAAACCCAACTCTTTAATGTTTATAATGT
TATCATATGAATCGTATAAAAAAAGA
>OTU_901
CATGGCGGAGGAGGTGGGCATTTGGCGACACCGCCAGGTGCGATGCCTCCACGCTCTCCTACCCTTGTCTATTGGCACCC
TTTGTCGTTCCCTCGGCGGGTCCTGAATCCGCCGACGGGCAACTTTACCAAACCTTTTTTTGCAGTTAGCATCCAATTCT
TCTGATCAAAACGTTTAAATCGTTA
>OTU_902
ATGAATTCTAGGACGTTCTTTTTAGAAGTCCGACCCTTTCATTTTCTTACACTGTGCACACACTTCTTTTTACACACACT
TTTAACACATTAGTATAAGAATGTAATAGTCTCTTAATTGAGCATAAATAAAAATA
>OTU_903
CAAATCTGGGGGTGGATAGTGGGGAGGTTGGGGTGGAGTAGTTGGGAGTAGTGTAGATTGCTTTGGCGCGAGTCTGGCGG
TTTATCATCCCGAATTCACTACTCTAACTCCTCGCCACTCTATGTTTACGCTTGAATGTTTGACAGAGTATTGTATCGGA
TAATATTGA
>OTU_904
TCTTAGGTGTTTGTGGGTGATGCCACAGCCTATTCTACCCTTGATTTTTGAGTATCTACCGTTTCCTTGGCGGTGTTGGG
GGACGCCCCCTGCCCGCCAAAGGCCCAAAACCAAACCTGCAATTGAATTCAGCGTCAGTGCATTTTGATGATTA
>OTU_905
TTGTGGGACCTCGGTCCTTCCAAGATGCAACCCTTGCCTTTTTCAAGCGTCTCTCTGTTTCCTCGGCAGCTGCGCCTGCC
AGCGAGGACCTTTAAAACCTTTTGCAATCCCAGTACAAACTTCTGAAAACACAAAAAATAACGTTA
>OTU_906
CAGAGTTGATAAAACTCCCAACCCATTGTGAACCTACCACTGTTGCTTCGGCAGGCCGCCCGTATGGGCCTCTGCAGCGC
CTGCCGGAGGGTTTAAACTCTTTTGTTATCTGGTATCATCTGAGAAAACAAGCAAATAAATCA
>OTU_907
CCGTGCGGGGAGACACTCGTCTCCAACCGTCCACACCTGTTTACCGTACCTGTTGCTTCGGCGGTGCCCGTGGTTTTGCC
CGCGGCCGCCGGAGACACCGTTAAACCCACTGAGATTGATGTCTGAGTGATTTTTGAATCGTTA
